# Supplementary material for: QSAR Development for Plasma Protein Binding: Influence of the Ionization State
Source: Pharm Res. 2018 Dec 27;36(2):28. doi: 10.1007/s11095-018-2561-8 (PMC6308215; doi:10.1007/s11095-018-2561-8)
Supplement: Supplementary file 1 — (XLSX 343 kb) [file 11095_2018_2561_MOESM1_ESM.xlsx]

## Sheet: S1 - Dataset SQfu
Name	Standardized SMILES	SMILES (ionized)	Exp (square root of fraction unbound)	Prediction	Set	AD evaluation	ALOGP	P_VSA_i_2	MLOGP	P_VSA_p_3	Eta_betaP	CATS2D_00_LL	C.	PCD	Ui	CATS2D_01_LL	nCar	SpMin1_Bh.i.	Eta_betaP_A	SM12_AEA.ri.	N.	nN.	totalcharge	CATS2D_00_PP	SpMax2_Bh.m.	C.024
Amiodarone	O=C(c1cc(c(OCCN(CC)CC)c(c1)I)I)c2c3ccccc3(oc2CCCC)	CCCCC1=C(C(=O)C2=CC(I)=C(OCC[NH+](CC)CC)C(I)=C2)C2=CC=CC=C2O1	0.0141421	0.227284	TS		5.678	134.772	1.422	134.772	16	17	41	3.191	3.322	10	14	1.945	0.516	4.106	1.6	1	1	1	10.692	6
Verlukast	O=C(O)CCSC(c3cccc(C=Cc1nc2cc(ccc2(cc1))Cl)c3)SCCC(=O)N(C)C	CN(C)C(=O)CCSC(SCCC([O-])=O)C1=CC=CC(C=CC2=CC=C3C=CC(Cl)=CC3=N2)=C1	0.02	0.112188	TS		4.998	156.665	4.384	260.253	20.5	19	43.3	4.144	3.644	12	15	2.019	0.603	3.76	3.3	0	-1	0	4.082	9
Atovaquone	Oc1c(O)c(c(O)c2ccccc12)C4=CCC(c3ccc(cc3)Cl)CC4	OC1=C(O)C(=C(O)C2=CC=CC=C12)C1=CCC(CC1)C1=CC=C(Cl)C=C1	0.0316228	0.19764	TS		5.826	111.093	4.228	150.242	19	19	48.9	3.689	3.392	18	16	2.067	0.731	3.692	0	0	0	0	3.997	8
Bromfenac	O=C(O)Cc2cccc(C(=O)c1ccc(cc1)Br)c2(N)	NC1=C(C=CC=C1CC([O-])=O)C(=O)C1=CC=C(Br)C=C1	0.0331662	0.211999	TS		2.197	142.039	3.736	142.039	15.5	12	48.4	2.312	3.17	9	12	1.958	0.775	3.677	3.2	0	-1	1	3.953	7
Tesaglitazar	O=C(O)C(OCC)Cc2ccc(OCCc1ccc(OS(=O)(=O)C)cc1)cc2	CCOC(CC1=CC=C(OCCC2=CC=C(OS(C)(=O)=O)C=C2)C=C1)C([O-])=O	0.0331662	0.187831	TS		2.771	129.652	2.33	137.402	17.5	13	39.2	2.361	3.322	10	12	1.916	0.625	3.646	0	0	-1	0	3.895	8
Amsalog	O=C(NC)c2cccc3C(=Nc1ccc(cc1(OC))NS(=O)(=O)C)c4cccc(c4(Nc23))C	CNC(=O)C1=CC=CC2=C(NC3=CC=C(NS(C)(=O)=O)C=C3OC)C3=CC=CC(C)=C3[NH+]=C12	0.0331662	0.189026	TS		3.861	154.605	1.886	160.412	25	14	41.4	4.908	3.907	10	19	2.131	0.758	4.443	6.9	1	1	1	4.176	9
Ziprasidone	Oc1cc2cc(c(cc2([nH]1))Cl)CCN5CCN(c3nsc4ccccc34)CC5	ClC1=C(CCN2CCN(CC2)C2=NSC3=CC=CC=C23)C=C2CC(=O)NC2=C1	0.034641	0.202813	TS		4.259	95.435	3.443	165.636	16.5	12	42.9	3.196	3.322	8	13	1.913	0.589	4.087	8.2	0	0	0	4.067	6
Paricalcitol	OC3CC(=CC=C1CCCC2(C)(C1CCC2(C(C=CC(C)C(O)(C)C)C)))CC(O)C3	CC(C=CC(C)C(C)(C)O)C1CCC2C(CCCC12C)=CC=C1CC(O)CC(O)C1	0.04	0.195042	TS		4.863	108.678	4.472	108.678	4	24	36.5	1.373	2	22	0	1.93	0.133	3.327	0	0	0	0	3.778	0
Diflunisal	O=C(O)c1cc(ccc1(O))c2ccc(F)cc2(F)	OC1=CC=C(C=C1C([O-])=O)C1=CC=C(F)C=C1F	0.04	0.261336	TS		2.419	91.371	3.993	91.371	14	9	52	2.409	3	7	12	1.967	0.778	3.807	0	0	-1	0	3.752	6
Itraconazole	O=C1N(N=CN1c2ccc(cc2)N7CCN(c6ccc(OCC3OC(OC3)(c4ccc(cc4Cl)Cl)Cn5ncnc5)cc6)CC7)C(C)CC	CCC(C)N1N=CN(C1=O)C1=CC=C(C=C1)N1CCN(CC1)C1=CC=C(OCC2COC(CN3C=NC=N3)(O2)C2=CC=C(Cl)C=C2Cl)C=C1	0.0447214	0.225943	TS		6.467	197.969	5.127	276.266	27	17	40.2	3.65	3.858	7	20	1.903	0.551	3.8	9.2	0	0	0	3.96	11
Montelukast	O=C(O)CC1(CC1)CSC(c4cccc(C=Cc2nc3cc(ccc3(cc2))Cl)c4)CCc5ccccc5C(O)(C)C	CC(C)(O)C1=CC=CC=C1CCC(SCC1(CC([O-])=O)CC1)C1=CC=CC(C=CC2=CC=C3C=CC(Cl)=CC3=N2)=C1	0.0447214	0.0983121	TS		7.581	203.798	5.658	275.166	25	30	46.1	4.957	3.858	24	21	2.02	0.61	3.993	1.3	0	-1	0	4.047	13
Hydroxystaurosporine, 7-	O=C1NC(O)c8c1c3c2ccccc2n6c3c5c8(c4ccccc4n5C7(OC6CC(NC)C7(OC))(C))	C[NH2+]C1CC2OC(C)(C1OC)N1C3=C(C=CC=C3)C3=C1C1=C(C4=CC=CC=C4N21)C1=C3C(O)NC1=O	0.0469042	0.276731	TS		2.249	136.393	-1.295	136.393	19.5	16	44.4	5.329	3.807	13	18	2.027	0.542	4.71	6.3	1	1	1	3.986	8
Micafungin	O=C(NC1C(=O)NC(C(=O)N4CC(O)CC4(C(=O)NC(C(=O)NC(C(=O)N2CC(C)C(O)C2(C(=O)NC(O)C(O)C1))C(O)CC(=O)N)C(O)C(O)c3ccc(O)c(OS(=O)(=O)O)c3))C(O)C)c5ccc(cc5)c6noc(c6)c7ccc(OCCCCC)cc7	CCCCCOC1=CC=C(C=C1)C1=CC(=NO1)C1=CC=C(C=C1)C(=O)NC1CC(O)C(O)NC(=O)C2C(O)C(C)CN2C(=O)C(NC(=O)C(NC(=O)C2CC(O)CN2C(=O)C(NC1=O)C(C)O)C(O)C(O)C1=CC=C(O)C(OS([O-])(=O)=O)=C1)C(O)CC(N)=O	0.0479583	0.40951	TS		-3.153	233.273	-4.204	242.241	38.5	26	35.2	3.736	4.492	17	21	1.919	0.433	4.079	5.7	0	-1	1	4.035	12
Nisoldipine	O=C(OC)C2=C(N=C(C)C(C(=O)OCC(C)C)C2(c1ccccc1[N+](=O)[O-]))C	COC(=O)C1=C(C)N=C(C)C(C1C1=CC=CC=C1[N+]([O-])=O)C(=O)OCC(C)C	0.0547723	0.281401	TS		2.873	117.705	2.767	117.705	15	13	38.5	2.233	3.322	9	6	1.976	0.536	3.878	3.8	0	0	0	3.807	4
Suramin	O=C(Nc1cccc(c1)C(=O)Nc2cc(ccc2C)C(=O)Nc3ccc(c4cc(cc(c34)S(=O)(=O)O)S(=O)(=O)O)S(=O)(=O)O)Nc5cccc(c5)C(=O)Nc6cc(ccc6C)C(=O)Nc7ccc(c8cc(cc(c78)S(=O)(=O)O)S(=O)(=O)O)S(=O)(=O)O	CC1=CC=C(C=C1NC(=O)C1=CC(NC(=O)NC2=CC=CC(=C2)C(=O)NC2=CC(=CC=C2C)C(=O)NC2=CC=C(C3=CC(=CC(=C23)S([O-])(=O)=O)S([O-])(=O)=O)S([O-])(=O)=O)=CC=C1)C(=O)NC1=CC=C(C2=CC(=CC(=C12)S([O-])(=O)=O)S([O-])(=O)=O)S([O-])(=O)=O	0.0547723	0.32714	TS		0.228	304.472	-0.841	348.053	72.5	34	42.5	10.134	5.358	24	44	2.152	0.843	4.992	5	0	-6	0	4.791	22
Aminocamptothecin, 9-	O=C2OCC=1C(=O)N4C(=CC=1C2(O)CC)c3nc5cccc(N)c5(cc3C4)	CCC1(O)C(=O)OCC2=C1C=C1N(CC3=C1N=C1C=CC=C(N)C1=C3)C2=O	0.0547723	0.397728	TS		0.999	99.879	1.662	99.879	16.5	11	45.5	3.31	3.392	7	9	2.016	0.611	4.174	6.8	0	0	1	3.906	4
Meloxicam	O=C(N=C1NC=C(C)S1)C3C(=O)c2ccccc2S(=O)(=O)N3(C)	CN1C(C(=O)N=C2NC=C(C)S2)=C([O-])C2=CC=CC=C2S1(=O)=O	0.0547723	0.417856	TS		0.533	83.382	1.166	121.409	14.5	7	40	2.501	3.322	4	6	2.034	0.63	3.825	8.6	0	-1	0	4.041	4
Oxybutynin	O=C(OCC#CCN(CC)CC)C(O)(c1ccccc1)C2CCCCC2	CC[NH+](CC)CC#CCOC(=O)C(O)(C1CCCCC1)C1=CC=CC=C1	0.0583095	0.407768	TS		3.086	133.052	-0.424	133.052	9.5	16	37.9	1.346	2.807	13	6	1.938	0.365	3.066	1.7	1	1	1	3.714	5
Felodipine	O=C(OCC)C2=C(N=C(C)C(C(=O)OC)C2(c1cccc(c1Cl)Cl))C	CCOC(=O)C1=C(C)N=C(C)C(C1C1=CC=CC(Cl)=C1Cl)C(=O)OC	0.06	0.222532	TS		3.465	103.648	3.217	181.946	12	12	40.9	1.974	3	6	6	1.962	0.48	3.822	2.3	0	0	0	3.866	3
Clevidipine	O=C(OCOC(=O)CCC)C2=C(N=C(C)C(C(=O)OC)C2(c1cccc(c1Cl)Cl))C	CCCC(=O)OCOC(=O)C1=C(C)N=C(C)C(C1C1=CC=CC(Cl)=C1Cl)C(=O)OC	0.0616441	0.182759	TS		4.061	117.967	3.483	196.264	13.5	14	39.6	1.963	3.17	8	6	1.962	0.45	3.822	1.9	0	0	0	3.867	3
Maxipost	O=C2Nc1cc(ccc1C2(F)c3cc(ccc3(OC))Cl)C(F)(F)F	COC1=CC=C(Cl)C=C1C1(F)C(=O)NC2=CC(=CC=C12)C(F)(F)F	0.0616441	0.24062	TS		4.244	101.262	3.903	140.411	14.5	10	47.1	2.374	3	6	12	1.935	0.604	3.897	2.9	0	0	0	3.916	6
DHA Paclitaxel	O=C(OC3C5C6(OC(=O)C)(COC6(CC(O)C5(C(=O)C(OC(=O)C)=C4C(C)C(OC(=O)C(OC(=O)CCC=CCC=CCC=CCC=CCC=CCC=CCC)C(NC(=O)c1ccccc1)c2ccccc2)CC3(O)C4(C)C)(C))))c7ccccc7	CCC=CCC=CCC=CCC=CCC=CCC=CCCC(=O)OC(C(NC(=O)C1=CC=CC=C1)C1=CC=CC=C1)C(=O)OC1CC2(O)C(OC(=O)C3=CC=CC=C3)C3C4(COC4CC(O)C3(C)C(=O)C(OC(C)=O)=C(C1C)C2(C)C)OC(C)=O	0.0616441	0.210216	TS		9.973	411.353	5.237	411.353	36	52	41.6	2.964	4.585	45	18	2.022	0.424	3.854	0.6	0	0	0	3.914	15
Azapropazone	O=C2C(=C(O)N3C(=Nc1ccc(cc1N23)C)N(C)C)CCC	CCCC1=C([O-])N2N(C1=O)C1=CC(C)=CC=C1[NH+]=C2N(C)C	0.0632456	0.60216	TS		1.523	90.767	3.07	90.767	11	9	38.1	2.119	2.807	7	6	1.92	0.5	3.763	9.5	1	0	1	3.714	3
Telmisartan	O=C(O)c6ccccc6(c1ccc(cc1)Cn2c3cc(cc(c3(nc2CCC))C)c5nc4ccccc4n5C)	CCCC1=NC2=C(C)C=C(C=C2N1CC1=CC=C(C=C1)C1=CC=CC=C1C([O-])=O)C1=NC2=CC=CC=C2N1C	0.0632456	0.132093	TS		7.096	204.95	5.702	204.95	29.5	24	48.5	6.337	4.17	22	26	1.994	0.756	4.559	5.9	0	-1	0	4.025	14
Teniposide	O=C6OCC7C(OC1OC2COC(OC2(C(O)C1(O)))c3cccs3)c4cc8OCOc8(cc4C(c5cc(OC)c(O)c(OC)c5)C67)	COC1=CC(=CC(OC)=C1O)C1C2C(COC2=O)C(OC2OC3COC(OC3C(O)C2O)C2=CC=CS2)C2=CC3=C(OCO3)C=C12	0.0663325	0.220594	TS		2.486	141.907	0.55	173.185	20	13	41	2.557	3.392	10	16	2.012	0.435	4.06	0	0	0	0	4.068	6
Amlodipine	O=C(OCC)C2=C(N=C(C)C(C(=O)OC)C2(c1ccccc1Cl))COCCN	CCOC(=O)C1=C(COCC[NH3+])N=C(C)C(C1C1=CC=CC=C1Cl)C(=O)OC	0.0707107	0.591062	TS		0.487	112.089	-2.043	151.238	12	11	37	1.858	3	7	6	1.962	0.429	3.69	3.7	1	1	1	3.827	4
Mibefradil	O=C(OC2(CCc1cc(F)ccc1C2(C(C)C))(CCN(C)CCCc3nc4ccccc4([nH]3)))COC	COCC(=O)OC1(CC[NH+](C)CCCC2=NC3=CC=CC=C3N2)CCC2=CC(F)=CC=C2C1C(C)C	0.0707107	0.2162	TS		4.026	154.04	0.779	154.04	15.5	18	38.7	2.816	3.322	14	13	2.001	0.431	4.02	4	1	1	1	3.991	7
Cilomilast	N#CC3(c2ccc(OC)c(OC1CCCC1)c2)(CCC(C(=O)O)CC3)	COC1=CC=C(C=C1OC1CCCC1)C1(CCC(CC1)C([O-])=O)C#N	0.0774597	0.249422	TS		3.471	96.577	2.567	96.577	11.5	14	40.8	1.344	2.807	13	6	1.963	0.46	3.537	2	0	-1	0	3.746	3
Ibuprofen	O=C(O)C(c1ccc(cc1)CC(C)C)C	CC(C)CC1=CC=C(C=C1)C(C)C([O-])=O	0.0774597	0.376573	TS		2.904	80.001	3.23	80.001	7.5	12	40.6	1.279	2.322	12	6	1.938	0.5	3.097	0	0	-1	0	3.546	4
Suprofen	O=C(O)C(c1ccc(cc1)C(=O)c2cccs2)C	CC(C([O-])=O)C1=CC=C(C=C1)C(=O)C1=CC=CS1	0.0774597	0.191499	TS		2.611	92.909	2.554	124.187	13	11	48.3	1.999	3.087	9	10	1.931	0.722	3.569	0	0	-1	0	3.877	6
Ketorolac	O=C(c1ccccc1)c2ccc3n2CCC3(C(=O)O)	[O-]C(=O)C1CCN2C1=CC=C2C(=O)C1=CC=CC=C1	0.0824621	0.348887	TS		2.129	91.521	2.002	91.521	13	10	48.4	2.126	3.087	8	10	1.891	0.684	3.627	3.2	0	-1	0	3.807	7
Fluvastatin	O=C(O)CC(O)CC(O)C=Cc3c(c1ccc(F)cc1)c2ccccc2n3C(C)C	CC(C)N1C(C=CC(O)CC(O)CC([O-])=O)=C(C2=CC=CC=C12)C1=CC=C(F)C=C1	0.0888819	0.167529	TS		3.541	147.163	3.348	147.163	17	17	43.6	3.581	3.459	11	14	1.959	0.567	3.659	1.8	0	-1	0	3.793	8
Ketoprofen	O=C(O)C(c1cccc(c1)C(=O)c2ccccc2)C	CC(C([O-])=O)C1=CC=CC(=C1)C(=O)C1=CC=CC=C1	0.0894427	0.171643	TS		2.658	115.516	3.374	115.516	15	14	50	2.281	3.17	14	12	1.961	0.789	3.546	0	0	-1	0	3.776	9
Tenoxicam	O=C(N=C1C=CC=CN1)C3C(=O)c2c(ccs2)S(=O)(=O)N3(C)	CN1C(=C(O)NC2=CC=CC=N2)C(=O)C2=C(C=CS2)S1(=O)=O	0.0921954	0.33519	TS		1.892	76.125	0.497	113.21	16.5	5	39.4	2.621	3.392	2	9	1.918	0.75	3.783	9.1	0	0	0	4.106	4
Quercetin	O=C1C(O)=C(Oc2cc(O)cc(O)c12)c3ccc(O)c(O)c3	OC1=CC=C(C=C1O)C1OC2=CC([O-])=CC(=O)C2=C(O)C1=O	0.0948683	0.501912	TS		-0.636	74.03	-0.67	74.03	14.5	7	48.4	2.368	3.17	3	6	1.935	0.659	3.886	0	0	-1	0	3.816	3
Aripiprazole	O=C4Nc3cc(OCCCCN2CCN(c1cccc(c1Cl)Cl)CC2)ccc3CC4	ClC1=C(Cl)C(=CC=C1)N1CC[NH+](CCCCOC2=CC=C3CCC(=O)NC3=C2)CC1	0.1	0.274439	TS		3.438	107.765	-0.074	186.062	15	13	39.7	2.198	3	7	12	1.928	0.5	3.93	5.2	1	1	1	3.939	6
Eltanolone	O=C(C)C2CCC3C4CCC1CC(O)CCC1(C)C4(CCC23(C))	CC(=O)C1CCC2C3CCC4CC(O)CCC4(C)C3CCC12C	0.1	0.274498	TS		3.735	54.42	4.254	54.42	1.5	19	36.8	0.086	1	20	0	2.018	0.065	3.548	0	0	0	0	3.786	0
Indomethacin	O=C(O)Cc3c1cc(OC)ccc1n(C(=O)c2ccc(cc2)Cl)c3C	COC1=CC=C2N(C(=O)C3=CC=C(Cl)C=C3)C(C)=C(CC([O-])=O)C2=C1	0.1	0.147471	TS		3.533	122.585	3.318	161.734	17.5	13	47.5	3.089	3.459	8	14	1.934	0.7	3.779	2.5	0	-1	0	3.975	7
Nefazodone	O=C1N(N=C(N1CCOc2ccccc2)CC)CCCN4CCN(c3cccc(c3)Cl)CC4	CCC1=NN(CCCN2CCN(CC2)C2=CC=CC(Cl)=C2)C(=O)N1CCOC1=CC=CC=C1	0.1	0.204495	TS		4.416	136.617	4.236	175.766	16	13	38.5	2.095	3.17	7	12	1.879	0.485	3.627	7.7	0	0	0	3.867	9
Nicardipine	O=C(OC)C3=C(N=C(C)C(C(=O)OCCN(C)Cc1ccccc1)C3(c2cccc(c2)[N+](=O)[O-]))C	COC(=O)C1=C(C)N=C(C)C(C1C1=CC=CC(=C1)[N+]([O-])=O)C(=O)OCC[NH+](C)CC1=CC=CC=C1	0.1	0.274525	TS		1.843	163.229	-0.603	163.229	21	16	40	2.708	3.7	13	12	1.973	0.6	3.89	4.6	1	1	1	3.861	9
Tacrolimus	O=C2OC(C(=CC1CCC(O)C(OC)C1)C)C(C)C(O)CC(=O)C(=CC(C)CC(C)CC(OC)C4OC(O)(C(=O)C(=O)N3CCCCC23)C(C)CC4(OC))CC=C	COC1CC(CCC1O)C=C(C)C1OC(=O)C2CCCCN2C(=O)C(=O)C2(O)OC(C(CC2C)OC)C(CC(C)CC(C)C=C(CC=C)C(=O)CC(O)C1C)OC	0.1	0.306028	TS		4.869	179.49	1.321	179.49	9.5	27	34.9	0.899	3	21	0	1.885	0.167	3.506	0.8	0	0	0	3.834	0
Chlorambucil	O=C(O)CCCc1ccc(cc1)N(CCCl)CCCl	[O-]C(=O)CCCC1=CC=C(C=C1)N(CCCl)CCCl	0.1	0.308519	TS		3.194	68.076	3.432	146.373	8	10	37.8	1.237	2.322	7	6	1.911	0.421	2.939	2.7	0	-1	0	3.761	4
Conivaptan	O=C(Nc1ccc(cc1)C(=O)N4c2ccccc2c3[nH]c(nc3CC4)C)c6ccccc6(c5ccccc5)	CC1=NC2=C(CCN(C(=O)C3=CC=C(NC(=O)C4=CC=CC=C4C4=CC=CC=C4)C=C3)C3=CC=CC=C23)N1	0.1	0.202754	TS		5.298	213.254	4.781	213.254	32	24	50	5.584	4.129	21	27	1.981	0.842	4.106	6.3	0	0	0	3.965	17
Tamsulosin	O=S(=O)(N)c1cc(ccc1(OC))CC(NCCOc2ccccc2(OCC))C	CCOC1=CC=CC=C1OCC[NH2+]C(C)CC1=CC=C(OC)C(=C1)S(N)(=O)=O	0.1	0.40297	TS		1.612	129.159	-1.96	134.966	16.5	11	35.1	2.258	3.17	7	12	1.982	0.589	3.802	3.5	1	1	2	3.866	7
Ethinylestradiol-3-Sulfate	O=S(=O)(O)Oc1ccc2c(c1)CCC4C2CCC3(C)(C4(CCC3(O)(C#C)))	CC12CCC3C(CCC4=CC(OS([O-])(=O)=O)=CC=C34)C1CCC2(O)C#C	0.104881	0.171688	TS		3.79	104.428	3.84	113.395	11.5	18	40.8	1.521	3	18	6	2.027	0.442	3.992	0	0	-1	0	4.026	3
Furosemide	O=C(O)c2cc(c(cc2(NCc1occc1))Cl)S(=O)(=O)N	NS(=O)(=O)C1=C(Cl)C=C(NCC2=CC=CO2)C(=C1)C([O-])=O	0.109545	0.46409	TS		1.037	74.907	0.434	119.863	15	6	38.7	2.127	3.248	2	10	1.976	0.714	3.928	6.5	0	-1	1	3.937	4
NK 611	O=C5OCC6C(OC1OC2COC(OC2(C(O)C1(N(C)C)))C)c3cc7OCOc7(cc3C(c4cc(OC)c(O)c(OC)c4)C56)	COC1=CC(=CC(OC)=C1O)C1C2C(COC2=O)C(OC2OC3COC(C)OC3C(O)C2[NH+](C)C)C2=CC3=C(OCO3)C=C12	0.114018	0.50658	TS		0.027	139.565	-3.168	139.565	16	11	37.8	2.092	3	9	12	2.012	0.364	4.06	1.2	1	1	1	3.861	4
Ethinylestradiol	C#CC3(O)(CCC2C4CCc1cc(O)ccc1C4(CCC23(C)))	CC12CCC3C(CCC4=CC(O)=CC=C34)C1CCC2(O)C#C	0.118322	0.173865	TS		4.861	99.184	4.004	99.184	8.5	18	43.5	1.377	2.585	18	6	2.024	0.386	3.911	0	0	0	0	3.822	3
Bevantolol	OC(COc1cccc(c1)C)CNCCc2ccc(OC)c(OC)c2	COC1=CC=C(CC[NH2+]CC(O)COC2=CC=CC(C)=C2)C=C1OC	0.122474	0.311039	TS		2.033	130.365	-1.352	130.365	13.5	11	37.7	1.942	2.807	9	12	1.895	0.54	3.648	1.9	1	1	1	3.849	7
Warfarin	O=C1Oc3ccccc3(C(O)=C1C(c2ccccc2)CC(=O)C)	CC(=O)CC(C1=CC=CC=C1)C1=C([O-])C2=CC=CC=C2OC1=O	0.122474	0.17835	TS		1.984	128.538	3.204	128.538	17	15	50	2.545	3.322	13	12	1.972	0.739	3.612	0	0	-1	0	3.817	9
Estradiol	Oc1ccc2c(c1)CCC3C2CCC4(C)(C(O)CCC34)	CC12CCC3C(CCC4=CC(O)=CC=C34)C1CCC2O	0.126491	0.210414	TS		3.813	58.832	3.635	58.832	6.5	16	40.9	1.222	2	17	6	2.023	0.325	3.607	0	0	0	0	3.795	3
Propofol	Oc1c(cccc1C(C)C)C(C)C	CC(C)C1=CC=CC(C(C)C)=C1O	0.126491	0.27939	TS		3.951	70.101	3.386	70.101	6.5	11	38.7	1.241	2	10	6	1.94	0.5	2.875	0	0	0	0	3.428	3
Diprafenone	O=C(c1ccccc1(OCC(O)CNC(C)(C)CC))CCc2ccccc2	CCC(C)(C)[NH2+]CC(O)COC1=CC=CC=C1C(=O)CCC1=CC=CC=C1	0.130384	0.312948	TS		3.025	142.812	-0.255	142.812	14	17	39	2.211	3	13	12	1.92	0.519	3.445	1.7	1	1	1	3.813	9
Doxazosin	O=C(N3CCN(C1=NC(=N)c2cc(OC)c(OC)cc2(N1))CC3)C4Oc5ccccc5(OC4)	COC1=C(OC)C=C2C(N)=NC(=[NH+]C2=C1)N1CCN(CC1)C(=O)C1COC2=CC=CC=C2O1	0.130384	0.261878	TS		2.488	126.261	1.319	126.261	19.5	7	39	3.318	3.392	4	14	2	0.591	3.821	8.5	1	1	2	3.902	6
Eprosartan	O=C(O)c1ccc(cc1)CN3C(N=CC3(=CC(C(=O)O)Cc2cccs2))=CCCC	CCCC=C1[NH+]=CC(=CC(CC2=CC=CS2)C([O-])=O)N1CC1=CC=C(C=C1)C([O-])=O	0.130384	0.392776	TS		1.562	137.285	3.012	168.562	17.5	16	43.4	2.634	3.524	12	10	1.907	0.583	3.673	3.8	1	-1	1	3.951	6
Reboxetine	O(c3ccccc3(OC(c1ccccc1)C2OCCNC2))CC	CCOC1=CC=CC=C1OC(C1C[NH2+]CCO1)C1=CC=CC=C1	0.13784	0.356072	TS		1.847	121.18	-1.451	121.18	13	11	40.4	1.849	2.807	9	12	1.913	0.565	3.558	2.1	1	1	1	3.797	9
Atomoxetine	O(c1ccccc1C)C(c2ccccc2)CCNC	C[NH2+]CCC(OC1=CC=CC=C1C)C1=CC=CC=C1	0.141421	0.345585	TS		2.346	118.763	-0.154	118.763	12.5	13	41.5	1.988	2.807	11	12	1.917	0.658	3.532	2.4	1	1	1	3.794	9
Carvedilol	OC(COc2cccc3[nH]c1ccccc1c23)CNCCOc4ccccc4(OC)	COC1=CC=CC=C1OCC[NH2+]CC(O)COC1=CC=CC2=C1C1=C(N2)C=CC=C1	0.141421	0.221598	TS		2.784	153.682	-1.489	153.682	19.5	13	42.1	4.118	3.524	10	18	1.971	0.65	3.8	3.5	1	1	1	3.856	11
Darifenacin	O=C(N)C(c1ccccc1)(c2ccccc2)C5CN(CCc3ccc4OCCc4(c3))CC5	NC(=O)C(C1CC[NH+](CCC2=CC=C3OCCC3=C2)C1)(C1=CC=CC=C1)C1=CC=CC=C1	0.141421	0.24598	TS		2.997	164.395	0.286	164.395	20	22	44.4	2.174	3.459	22	18	1.988	0.625	3.924	3.2	1	1	2	3.927	13
Entacapone	N#CC(=Cc1cc(O)c(O)c(c1)[N+](=O)[O-])C(=O)N(CC)CC	CCN(CC)C(=O)C(=CC1=CC(O)=C([O-])C(=C1)[N+]([O-])=O)C#N	0.141421	0.526918	TS		0.93	85.492	1.111	85.492	15.5	7	38.9	2.016	3.322	4	6	1.921	0.705	3.668	8.3	0	-1	0	3.731	2
Ergotamine	O=C(NC1(OC3(O)(N(C1(=O))C(C(=O)N2CCCC23)Cc4ccccc4))C)C7=CC8c6cccc5[nH]cc(c56)CC8(N(C)C7)	C[NH+]1CC(=CC2C1CC1=CNC3=CC=CC2=C13)C(=O)NC1(C)OC2(O)C3CCCN3C(=O)C(CC3=CC=CC=C3)N2C1=O	0.141421	0.244044	TS		1.707	157.478	-1.203	157.478	20	20	41.8	3.224	3.7	17	14	2.031	0.465	3.968	6.3	1	1	1	3.994	8
Pantoprazole	O=S(c1nc2cc(OC(F)F)ccc2([nH]1))Cc3nccc(OC)c3(OC)	COC1=C(OC)C(CS(=O)C2=NC3=CC(OC(F)F)=CC=C3N2)=NC=C1	0.141421	0.289939	TS		2.951	103.259	0.635	122.392	17	4	39	3.118	3.322	1	12	1.882	0.654	4.025	7.3	0	0	0	3.945	4
Solifenacin	O=C(OC2CN1CCC2(CC1))N5CCc3ccccc3C5(c4ccccc4)	O=C(OC1C[NH+]2CCC1CC2)N1CCC2=CC=CC=C2C1C1=CC=CC=C1	0.141421	0.337359	TS		2.469	117.632	-0.371	117.632	13.5	16	42.6	2.086	3	15	12	1.992	0.5	3.454	3.7	1	1	1	3.883	9
Diazepam	O=C1N(c3ccc(cc3(C(=NC1)c2ccccc2))Cl)C	CN1C2=CC=C(Cl)C=C2C(=NCC1=O)C1=CC=CC=C1	0.151658	0.241134	TS		3.385	106.402	3.355	145.551	15.5	11	48.5	2.559	3.17	8	12	1.94	0.775	3.567	6.1	0	0	0	3.818	8
Dexloxiglumide	O=C(O)CCC(NC(=O)c1ccc(c(c1)Cl)Cl)C(=O)N(CCCOC)CCCCC	CCCCCN(CCCOC)C(=O)C(CCC([O-])=O)NC(=O)C1=CC=C(Cl)C(Cl)=C1	0.154919	0.296442	TS		2.939	98.459	3.082	176.756	10.5	13	35.6	1.08	2.807	7	6	1.883	0.35	3.312	3.4	0	-1	0	3.781	3
Pimobendan	O=C4NN=C(c1ccc2[nH]c(nc2(c1))c3ccc(OC)cc3)C(C)C4	COC1=CC=C(C=C1)C1=NC2=CC(=CC=C2N1)C1=NNC(=O)CC1C	0.154919	0.334799	TS		2.936	114.269	2.738	114.269	17.5	12	44.2	3.453	3.459	9	13	1.932	0.7	3.774	9.3	0	0	0	3.826	7
Levonorgestrel	O=C4CC3=CCC2C(CCC1(CC)(C2(CCC1(O)(C#C))))C3CC4	CCC12CCC3C(CC=C4CC(=O)CCC34)C1CCC2(O)C#C	0.158114	0.213046	TS		4.21	89.783	4.05	89.783	4.5	19	41.2	0.659	2.322	19	0	2.008	0.196	3.45	0	0	0	0	3.791	0
Saquinavir	O=C(N)CC(NC(=O)c1nc2ccccc2(cc1))C(=O)NC(Cc3ccccc3)C(O)CN4CC5CCCCC5(CC4(C(=O)NC(C)(C)C))	CC(C)(C)NC(=O)C1CC2CCCCC2C[NH+]1CC(O)C(CC1=CC=CC=C1)NC(=O)C(CC(N)=O)NC(=O)C1=CC=C2C=CC=CC2=N1	0.167332	0.432313	TS		2.32	182.145	-2.052	182.145	22	25	38	2.276	3.755	20	15	2.011	0.449	3.465	6	1	1	2	3.941	11
Clomipramine	c1ccc3c(c1)N(c2cc(ccc2CC3)Cl)CCCN(C)C	C[NH+](C)CCCN1C2=CC=CC=C2CCC2=CC=C(Cl)C=C12	0.170294	0.276151	TS		3.492	110.327	0.688	149.475	12.5	13	41.3	2.444	2.807	9	12	1.906	0.568	3.726	4.3	1	1	1	3.839	7
Amsacrine	O=S(=O)(Nc4ccc(N=C1c3ccccc3(Nc2ccccc12))c(OC)c4)C	COC1=CC(NS(C)(=O)=O)=CC=C1NC1=C2C=CC=CC2=[NH+]C2=CC=CC=C12	0.170294	0.143227	TS		4.167	145.26	2.413	151.067	23.5	13	43.8	4.78	3.807	9	19	2.118	0.839	4.443	6.3	1	1	1	4.155	11
Desmethyldiazepam	O=C2C=NC(c1ccccc1)c3cc(ccc3(N2))Cl	ClC1=CC=C2NC(=O)C=NC(C3=CC=CC=C3)C2=C1	0.173205	0.277412	TS		3.039	102.191	2.576	141.339	15.5	11	50	2.615	3.17	8	12	1.944	0.816	3.485	6.7	0	0	0	3.817	8
Epristeride	O=C(O)C4C=C3C=CC1C(CCC2(C)(C(C(=O)NC(C)(C)C)CCC12))C3(C)CC4	CC(C)(C)NC(=O)C1CCC2C3C=CC4=CC(CCC4(C)C3CCC12C)C([O-])=O	0.173205	0.182911	TS		3.308	102.367	4.386	102.367	6	22	38.5	0.904	2.322	22	0	2.03	0.207	3.669	1.5	0	-1	0	3.822	0
Bumetanide	O=C(O)c2cc(NCCCC)c(Oc1ccccc1)c(c2)S(=O)(=O)N	CCCCNC1=C(OC2=CC=CC=C2)C(=CC(=C1)C([O-])=O)S(N)(=O)=O	0.176068	0.2258	TS		2.282	107.028	1.763	112.836	17.5	11	38.6	2.406	3.322	8	12	1.983	0.7	3.879	4.5	0	-1	1	3.87	7
Isoxicam	O=C(N=C1C=C(ON1)C)C3C(=O)c2ccccc2S(=O)(=O)N3(C)	CN1C(=C(O)NC2=NOC(C)=C2)C(=O)C2=CC=CC=C2S1(=O)=O	0.187083	0.315288	TS		1.688	85.006	0.824	90.814	16.5	7	38.9	2.649	3.392	4	9	2.027	0.717	3.81	8.3	0	0	0	3.861	5
Milrinone	N#CC2=CC(c1ccncc1)=C(NC2(=O))C	CC1=C(C=C(C#N)C(=O)N1)C1=CC=NC=C1	0.187083	0.590741	TS		0.357	88.969	0.805	88.969	13.5	7	48	1.981	3.17	5	5	1.911	0.844	3.439	12	0	0	0	3.675	2
Tolterodine	Oc1ccc(cc1C(c2ccccc2)CCN(C(C)C)C(C)C)C	CC(C)[NH+](CCC(C1=CC=CC=C1)C1=CC(C)=CC=C1O)C(C)C	0.192354	0.284275	TS		4.076	134.133	0.986	134.133	12.5	18	39.3	1.85	2.807	14	12	1.976	0.521	3.475	1.8	1	1	1	3.761	8
Propafenone	O=C(c1ccccc1(OCC(O)CNCCC))CCc2ccccc2	CCC[NH2+]CC(O)COC1=CC=CC=C1C(=O)CCC1=CC=CC=C1	0.194936	0.322486	TS		2.443	127.267	-0.689	127.267	14	15	39.6	2.213	3	13	12	1.92	0.56	3.445	1.9	1	1	1	3.813	9
Buprenorphine	Oc7ccc6c2c7(OC3C1(OC)(CCC4(CC1(C(O)(C)C(C)(C)C))(C(N(CCC234)CC5CC5)C6)))	COC12CCC3(CC1C(C)(O)C(C)(C)C)C1CC4=CC=C(O)C5=C4C3(CC[NH+]1CC1CC1)C2O5	0.2	0.376224	TS		2.337	98.704	0.122	98.704	7	20	38.2	1.27	2	17	6	2.092	0.206	3.903	1.3	1	1	1	3.8	2
Isradipine	O=C(OC)C3=C(N=C(C)C(C(=O)OC(C)C)C3(c2cccc1nonc12))C	COC(=O)C1=C(C)N=C(C)C(C1C1=CC=CC2=NON=C12)C(=O)OC(C)C	0.2	0.305583	TS		2.083	105.168	1.72	105.168	14	11	39.6	2.863	3.322	6	6	1.973	0.519	3.941	6.3	0	0	0	3.839	3
Docetaxel	O=C(OC(C)(C)C)NC(c1ccccc1)C(O)C(=O)OC3CC4(O)(C(OC(=O)c2ccccc2)C5C6(OC(=O)C)(COC6(CC(O)C5(C(=O)C(=O)C(C3(C))C4(C)(C))(C))))	CC1C(CC2(O)C(OC(=O)C3=CC=CC=C3)C3C4(COC4CC(O)C3(C)C(=O)C(=O)C1C2(C)C)OC(C)=O)OC(=O)C(O)C(NC(=O)OC(C)(C)C)C1=CC=CC=C1	0.2	0.339322	TS		2.684	220	1.271	220	21	27	38.7	1.181	3.7	19	12	2.017	0.362	3.813	0.9	0	0	0	3.882	10
Lovastatin (acid)	O=C(O)CC(O)CC(O)CCC2C(C=CC1=CC(C)CC(OC(=O)C(C)CC)C12)C	CCC(C)C(=O)OC1CC(C)C=C2C=CC(C)C(CCC(O)CC(O)CC([O-])=O)C12	0.207364	0.30797	TS		2.931	96.028	3.025	96.028	6	19	35.8	0.859	2.322	16	0	1.982	0.2	3.073	0	0	-1	0	3.671	0
Flucloxacillin	O=C(O)C4N3C(=O)C(NC(=O)c1c(noc1C)c2c(F)cccc2Cl)C3SC4(C)(C)	CC1=C(C(=O)NC2C3SC(C)(C)C(N3C2=O)C([O-])=O)C(=NO1)C1=C(F)C=CC=C1Cl	0.207364	0.343413	TS		2.016	98.227	3.093	169.595	14.5	10	41.3	2.296	3.248	2	9	1.886	0.483	3.809	6.5	0	-1	0	4.067	3
Indocyanine Green	O=S(=O)([O-])CCCCN6c2ccc1ccccc1c2C(C6(=CC=CC=CC=CC5=[N+](c4ccc3ccccc3c4C5(C)C)CCCCS(=O)(=O)[O-]))(C)C	CC1(C)C(=CC=CC=CC=CC2=[N+](CCCCS([O-])(=O)=O)C3=CC=C4C=CC=CC4=C3C2(C)C)N(CCCCS([O-])(=O)=O)C2=CC=C3C=CC=CC3=C12	0.223607	0.151431	TS		5.433	259.188	5.284	273.715	34	35	43	7.851	4.392	32	20	2.061	0.642	4.61	2	1	-1	1	4.724	12
Metolazone	O=C1c3cc(c(cc3(NC(N1c2ccccc2C)C))Cl)S(=O)(=O)N	CC1NC2=CC(Cl)=C(C=C2C(=O)N1C1=CC=CC=C1C)S(N)(=O)=O	0.223607	0.241482	TS		2.587	96.149	2.13	141.105	17.5	11	40	2.43	3.322	6	12	1.997	0.729	4.029	7.5	0	0	1	3.986	6
Omeprazole	O=S(c1nc2cc(OC)ccc2([nH]1))Cc3ncc(c(OC)c3C)C	COC1=CC=C2NC(=NC2=C1)S(=O)CC1=NC=C(C)C(OC)=C1C	0.223607	0.230475	TS		3.118	102.388	1.126	121.521	16.5	7	39.5	3.089	3.322	3	12	1.885	0.687	4.14	7	0	0	0	3.946	3
Vardenafil	O=C1NC(=Nn2c(nc(c12)C)CCC)c3cc(ccc3(OCC))S(=O)(=O)N4CCN(CC)CC4	CCCC1=NC(C)=C2N1N=C(NC2=O)C1=CC(=CC=C1OCC)S(=O)(=O)N1CCN(CC)CC1	0.223607	0.369433	TS		2.873	108.773	2.537	114.581	17	10	34.8	2.707	3.392	4	9	1.991	0.5	4.361	9.1	0	0	0	4.033	3
Imatinib	O=C(Nc3ccc(c(N=C1N=C(C=CN1)c2cnccc2)c3)C)c4ccc(cc4)CN5CCN(C)CC5	C[NH+]1CCN(CC2=CC=C(C=C2)C(=O)NC2=CC=C(C)C(NC3=NC(=CC=N3)C3=CN=CC=C3)=C2)CC1	0.223607	0.346716	TS		2.66	177.271	-0.777	177.271	26.5	15	42	4.413	3.807	11	21	1.929	0.716	3.87	10.1	1	1	1	3.893	10
Trimetrexate	N=C3NC(=N)c1c(ccc(c1C)CNc2cc(OC)c(OC)c(OC)c2)N3	COC1=CC(NCC2=C(C)C3=C(NC(=[NH2+])N=C3N)C=C2)=CC(OC)=C1OC	0.223607	0.478672	TS		1.262	116.513	1.966	116.513	17.5	8	37.3	2.721	3.17	5	12	1.957	0.648	4.103	9.8	1	1	2	3.885	4
Delorazepam (Chlordesmethyldiazepam)	O=C1C=NC(c2cc(ccc2(N1))Cl)c3ccccc3Cl	ClC1=CC=C2NC(=O)C=NC(C3=CC=CC=C3Cl)C2=C1	0.225832	0.26328	TS		3.703	96.215	3.087	174.512	15.5	11	50	2.673	3.17	6	12	1.944	0.775	3.736	6.7	0	0	0	3.949	7
Trimipramine	c1ccc3c(c1)N(c2ccccc2CC3)CC(C)CN(C)C	CC(CN1C2=CC=CC=C2CCC2=CC=CC=C12)C[NH+](C)C	0.225832	0.330976	TS		3.276	122.593	0.42	122.593	12.5	14	40.8	2.436	2.807	12	12	1.908	0.568	3.665	4.1	1	1	1	3.728	8
Ceftriaxone	O=C(O)C4=C(CSC1=NC(=O)C(=O)NN1C)CSC3N4(C(=O)C3(NC(=O)C(=NOC)C2=CSC(=N)N2))	CON=C(C(=O)NC1C2SCC(CSC3=NC(=O)C([O-])=NN3C)=C(N2C1=O)C([O-])=O)C1=CSC(N)=N1	0.228035	0.580359	TS		-0.862	66.544	1.404	162.261	16.5	4	34.6	1.664	3.524	0	3	1.867	0.458	3.923	15.4	0	-2	1	4.126	0
Clozapine	N=2c4cc(ccc4(Nc1ccccc1C=2N3CCN(C)CC3))Cl	C[NH+]1CCN(CC1)C1=NC2=CC(Cl)=CC=C2NC2=CC=CC=C12	0.234521	0.349741	TS		2.387	100.437	-0.719	139.586	14.5	9	41.9	2.86	3	5	12	1.888	0.63	3.77	9.3	1	1	1	3.858	7
Bupivacaine	O=C(Nc1c(cccc1C)C)C2N(CCCC)CCCC2	CCCC[NH+]1CCCCC1C(=O)NC1=C(C)C=CC=C1C	0.236643	0.589484	TS		2.856	85.621	-0.569	85.621	8	13	36	1.16	2.322	10	6	1.918	0.381	3.183	4	1	1	1	3.801	3
R-Apomorphine	Oc1ccc4c(c1(O))c2cccc3c2C(N(C)CC3)C4	C[NH+]1CCC2=C3C1CC1=CC=C(O)C(O)=C1C3=CC=C2	0.238747	0.487373	TS		1.505	78.88	-1.113	78.88	13	12	44.7	2.531	2.807	12	12	2.072	0.65	3.848	2.6	1	1	1	3.744	5
Azimilide	O=C3N(N=Cc1oc(cc1)c2ccc(cc2)Cl)C=C(O)N3CCCCN4CCN(C)CC4	CN1CC[NH+](CCCCN2C(=O)CN(N=CC3=CC=C(O3)C3=CC=C(Cl)C=C3)C2=O)CC1	0.244949	0.403814	TS		2.157	120.675	-1.283	159.823	14.5	10	37.7	2.619	3.248	6	10	1.883	0.453	3.534	8.2	1	1	1	3.867	6
Clindamycin	O=C(NC(C1OC(C(O)C(O)C1(O))SC)C(C)Cl)C2N(C)CC(CCC)C2	CCCC1CC([NH+](C)C1)C(=O)NC(C(C)Cl)C1OC(SC)C(O)C(O)C1O	0.244949	0.773281	TS		-0.178	47.651	-3.437	119.019	1.5	8	29.5	0.051	1	4	0	1.792	0.056	3.172	3.3	1	1	1	3.873	0
Prazosin	O=C(c1occc1)N4CCN(C2=NC(=N)c3cc(OC)c(OC)cc3(N2))CC4	COC1=C(OC)C=C2C(N)=NC(=[NH+]C2=C1)N1CCN(CC1)C(=O)C1=CC=CO1	0.244949	0.336968	TS		2.004	109.418	1.241	109.418	16.5	5	38	2.919	3.322	2	12	2	0.589	3.74	10	1	1	2	3.887	4
Diazoxide	O=S2(=O)(N=C(Nc1ccc(cc12)Cl)C)	CC1=NS(=O)(=O)C2=CC(Cl)=CC=C2N1	0.244949	0.556508	TS		1.669	47.39	1.901	92.346	11	5	38.1	1.824	2.807	1	6	1.996	0.786	3.569	9.5	0	0	0	3.914	3
Flavopiridol	O=C1C=C(Oc2c1c(O)cc(O)c2C3CCN(C)CC3(O))c4ccccc4Cl	C[NH+]1CCC(C(O)C1)C1=C2OC(=CC(O)=C2C([O-])=CC1=O)C1=CC=CC=C1Cl	0.244949	0.440523	TS		-0.91	105.444	-1.963	144.593	13.5	12	43.8	2.6	3.17	6	6	1.973	0.482	3.914	2.1	1	0	1	3.931	4
Piritramide	N#CC(c1ccccc1)(c2ccccc2)CCN4CCC(C(=O)N)(N3CCCCC3)CC4	NC(=O)C1(CC[NH+](CCC(C#N)(C2=CC=CC=C2)C2=CC=CC=C2)CC1)N1CCCCC1	0.246982	0.325725	TS		1.955	148.176	-0.818	148.176	16.5	19	40.3	1.362	3.322	17	12	1.985	0.516	3.722	6	1	1	2	3.873	10
Digitoxin	Oc1occ(c1)C6CCC7(O)(C8CCC5CC(OC4OC(C)C(OC3OC(C)C(OC2OC(C)C(O)C(O)C2)C(O)C3)C(O)C4)CCC5(C)C8(CCC67(C)))	CC1OC(CC(O)C1O)OC1C(O)CC(OC2C(O)CC(OC3CCC4(C)C(CCC5C4CCC4(C)C(CCC54O)C4=COC(=O)C4)C3)OC2C)OC1C	0.256905	0.356869	TS		2.603	100.065	1.662	100.065	2.5	25	34.7	0.3	1.585	19	0	2.018	0.046	3.581	0	0	0	0	3.851	0
Cyclosporine	O=C1NC(C(=O)N(C)C(C(=O)N(C)C(C(=O)N(C)C(C(=O)N(C)C(C(=O)NC(C(=O)N(C)CC(=O)N(C)C(C(=O)NC(C(=O)N(C)C(C(=O)NC1C)CC(C)C)C(C)C)CC(C)C)CC)C(O)C(C)CC=CC)C(C)C)CC(C)C)CC(C)C)C	CCC1NC(=O)C(C(O)C(C)CC=CC)N(C)C(=O)C(C(C)C)N(C)C(=O)C(CC(C)C)N(C)C(=O)C(CC(C)C)N(C)C(=O)C(C)NC(=O)C(C)NC(=O)C(CC(C)C)N(C)C(=O)C(NC(=O)C(CC(C)C)N(C)C(=O)CN(C)C1=O)C(C)C	0.260768	0.4096	TS		5.614	296.82	-0.321	296.82	17.5	32	31.6	0.281	3.7	22	0	1.812	0.206	3.453	5.6	0	0	0	3.823	0
Cefoperazone	O=C(O)C5=C(CSc1nnnn1C)CSC4N5(C(=O)C4(NC(=O)C(NC(=O)N2C(=O)C(=O)N(CC)CC2)c3ccc(O)cc3))	CCN1CCN(C(=O)NC(C(=O)NC2C3SCC(CSC4=NN=NN4C)=C(N3C2=O)C([O-])=O)C2=CC=C(O)C=C2)C(=O)C1=O	0.264575	0.54227	TS		-0.958	102.873	0.872	167.312	21.5	9	35.7	1.659	3.755	4	7	1.899	0.489	3.811	12.9	0	-1	0	3.982	4
Amitriptyline	c1ccc3c(c1)C(=CCCN(C)C)c2ccccc2CC3	C[NH+](C)CCC=C1C2=CC=CC=C2CCC2=CC=CC=C12	0.264575	0.316839	TS		3.211	127.716	1.077	127.716	13.5	17	44.4	2.793	3	19	12	1.96	0.643	3.665	2.2	1	1	1	3.728	8
Papaverine	n2ccc1cc(OC)c(OC)cc1c2Cc3ccc(OC)c(OC)c3	COC1=CC=C(CC2=NC=CC3=CC(OC)=C(OC)C=C23)C=C1OC	0.270185	0.231553	TS		3.504	144.034	2.443	144.034	18	10	43.5	3.426	3.248	8	15	2.04	0.72	3.911	2.2	0	0	0	3.859	6
Idarubicin	O=C(C)C3(O)(C=C(OC1OC(C)C(O)C(N)C1)c2c(O)c4c(O)c5ccccc5(c(O)c4(c(O)c2C3)))	CC1OC(CC([NH3+])C1O)OC1=CC(O)(CC2=C1C(O)=C1C(O)=C3C=CC=CC3=C(O)C1=C2O)C(C)=O	0.275681	0.502923	TS		-0.238	97.5	-3.772	97.5	19	15	40.6	3.998	3.459	9	14	2.146	0.528	4.246	1.6	1	1	1	3.879	4
Haloperidol	O=C(c1ccc(F)cc1)CCCN3CCC(O)(c2ccc(cc2)Cl)CC3	OC1(CC[NH+](CCCC(=O)C2=CC=C(F)C=C2)CC1)C1=CC=C(Cl)C=C1	0.282843	0.307147	TS		2.327	116.391	0.322	155.54	13.5	15	42	1.865	3	9	12	1.938	0.519	3.756	2	1	1	1	3.893	8
Terazosin	O=C(N3CCN(C1=NC(=N)c2cc(OC)c(OC)cc2(N1))CC3)C4OCCC4	COC1=C(OC)C=C2C(N)=NC(=[NH+]C2=C1)N1CCN(CC1)C(=O)C1CCCO1	0.282843	0.633093	TS		1.384	82.938	1.399	82.938	12.5	5	35.2	2.342	2.907	2	8	2	0.446	3.57	9.3	1	1	2	3.801	2
Daptomycin	O=C(O)CC3NC(=O)C(NC(=O)C(NC(=O)C(NC(=O)CNC(=O)C(NC(=O)C(NC(=O)C(NC(=O)C(NC(=O)CCCCCCCCC)Cc2c[nH]c1ccccc12)CC(=O)N)CC(=O)O)C(OC(=O)C(NC(=O)C(NC(=O)C(NC(=O)CNC3(=O))CO)C(C)CC(=O)O)CC(=O)c4ccccc4(N))C)CCCN)CC(=O)O)C	CCCCCCCCCC(=O)NC(CC1=CNC2=CC=CC=C12)C(=O)NC(CC(N)=O)C(=O)NC(CC([O-])=O)C(=O)NC1C(C)OC(=O)C(CC(=O)C2=CC=CC=C2N)NC(=O)C(NC(=O)C(CO)NC(=O)CNC(=O)C(CC([O-])=O)NC(=O)C(C)NC(=O)C(CC([O-])=O)NC(=O)C(CCC[NH3+])NC(=O)CNC1=O)C(C)CC([O-])=O	0.288097	0.50035	TS		-7.633	288.456	-9.272	288.456	44.5	33	33.8	1.764	4.858	21	14	1.919	0.387	3.919	8	1	-3	3	3.947	8
Valproic Acd	O=C(O)C(CCC)CCC	CCCC(CCC)C([O-])=O	0.289828	0.586733	TS		2.047	34.503	2.06	34.503	1.5	7	32	0.149	1	6	0	1.756	0.15	1.689	0	0	-1	0	3.279	0
Alfentanil	O=C1N(N=NN1CCN3CCC(N(C(=O)CC)c2ccccc2)(COC)CC3)CC	CCN1N=NN(CC[NH+]2CCC(COC)(CC2)N(C(=O)CC)C2=CC=CC=C2)C1=O	0.293258	0.721911	TS		0.685	110.376	-1.153	110.376	10.5	10	33.3	1.159	2.807	5	6	1.909	0.35	3.41	9.5	1	1	1	3.792	5
Mebendazole	O=C(N=C1Nc2ccc(cc2(N1))C(=O)c3ccccc3)OC	COC(=O)NC1=NC2=CC(=CC=C2N1)C(=O)C1=CC=CC=C1	0.293258	0.28027	TS		3.055	111.148	2.417	111.148	17.5	10	45.7	3.09	3.459	9	13	1.954	0.795	3.794	8.6	0	0	0	3.836	8
Folinic acid	O=CN1C=3C(=O)NC(=N)NC=3(NCC1CNc2ccc(cc2)C(=O)NC(C(=O)O)CCC(=O)O)	NC1=NC(=O)C2=C(NCC(CNC3=CC=C(C=C3)C(=O)NC(CCC([O-])=O)C([O-])=O)N2C=O)N1	0.294958	0.582763	TS		-2.717	93.946	0.167	93.946	17	7	36.4	1.978	3.459	5	6	1.893	0.5	3.771	12.7	0	-2	1	3.866	4
Gefitinib	Fc4ccc(N=C2N=CNc3cc(OC)c(OCCCN1CCOCC1)cc23)cc4Cl	COC1=C(OCCCN2CCOCC2)C=C2C(NC3=CC=C(F)C(Cl)=C3)=NC=NC2=C1	0.298329	0.250433	TS		4.203	122.422	2.907	161.571	17.5	8	40	3.35	3.248	2	14	1.984	0.565	3.872	7.3	0	0	0	3.979	5
Lorazepam	O=C2Nc1ccc(cc1C(NC2(=O))c3ccccc3Cl)Cl	ClC1=CC=C2NC(=O)C(=O)NC(C3=CC=CC=C3Cl)C2=C1	0.3	0.2766	TS		2.999	91.872	2.685	170.169	15.5	11	48.4	2.389	3.17	6	12	1.945	0.738	3.737	6.5	0	0	0	3.949	7
Pancuronium	O=C(OC4CC6CCC1C(CCC2(C)(C(OC(=O)C)C(CC12)[N+]3(C)(CCCCC3)))C6(C)(CC4[N+]5(C)(CCCCC5)))C	CC(=O)OC1C(CC2C3CCC4CC(OC(C)=O)C(CC4(C)C3CCC12C)[N+]1(C)CCCCC1)[N+]1(C)CCCCC1	0.3	0.621242	TS		2.793	107.848	-2.029	107.848	3	23	34.7	0.082	1.585	20	0	2.027	0.073	3.636	2	2	2	2	3.901	0
Brotizolam	n1nc3n(c1C)c2c(cc(Br)s2)C(=NC3)c4ccccc4Cl	CC1=NN=C2CN=C(C3=C(SC(Br)=C3)N12)C1=CC=CC=C1Cl	0.303315	0.334513	TS		4.081	123.708	4.697	194.134	15.5	11	46.9	3.343	3.322	5	12	1.894	0.705	3.97	12.5	0	0	0	4.219	5
Verapamil	N#CC(c1ccc(OC)c(OC)c1)(CCCN(C)CCc2ccc(OC)c(OC)c2)C(C)C	COC1=CC=C(CC[NH+](C)CCCC(C#N)(C(C)C)C2=CC=C(OC)C(OC)=C2)C=C1OC	0.304959	0.21688	TS		3.974	182.198	-0.454	182.198	17	15	37.5	1.895	3.17	13	12	1.945	0.515	3.909	2.8	1	1	1	3.887	6
Pyrimethamine	N=C2NC(=N)C(c1ccc(cc1)Cl)=C(N2)CC	CCC1=[NH+]C(N)=NC(N)=C1C1=CC=C(Cl)C=C1	0.308221	0.400514	TS		2.647	66.12	3.048	105.269	12	9	38.7	2.332	2.807	6	10	1.944	0.706	3.513	12.9	1	1	3	3.847	4
Finasteride	O=C1C=CC4(C)(C(N1)CCC2C4(CCC3(C)(C(C(=O)NC(C)(C)C)CCC23)))	CC(C)(C)NC(=O)C1CCC2C3CCC4NC(=O)C=CC4(C)C3CCC12C	0.308221	0.260057	TS		3.174	87.695	3.652	87.695	4.5	19	36.5	0.48	2	17	0	2.002	0.167	3.623	3.2	0	0	0	3.803	0
Biperiden	OC(c1ccccc1)(CCN2CCCCC2)C4CC3C=CC4(C3)	OC(CC[NH+]1CCCCC1)(C1CC2CC1C=C2)C1=CC=CC=C1	0.311448	0.469675	TS		2.088	91.044	0.275	91.044	7	17	39.6	1.036	2.322	16	6	1.935	0.304	3.157	1.9	1	1	1	3.795	5
Ertapenem	O=C(O)c1cccc(c1)NC(=O)C2NCC(C2)SC4=C(C(=O)O)N3C(=O)C(C(O)C)C3C4C	CC(O)C1C2C(C)C(SC3C[NH2+]C(C3)C(=O)NC3=CC(=CC=C3)C([O-])=O)=C(N2C1=O)C([O-])=O	0.316228	0.686324	TS		-2.954	93.284	-2.267	125.504	14	11	38.6	1.549	3.17	5	6	1.885	0.424	3.799	5.3	1	-1	1	3.902	4
Erythromycin	O=C3OC(CC)C(O)(C)C(O)C(C(=O)C(C)CC(O)(C)C(OC1OC(C)CC(N(C)C)C1(O))C(C)C(OC2OC(C)C(O)C(OC)(C)C2)C3C)C	CCC1OC(=O)C(C)C(OC2CC(C)(OC)C(O)C(C)O2)C(C)C(OC2OC(C)CC(C2O)[NH+](C)C)C(C)(O)CC(C)C(=O)C(C)C(O)C1(C)O	0.316228	0.704888	TS		0.091	139.11	-3.823	139.11	3	18	31.1	0.063	1.585	6	0	1.866	0.059	3.485	0.8	1	1	1	3.798	0
Risperidone	O=C1C(=C(N=C2N1CCCC2)C)CCN5CCC(c4noc3cc(F)ccc34)CC5	CC1=C(CC[NH+]2CCC(CC2)C2=NOC3=CC(F)=CC=C23)C(=O)N2CCCCC2=N1	0.316228	0.470432	TS		1.757	93.146	-0.071	93.146	12.5	13	39.7	2.814	3.17	7	7	1.931	0.417	3.928	6.9	1	1	1	3.919	3
Triazolam	n4nc1n(c3ccc(cc3(C(=NC1)c2ccccc2Cl))Cl)c4C	CC1=NN=C2CN=C(C3=CC=CC=C3Cl)C3=CC(Cl)=CC=C3N12	0.316228	0.294834	TS		4.391	100.806	4.972	179.104	17.5	12	48.6	3.612	3.392	6	14	1.945	0.761	3.971	11.4	0	0	0	3.965	7
Fluticasone propionate	O=C(OC3(C(=O)SCF)(C(C)CC2C4CC(F)=C1CC(=O)C=CC1(C)C4(F)(C(O)CC23(C))))CC	CCC(=O)OC1(C(C)CC2C3CC(F)=C4CC(=O)C=CC4(C)C3(F)C(O)CC12C)C(=O)SCF	0.316228	0.234715	TS		3.462	101.891	3.412	134.111	7	18	38.5	0.928	2.585	14	0	2.017	0.206	4.059	0	0	0	0	3.941	0
Fluorescein	O=C4OC2(c3ccc(O)cc3(Oc1cc(O)ccc12))c5ccccc45	OC1=CC=C2C(OC3=CC(O)=CC=C3C22OC(=O)C3=CC=CC=C23)=C1	0.331662	0.176485	TS		3.686	125.183	2.714	125.183	21	14	54.1	3.637	3.459	10	18	2.011	0.84	3.879	0	0	0	0	3.812	10
Promazine	c1ccc3c(c1)N(c2ccccc2S3)CCCN(C)C	C[NH+](C)CCCN1C2=CC=CC=C2SC2=CC=CC=C12	0.331662	0.341326	TS		2.515	107.964	-0.422	140.183	13	10	41.5	2.452	2.807	6	12	1.964	0.65	3.58	4.9	1	1	1	3.686	8
Cocaine	O=C(OC2CC1N(C)C(CC1)C2(C(=O)OC))c3ccccc3	COC(=O)C1C2CCC(CC1OC(=O)C1=CC=CC=C1)[NH+]2C	0.34641	0.722257	TS		0.558	91.833	-1.27	91.833	9	10	38.6	1.032	2.585	7	6	1.881	0.409	3.379	2.3	1	1	1	3.834	5
Doxycycline	O=C(N)C3C(=O)C(N(C)C)C4C(O)C2C(C(=O)c1c(O)cccc1C2(C))C(=O)C4(O)(C3(=O))	CC1C2C(O)C3C([NH+](C)C)C([O-])=C(C(N)=O)C(=O)C3(O)C(O)=C2C(=O)C2=C(O)C=CC=C12	0.34641	0.800302	TS		-3.206	86.527	-4.559	86.527	14	11	39.3	2.171	3.17	8	6	2.043	0.437	4.126	3.6	1	0	2	3.889	3
Drotaverine	N2=C(c1cc(OCC)c(OCC)cc1CC2)Cc3ccc(OCC)c(OCC)c3	CCOC1=CC=C(CC2=NCCC3=CC(OCC)=C(OCC)C=C23)C=C1OCC	0.34641	0.132161	TS		4.934	141.514	2.996	141.514	15.5	14	40	2.627	3	8	12	1.973	0.534	3.913	1.7	0	0	0	3.857	5
Etoposide	O=C5OCC6C(OC1OC2COC(OC2(C(O)C1(O)))C)c3cc7OCOc7(cc3C(c4cc(OC)c(O)c(OC)c4)C56)	COC1=CC(=CC(OC)=C1O)C1C2C(COC2=O)C(OC2OC3COC(C)OC3C(O)C2O)C2=CC3=C(OCO3)C=C12	0.34641	0.380989	TS		0.91	122.772	0.133	122.772	16	11	39.2	2.106	3	9	12	2.012	0.381	4.06	0	0	0	0	3.847	4
Hydralazine	N(N)=C1NN=Cc2ccccc12	NNC1=[NH+]N=CC2=CC=CC=C12	0.34641	0.603544	TS		0.667	54.426	1.522	54.426	9.5	6	38.1	2.38	2.7	6	8	2.006	0.792	2.9	19	1	1	2	3.394	4
Lormetazepam	O=C1N(c3ccc(cc3(C(=NC1(O))c2ccccc2Cl))Cl)C	CN1C2=CC=C(Cl)C=C2C(=NC(O)C1=O)C1=CC=CC=C1Cl	0.34641	0.197913	TS		3.709	98.321	3.597	176.618	15.5	11	47.1	2.593	3.17	6	12	1.94	0.705	3.771	5.9	0	0	0	3.95	7
Nortriptyline	c1ccc3c(c1)C(=CCCNC)c2ccccc2CC3	C[NH2+]CCC=C1C2=CC=CC=C2CCC2=CC=CC=C12	0.34641	0.295703	TS		3.005	119.32	0.849	119.32	13.5	17	45.2	2.768	3	19	12	1.96	0.675	3.665	2.4	1	1	1	3.728	8
Paclitaxel	O=C(OC3C5C6(OC(=O)C)(COC6(CC(O)C5(C(=O)C(OC(=O)C)=C4C(C)C(OC(=O)C(O)C(NC(=O)c1ccccc1)c2ccccc2)CC3(O)C4(C)C)(C))))c7ccccc7	CC1C(CC2(O)C(OC(=O)C3=CC=CC=C3)C3C4(COC4CC(O)C3(C)C(=O)C(OC(C)=O)=C1C2(C)C)OC(C)=O)OC(=O)C(O)C(NC(=O)C1=CC=CC=C1)C1=CC=CC=C1	0.34641	0.189982	TS		2.926	261.346	2.322	261.346	28.5	31	41.6	1.859	4.087	25	18	2.022	0.46	3.854	0.9	0	0	0	3.906	15
Beclomethasone dipropionate	O=C(OCC(=O)C3(OC(=O)CC)(C(C)CC2C4CC=C1CC(=O)C=CC1(C)C4(C(O)CC23(C))Cl))CC	CCC(=O)OCC(=O)C1(OC(=O)CC)C(C)CC2C3CC=C4CC(=O)C=CC4(C)C3(Cl)C(O)CC12C	0.360555	0.196474	TS		3.576	120.19	3.104	159.338	8.5	21	38.4	0.953	2.807	17	0	2.024	0.236	4.029	0	0	0	0	3.873	0
Budesonide	O=C5C=CC3(C(=CCC2C4CC1OC(OC1(C(=O)CO)C4(C)(CC(O)C23))CCC)C5)(C)	CCCC1OC2CC3C4CC=C5CC(=O)C=CC5(C)C4C(O)CC3(C)C2(O1)C(=O)CO	0.360555	0.449396	TS		1.711	83.924	2.014	83.924	5.5	18	38.5	0.886	2.322	17	0	2.023	0.177	3.884	0	0	0	0	3.865	0
Nafcillin	O=C(O)C4N3C(=O)C(NC(=O)c2c(OCC)ccc1ccccc12)C3SC4(C)(C)	CCOC1=CC=C2C=CC=CC2=C1C(=O)NC1C2SC(C)(C)C(N2C1=O)C([O-])=O	0.360555	0.192214	TS		1.84	117.624	2.604	149.844	15	13	42	2.505	3.248	9	10	2.061	0.517	3.771	4	0	-1	0	4.047	6
Nitrazepam	O=C2C=NC(c1ccccc1)c3cc(ccc3(N2))[N+](=O)[O-]	[O-][N+](=O)C1=CC=C2NC(=O)C=NC(C3=CC=CC=C3)C2=C1	0.360555	0.347817	TS		2.269	101.447	2.057	101.447	18.5	10	46.9	2.754	3.459	8	12	1.954	0.881	3.667	9.4	0	0	0	3.806	8
Probenecid	O=C(O)c1ccc(cc1)S(=O)(=O)N(CCC)CCC	CCCN(CCC)S(=O)(=O)C1=CC=C(C=C1)C([O-])=O	0.360555	0.486254	TS		2.143	76.287	1.979	82.094	10.5	9	35.1	1.367	2.807	6	6	1.984	0.553	3.645	2.7	0	-1	0	3.773	4
Propranolol	OC(COc1cccc2ccccc12)CNC(C)C	CC(C)[NH2+]CC(O)COC1=CC=CC2=CC=CC=C12	0.360555	0.539635	TS		1.31	101.072	-1.15	101.072	10.5	11	39	2.336	2.7	9	10	2.047	0.553	2.913	2.4	1	1	1	3.667	7
Selegiline	C#CCN(C)C(C)Cc1ccccc1	CC(CC1=CC=CC=C1)[NH+](C)CC#C	0.360555	0.417823	TS		2.234	112.78	-0.385	112.78	8	10	40.6	1.284	2.585	8	6	1.903	0.571	2.709	3.1	1	1	1	3.652	5
Quinacrine	N(=C1c3ccc(cc3(Nc2ccc(OC)cc12))Cl)C(C)CCCN(CC)CC	CC[NH+](CC)CCCC(C)NC1=C2C=CC(Cl)=CC2=[NH+]C2=CC=C(OC)C=C12	0.360555	0.470418	TS		4.002	126.537	0.224	165.686	14	14	38.3	3.543	3.17	5	13	2.116	0.5	3.912	5	2	2	2	3.857	6
Melphalan	O=C(O)C(N)Cc1ccc(cc1)N(CCCl)CCCl	[NH3+]C(CC1=CC=C(C=C1)N(CCCl)CCCl)C([O-])=O	0.374166	0.683681	TS		0.763	63.007	-1.309	141.304	8	8	35.1	1.237	2.322	5	6	1.912	0.421	3.065	5.4	1	0	1	3.771	4
Nadolol	OC(COc1cccc2c1CC(O)C(O)C2)CNC(C)(C)C	CC(C)(C)[NH2+]CC(O)COC1=CC=CC2=C1CC(O)C(O)C2	0.927362	0.801689	TS		-0.084	78.286	-2.326	78.286	6.5	10	34	1.26	2	6	6	1.963	0.295	3.103	2	1	1	1	3.713	3
Vinblastine	O=C(OC2C(O)(C(=O)OC)C5N(c1cc(OC)c(cc1C45(CCN3CC=CC2(CC)C34))C9(C(=O)OC)(c7[nH]c6ccccc6c7CCN8CC(CC(O)(C8)CC)C9))C)C	CCC1(O)CC2C[NH+](C1)CCC1=C(NC3=CC=CC=C13)C(C2)(C(=O)OC)C1=C(OC)C=C2N(C)C3C4(CC[NH+]5CC=CC(CC)(C45)C(OC(C)=O)C3(O)C(=O)OC)C2=C1	0.374166	0.710401	TS		1.766	215.672	-4.673	215.672	20.5	25	38.7	3.7	3.7	19	14	1.989	0.347	4.381	3.4	2	2	2	4.08	6
Clonazepam	O=C1C=NC(c2cc(ccc2(N1))[N+](=O)[O-])c3ccccc3Cl	[O-][N+](=O)C1=CC=C2NC(=O)C=NC(C3=CC=CC=C3Cl)C2=C1	0.387298	0.298229	TS		2.933	95.471	2.575	134.62	18.5	10	46.9	2.814	3.459	6	12	1.955	0.841	3.833	9.4	0	0	0	3.924	7
Eletriptan	O=S(=O)(c1ccccc1)CCc2ccc3[nH]cc(c3(c2))CC4N(C)CCC4	C[NH+]1CCCC1CC1=CNC2=CC=C(CCS(=O)(=O)C3=CC=CC=C3)C=C12	0.387298	0.210593	TS		2.878	119.036	-0.471	125.082	17	15	40.7	2.946	3.459	12	14	2.015	0.63	4.504	3.7	1	1	1	4.094	8
Flupirtine	O=C(OCC)NC=2C=CC(=NCc1ccc(F)cc1)NC=2(N)	CCOC(=O)NC1=CC=C(NCC2=CC=C(F)C=C2)[NH+]=C1N	0.387298	0.468273	TS		2.617	98.862	1.916	98.862	14	8	37.5	2.215	3	5	11	1.888	0.636	3.614	10	1	1	2	3.833	6
Lorcainide	O=C(N(c1ccc(cc1)Cl)C2CCN(CC2)C(C)C)Cc3ccccc3	CC(C)[NH+]1CCC(CC1)N(C(=O)CC1=CC=CC=C1)C1=CC=C(Cl)C=C1	0.387298	0.336164	TS		2.796	128.899	0.567	168.048	14	16	40.7	1.585	3	9	12	1.916	0.538	3.471	3.7	1	1	1	3.859	9
Mirtazapine	n1cccc3c1N4CCN(C)CC4(c2ccccc2C3)	CN1CCN2C(C1)C1=CC=CC=C1CC1=C2N=CC=C1	0.387298	0.304125	TS		3.095	95.038	3.115	95.038	12.5	10	43.6	2.517	2.807	10	11	1.929	0.625	3.698	7.7	0	0	0	3.717	6
Sisomicin	OC1C(OCC(O)(C)C1(NC))OC3C(O)C(OC2OC(=CCC2(N))CN)C(N)CC3(N)	C[NH2+]C1C(O)C(OC2C([NH3+])CC([NH3+])C(OC3OC(C[NH3+])=CCC3[NH3+])C2O)OCC1(C)O	0.387298	0.906615	TS		-10.121	44.428	-21.426	44.428	1	4	26	0.26	1	1	0	1.855	0.032	3.227	6.8	5	5	5	3.796	0
Anidulafungin	O=C(NC1C(=O)NC(C(=O)N4CC(O)CC4(C(=O)NC(C(=O)NC(C(=O)N2CC(C)C(O)C2(C(=O)NC(O)C(O)C1))C(O)C)C(O)C(O)c3ccc(O)cc3))C(O)C)c5ccc(cc5)c6ccc(cc6)c7ccc(OCCCCC)cc7	CCCCCOC1=CC=C(C=C1)C1=CC=C(C=C1)C1=CC=C(C=C1)C(=O)NC1CC(O)C(O)NC(=O)C2C(O)C(C)CN2C(=O)C(NC(=O)C(NC(=O)C2CC(O)CN2C(=O)C(NC1=O)C(C)O)C(O)C(O)C1=CC=C(O)C=C1)C(C)O	0.4	0.244083	TS		0.257	265.687	-2.453	265.687	35.5	32	37.4	3.701	4.322	26	24	2.008	0.433	3.81	4.5	0	0	0	3.926	16
Desipramine	c1ccc3c(c1)N(c2ccccc2CC3)CCCNC	C[NH2+]CCCN1C2=CC=CC=C2CCC2=CC=CC=C12	0.4	0.417591	TS		2.621	107.906	-0.04	107.906	12.5	13	41.9	2.448	2.807	11	12	1.905	0.625	3.665	4.7	1	1	1	3.728	8
Disopyramide	O=C(N)C(c1ncccc1)(c2ccccc2)CCN(C(C)C)C(C)C	CC(C)[NH+](CCC(C(N)=O)(C1=CC=CC=C1)C1=NC=CC=C1)C(C)C	0.4	0.422549	TS		1.857	135.445	-1.211	135.445	13.5	15	38.2	1.703	3	10	11	1.961	0.54	3.298	5.5	1	1	2	3.734	8
Fentanyl	O=C(N(c1ccccc1)C3CCN(CCc2ccccc2)CC3)CC	CCC(=O)N(C1CC[NH+](CCC2=CC=CC=C2)CC1)C1=CC=CC=C1	0.4	0.325106	TS		2.278	130.69	0.084	130.69	14	16	40.7	1.782	3	12	12	1.912	0.56	3.445	3.7	1	1	1	3.834	10
Perindoprilat	O=C(O)C(NC(C(=O)N1C(C(=O)O)CC2CCCCC12)C)CCC	CCCC([NH2+]C(C)C(=O)N1C2CCCCC2CC1C([O-])=O)C([O-])=O	0.4	0.783026	TS		-0.454	53.526	-2.487	53.526	4.5	10	33.3	0.205	2	7	0	1.822	0.187	3.062	3.9	1	-1	1	3.729	0
Remoxipride	O=C(NCC1N(CC)CCC1)c2c(OC)ccc(c2(OC))Br	CC[NH+]1CCCC1CNC(=O)C1=C(OC)C=CC(Br)=C1OC	0.4	0.664608	TS		1.17	128.316	-1.479	128.316	8.5	7	34.8	1.256	2.322	2	6	1.883	0.386	3.04	4.3	1	1	1	3.886	2
Azelastine	O=C2c1ccccc1C(=NN2C3CCN(C)CCC3)Cc4ccc(cc4)Cl	C[NH+]1CCCC(CC1)N1N=C(CC2=CC=C(Cl)C=C2)C2=CC=CC=C2C1=O	0.412311	0.269646	TS		2.533	119.075	0.493	158.223	15	16	42.3	2.38	3.17	12	12	1.961	0.556	3.618	5.8	1	1	1	3.938	8
Betamipron	O=C(O)CCNC(=O)c1ccccc1	[O-]C(=O)CCNC(=O)C1=CC=CC=C1	0.412311	0.739982	TS		0.065	66.626	1.331	66.626	9	7	41.7	1.286	2.585	6	6	1.878	0.643	2.716	4.2	0	-1	0	3.559	5
Bortezomib	O=C(NC(C(=O)NC(B(O)O)CC(C)C)Cc1ccccc1)c2nccnc2	CC(C)CC(NC(=O)C(CC1=CC=CC=C1)NC(=O)C1=NC=CN=C1)B(O)O	0.412311	0.446446	TS		1.919	112.595	-0.448	112.595	15	11	35.8	1.642	3.17	10	10	1.897	0.536	3.468	7.5	0	0	0	3.796	5
Butorphanol	Oc1ccc3c(c1)C45(CCN(CC2CCC2)C(C3)C5(O)(CCCC4))	OC1=CC=C2CC3[NH+](CC4CCC4)CCC4(CCCCC34O)C2=C1	0.412311	0.485665	TS		2.261	61.822	-0.202	61.822	6.5	16	38.9	1.205	2	15	6	2.065	0.271	3.55	1.9	1	1	1	3.773	3
Nitrofurantoin	O=C2NC(O)=CN2(N=Cc1oc(cc1)[N+](=O)[O-])	[O-][N+](=O)C1=CC=C(O1)C=NN1CC(=O)NC1=O	0.412311	0.814876	TS		0.319	49.555	0.096	49.555	11.5	2	34.8	1.859	3.087	1	4	1.549	0.676	3.349	17.4	0	0	0	3.766	2
Alprenolol	OC(COc1ccccc1CC=C)CNC(C)C	CC(C)[NH2+]CC(O)COC1=CC=CC=C1CC=C	0.424264	0.583498	TS		1.409	98.46	-1.314	98.46	7.5	10	35.7	1.327	2.322	7	6	1.896	0.417	2.43	2.4	1	1	1	3.658	4
Cefazolin	O=C(O)C4C(=CSc1nnc(C)s1)CSC3N4(C(=O)C3(NC(=O)Cn2nnnc2))	CC1=NN=C(SC=C2CSC3C(NC(=O)CN4C=NN=N4)C(=O)N3C2C([O-])=O)S1	0.424264	0.652543	TS		-1.503	48.53	1.068	144.247	14	5	33.3	1.855	3.322	0	3	1.859	0.483	3.677	19	0	-1	0	4.086	0
Diltiazem	O=C(OC3C(=O)N(c1ccccc1SC3(c2ccc(OC)cc2))CCN(C)C)C	COC1=CC=C(C=C1)C1SC2=CC=CC=C2N(CC[NH+](C)C)C(=O)C1OC(C)=O	0.424264	0.291435	TS		1.64	141.155	-1.013	173.374	16.5	11	39.3	2.246	3.17	7	12	1.906	0.569	3.687	3.6	1	1	1	3.816	8
Ethambutol	OCC(NCCNC(CO)CC)CC	CCC(CO)NCC[NH2+]C(CC)CO	0.905539	0.85278	TS		-1.12	26.931	-3.314	26.931	0	4	25.6	0	0	2	0	1.719	0	2.414	5.1	1	1	1	3.56	0
Alosetron	O=C3c2c1ccccc1n(c2CCN3Cc4nc[nH]c4C)C	CN1C2=C(C3=CC=CC=C13)C(=O)N(CC1=C(C)N=CN1)CC2	0.424264	0.442354	TS		1.868	91.369	1.845	91.369	13.5	8	42.5	2.911	3.248	5	11	1.921	0.614	3.823	10	0	0	0	3.884	4
Cefodizime	O=C(O)C4=C(CSc1nc(c(CC(=O)O)s1)C)CSC3N4(C(=O)C3(NC(=O)C(=NOC)C2=CSC(=N)N2))	CON=C(C(=O)NC1C2SCC(CSC3=NC(C)=C(CC([O-])=O)S3)=C(N2C1=O)C([O-])=O)C1=CSC(N)=N1	0.424264	0.54805	TS		-0.436	70.602	0.566	197.596	18	7	36.4	1.9	3.585	0	6	1.866	0.486	3.954	10.9	0	-2	1	4.218	0
Bufuralol	OC(c2oc1c(cccc1CC)c2)CNC(C)(C)C	CCC1=C2OC(=CC2=CC=C1)C(O)C[NH2+]C(C)(C)C	0.43589	0.550504	TS		2.095	93.89	-1.332	93.89	8	11	37.2	2.074	2.585	7	8	1.93	0.421	3.199	2.3	1	1	1	3.698	4
Ceforanide	O=C(O)C4=C(CSc1nnnn1CC(=O)O)CSC3N4(C(=O)C3(NC(=O)Cc2ccccc2CN))	[NH3+]CC1=CC=CC=C1CC(=O)NC1C2SCC(CSC3=NN=NN3CC([O-])=O)=C(N2C1=O)C([O-])=O	0.43589	0.506404	TS		-2.498	82.296	-2.03	146.735	18	10	36.4	2.263	3.524	7	7	1.924	0.514	3.848	12.7	1	-1	1	3.991	4
Diphenhydramine	O(CCN(C)C)C(c1ccccc1)c2ccccc2	C[NH+](C)CCOC(C1=CC=CC=C1)C1=CC=CC=C1	0.43589	0.33847	TS		1.824	124.624	-0.422	124.624	12	12	41.5	1.891	2.807	12	12	1.944	0.632	3.298	2.4	1	1	1	3.729	10
Acetylmethadol, L-	O=C(OC(CC)C(c1ccccc1)(c2ccccc2)CC(N(C)C)C)C	CCC(OC(C)=O)C(CC(C)[NH+](C)C)(C1=CC=CC=C1)C1=CC=CC=C1	0.447214	0.358	TS		3.178	156.662	0.829	156.662	13.5	18	39.7	1.672	3	16	12	1.997	0.519	3.298	1.7	1	1	1	3.729	10
Citalopram	N#Cc1ccc3c(c1)COC3(c2ccc(F)cc2)CCCN(C)C	C[NH+](C)CCCC1(OCC2=CC(=CC=C12)C#N)C1=CC=C(F)C=C1	0.447214	0.314911	TS		2.161	133.359	-0.384	133.359	15	13	43.5	2.243	3.17	11	12	1.955	0.625	3.685	4.3	1	1	1	3.792	7
Doxepin	O3c1ccccc1C(=CCCN(C)C)c2ccccc2C3	C[NH+](C)CCC=C1C2=CC=CC=C2COC2=CC=CC=C12	0.447214	0.335158	TS		2.348	129.297	-0.156	129.297	14	14	44.2	2.793	3	14	12	1.958	0.667	3.665	2.3	1	1	1	3.726	8
Rifampin	O=C1N=C4C(O)=C5C(O)=C(C=2OC(OC=CC(OC)C(C)C(OC(=O)C)C(C)C(O)C(C)C(O)C(C=CC=C1C)C)(C(=O)C=2C5(=C(O)C4(=CNN3CCN(C)CC3)))C)C	COC1C=COC2(C)OC3=C(C2=O)C2=C(O)C(=CNN4CCN(C)CC4)C(=NC(=O)C(C)=CC=CC(C)C(O)C(C)C(O)C(C)C(OC(C)=O)C1C)C([O-])=C2C(O)=C3C	0.447214	0.433044	TS		1.454	203.25	0.903	203.25	20.5	22	37.1	4.463	3.807	12	6	2.104	0.347	3.984	3.4	0	-1	0	3.84	0
Triamcinolone Acetonide	O=C5C=CC3(C(=CCC2C4CC1OC(OC1(C(=O)CO)C4(C)(CC(O)C23(F)))(C)C)C5)(C)	CC1(C)OC2CC3C4CC=C5CC(=O)C=CC5(C)C4(F)C(O)CC3(C)C2(O1)C(=O)CO	0.447214	0.55145	TS		0.669	87.32	1.911	87.32	5.5	16	38.7	0.889	2.322	13	0	2.019	0.177	4.045	0	0	0	0	3.875	0
Methadone	O=C(CC)C(c1ccccc1)(c2ccccc2)CC(N(C)C)C	CCC(=O)C(CC(C)[NH+](C)C)(C1=CC=CC=C1)C1=CC=CC=C1	0.458258	0.349056	TS		2.759	145.779	0.419	145.779	13.5	17	41.2	1.769	3	16	12	1.995	0.587	3.298	2	1	1	1	3.729	10
Cephalothin	O=C(O)C3C(=COC(=O)C)CSC2N3(C(=O)C2(NC(=O)Cc1cccs1))	CC(=O)OC=C1CSC2C(NC(=O)CC3=CC=CS3)C(=O)N2C1C([O-])=O	0.469042	0.691817	TS		-0.325	78.254	1.046	141.752	11	7	39	1.128	3.087	1	4	1.858	0.423	3.508	4.9	0	-1	0	4.09	2
Dihydroquinidine	OC(c2ccnc1ccc(OC)cc12)C3N4CCC(C3)C(C4)CC	CCC1C[NH+]2CCC1CC2C(O)C1=CC=NC2=CC=C(OC)C=C12	0.469042	0.55525	TS		1.564	91.622	-1.409	91.622	10.5	12	39.2	2.319	2.7	9	9	2.036	0.437	3.265	3.9	1	1	1	3.901	4
Methylprednisolone	O=C4C=CC2(C(=C(C)CC1C3CCC(O)(C(=O)CO)C3(C)(CC(O)C12))C4)(C)	CC1=C2CC(=O)C=CC2(C)C2C(O)CC3(C)C(CCC3(O)C(=O)CO)C2C1	0.479583	0.483651	TS		1.219	74.739	1.747	74.739	5.5	17	38.6	0.916	2.322	17	0	2.032	0.204	3.962	0	0	0	0	3.834	0
Chlorthalidone	O=C2NC(O)(c1ccc(c(c1)S(=O)(=O)N)Cl)c3ccccc23	NS(=O)(=O)C1=CC(=CC=C1Cl)C1(O)NC(=O)C2=CC=CC=C12	0.489898	0.286406	TS		1.506	85.646	1.638	130.603	16.5	11	42.4	2.532	3.322	9	12	1.987	0.75	4.235	6.1	0	0	1	4.009	7
Propoxyphene	O=C(OC(c1ccccc1)(Cc2ccccc2)C(C)CN(C)C)CC	CCC(=O)OC(CC1=CC=CC=C1)(C(C)C[NH+](C)C)C1=CC=CC=C1	0.489898	0.291213	TS		3.15	149.943	0.614	149.943	13.5	17	40	1.703	3	15	12	1.959	0.54	3.419	1.8	1	1	1	3.779	10
Trovafloxacin	O=C(O)C1=CN(c2nc(c(F)cc2(C1(=O)))N3CC4C(N)C4(C3))c5ccc(F)cc5(F)	[NH3+]C1C2CN(CC12)C1=C(F)C=C2C(=O)C(=CN(C3=CC=C(F)C=C3F)C2=N1)C([O-])=O	0.489898	0.375498	TS		0.505	104.159	-0.471	104.159	17.5	8	44.4	2.605	3.322	3	11	1.933	0.583	3.898	8.9	1	0	1	3.931	4
Artesunate	O=C(O)CCC(=O)OC3OC1OC2(OOC14(C(CC2)C(C)CCC4(C3(C))))(C)	CC1CCC2C(C)C(OC(=O)CCC([O-])=O)OC3OC4(C)CCC1C23OO4	0.5	0.408624	TS		2.284	56.308	2.639	56.308	3	13	35.2	0.114	1.585	10	0	1.936	0.111	3.21	0	0	-1	0	3.647	0
Cefamandole	O=C(O)C4C(=CSc1nnnn1C)CSC3N4(C(=O)C3(NC(=O)C(O)c2ccccc2))	CN1N=NN=C1SC=C1CSC2C(NC(=O)C(O)C3=CC=CC=C3)C(=O)N2C1C([O-])=O	0.5	0.550299	TS		-0.272	87.707	1.884	152.146	16	9	37.5	2.073	3.392	6	7	1.894	0.516	3.696	12.5	0	-1	0	3.974	5
Dapsone	O=S(=O)(c1ccc(N)cc1)c2ccc(N)cc2	NC1=CC=C(C=C1)S(=O)(=O)C1=CC=C(N)C=C1	0.5	0.439071	TS		1.439	84.425	2.061	90.471	16	8	41.4	2.167	3.17	4	12	2.044	0.941	3.535	6.9	0	0	2	3.764	8
Phenethicillin	O=C(O)C3N2C(=O)C(NC(=O)C(Oc1ccccc1)C)C2SC3(C)(C)	CC(OC1=CC=CC=C1)C(=O)NC1C2SC(C)(C)C(N2C1=O)C([O-])=O	0.5	0.647477	TS		1.026	95.224	1.573	127.444	11	9	38.6	1.044	2.807	4	6	1.852	0.44	3.467	4.5	0	-1	0	3.832	5
Prednisolone	O=C1C=CC3(C(=C1)CCC2C4CCC(O)(C(=O)CO)C4(C)(CC(O)C23))(C)	CC12CC(O)C3C(CCC4=CC(=O)C=CC34C)C1CCC2(O)C(=O)CO	0.5	0.523747	TS		1.194	72.204	1.528	72.204	6	16	38.9	0.839	2.322	16	0	2.021	0.231	3.895	0	0	0	0	3.832	0
Tacrine	N=C1c3ccccc3(NC2=C1CCCC2)	NC1=C2C=CC=CC2=[NH+]C2=C1CCCC2	0.5	0.489385	TS		2.686	61.459	2.209	61.459	9.5	10	43.3	2.411	2.7	8	9	2.065	0.633	3.433	6.7	1	1	2	3.617	4
Epirubicin	O=C(CO)C2(O)(C=C3C(O)=C4C(O)=C5C=CC=C(OC)C5(=C(O)C4(=C(O)C3(=C(OC1OC(C)C(O)C(N)C1)C2))))	COC1=CC=CC2=C(O)C3=C(O)C4=CC(O)(CC(OC5CC([NH3+])C(O)C(C)O5)=C4C(O)=C3C([O-])=C12)C(=O)CO	0.5	0.474735	TS		-1.65	97.642	-5.085	97.642	19.5	13	39.7	4.464	3.585	7	14	2.199	0.5	4.641	1.5	1	0	1	3.943	3
Encainide	O=C(Nc1ccccc1CCC2N(C)CCCC2)c3ccc(OC)cc3	COC1=CC=C(C=C1)C(=O)NC1=CC=CC=C1CCC1CCCC[NH+]1C	0.509902	0.312512	TS		2.835	128.944	-0.188	128.944	14.5	15	40	2.323	3	12	12	1.928	0.558	3.719	3.6	1	1	1	3.833	8
Methohexital	O=C1NC(=O)C(C(=O)N1C)(CC=C)C(C#CCC)C	CCC#CC(C)C1(CC=C)C(=O)NC(=O)N(C)C1=O	0.519615	0.492467	TS		2.314	104.105	1.397	104.105	7.5	10	37.8	0.729	2.807	9	0	1.858	0.395	3.044	5.4	0	0	0	3.536	0
Ondansetron	O=C3c2c1ccccc1n(c2CCC3Cn4ccnc4C)C	CN1C2=C(C3=CC=CC=C13)C(=O)C(CN1C=C[NH+]=C1C)CC2	0.519615	0.336974	TS		2.531	98.517	2.058	98.517	12.5	10	42.9	2.911	3.248	7	11	1.933	0.568	3.823	7.1	1	1	1	3.935	4
Prednisone	O=C1C=CC4(C(=C1)CCC3C4(C(=O)CC2(C)(C3(CCC2(O)(C(=O)CO)))))(C)	CC12CC(=O)C3C(CCC4=CC(=O)C=CC34C)C1CCC2(O)C(=O)CO	0.519615	0.533154	TS		1.011	77.338	1.442	77.338	7.5	16	40.4	0.903	2.585	16	0	2.02	0.288	3.903	0	0	0	0	3.832	0
Guanfacine	O=C(NC(=N)N)Cc1c(cccc1Cl)Cl	NC(=[NH2+])NC(=O)CC1=C(Cl)C=CC=C1Cl	0.52915	0.714878	TS		0.317	47.754	2.296	126.051	9	7	36	1.389	2.585	3	6	1.89	0.6	2.971	12	1	1	2	3.608	3
Alprazolam	n4nc1n(c3ccc(cc3(C(=NC1)c2ccccc2))Cl)c4C	CC1=NN=C2CN=C(C3=CC=CC=C3)C3=CC(Cl)=CC=C3N12	0.538516	0.323194	TS		3.726	106.782	4.739	145.931	17.5	12	48.6	3.545	3.392	8	14	1.944	0.795	3.862	11.4	0	0	0	3.824	8
Vorinostat	O=C(Nc1ccccc1)CCCCCCC(O)=NO	ON=C([O-])CCCCCCC(=O)NC1=CC=CC=C1	0.538516	0.484149	TS		2.004	74.388	2.463	74.388	9.5	11	36.8	1.202	2.585	9	6	1.86	0.5	2.958	5.3	0	-1	0	3.645	5
Fenoximone	O=C2NC(C(=O)c1ccc(cc1)SC)=C(N2)C	CSC1=CC=C(C=C1)C(=O)C1=C(C)NC(=O)N1	0.547723	0.724462	TS		1.281	73.58	1.827	105.799	11	7	41.4	1.552	2.807	4	6	1.897	0.647	3.542	6.9	0	0	0	3.813	4
Remifentanil	O=C(OC)CCN2CCC(C(=O)OC)(N(c1ccccc1)C(=O)CC)CC2	CCC(=O)N(C1=CC=CC=C1)C1(CC[NH+](CCC(=O)OC)CC1)C(=O)OC	0.547723	0.545084	TS		0.105	116.272	-1.781	116.272	11	10	35.7	0.993	2.807	5	6	1.908	0.407	3.377	3.6	1	1	1	3.76	5
Mepivacaine	O=C(Nc1c(cccc1C)C)C2N(C)CCCC2	C[NH+]1CCCCC1C(=O)NC1=C(C)C=CC=C1C	0.547723	0.623708	TS		1.527	78.017	-1.3	78.017	8	10	36.6	1.206	2.322	8	6	1.917	0.444	3.167	4.9	1	1	1	3.783	3
Adinazolam	n1nc(n2c4ccc(cc4(C(=NCc12)c3ccccc3))Cl)CN(C)C	CN(C)CC1=NN=C2CN=C(C3=CC=CC=C3)C3=CC(Cl)=CC=C3N12	0.556776	0.312263	TS		3.946	116.855	4.412	156.004	17.5	11	44.2	3.497	3.392	8	14	1.944	0.7	3.872	11.6	0	0	0	3.831	8
Cefixime	O=C(O)C2=C(C=C)CSC3C(=NC(=O)C(NOCC(=O)O)C1=CSC(=N)N1)C(=O)N23	NC1=NC(=CS1)C(NOCC([O-])=O)C(=O)N=C1C2SCC(C=C)=C(N2C1=O)C([O-])=O	0.556776	0.60398	TS		-1.692	73.18	0.28	136.677	15	5	37.2	1.734	3.392	2	3	1.865	0.5	3.804	11.6	0	-2	1	4.105	0
Dexamethasone	O=C4C=CC2(C(=CCC1C3CC(C)C(O)(C(=O)CO)C3(C)(CC(O)C12(F)))C4)(C)	CC1CC2C3CC=C4CC(=O)C=CC4(C)C3(F)C(O)CC2(C)C1(O)C(=O)CO	0.565685	0.490767	TS		1.22	78.495	1.855	78.495	5.5	16	38.6	0.909	2.322	15	0	2.019	0.196	4.005	0	0	0	0	3.841	0
Quinaprilat	O=C(O)C(NC(C(=O)N2Cc1ccccc1CC2(C(=O)O))C)CCc3ccccc3	CC([NH2+]C(CCC1=CC=CC=C1)C([O-])=O)C(=O)N1CC2=CC=CC=C2CC1C([O-])=O	0.565685	0.425234	TS		0.47	131.512	-1.625	131.512	16.5	16	41.8	1.968	3.322	15	12	1.955	0.55	3.447	3.6	1	-1	1	3.852	9
Nevirapine	O=C2Nc1c(nccc1C)N(c3ncccc23)C4CC4	CC1=CC=NC2=C1NC(=O)C1=CC=CN=C1N2C1CC1	0.565685	0.480007	TS		2.294	78.906	2.165	78.906	14.5	8	44.1	2.537	3	5	10	1.831	0.725	3.834	11.8	0	0	0	3.732	3
Amantadine	NC23(CC1CC(CC(C1)C2)C3)	[NH3+]C12CC3CC(CC(C3)C1)C2	0.574456	0.732949	TS		0.491	15.207	-1.182	15.207	0	9	34.5	0	0	9	0	2.025	0	2.506	3.4	1	1	1	3.233	0
Lidocaine	O=C(Nc1c(cccc1C)C)CN(CC)CC	CC[NH+](CC)CC(=O)NC1=C(C)C=CC=C1C	0.574456	0.750952	TS		1.279	83.879	-1.164	83.879	8	9	35	1.26	2.322	6	6	1.913	0.471	2.869	5	1	1	1	3.691	3
Chloramphenicol	O=C(NC(CO)C(O)c1ccc(cc1)[N+](=O)[O-])C(Cl)Cl	OCC(NC(=O)C(Cl)Cl)C(O)C1=CC=C(C=C1)[N+]([O-])=O	0.583095	0.659657	TS		1.02	48.552	1.228	126.849	10.5	7	34.4	1.38	2.807	4	6	1.916	0.525	3.389	6.3	0	0	0	3.955	4
Sch34343	O=C(O)C2=C(SCCOC(=O)N)SC1N2(C(=O)C1(C(O)C))	CC(O)C1C2SC(SCCOC(N)=O)=C(N2C1=O)C([O-])=O	0.591608	0.898245	TS		-0.693	35.256	-0.434	99.695	6	4	32.4	0.609	2.322	0	0	1.776	0.286	3.282	5.9	0	-1	1	3.733	0
Granisetron	O=C(NC2CC1N(C)C(CCC1)C2)c3nn(c4ccccc34)C	CN1N=C(C(=O)NC2CC3CCCC(C2)[NH+]3C)C2=CC=CC=C12	0.591608	0.746311	TS		0.841	79.549	-1.439	79.549	9.5	10	37.5	2.012	2.807	6	7	1.931	0.413	3.212	8.3	1	1	1	3.9	4
Phencyclidine	c1ccc(cc1)C3(N2CCCCC2)(CCCCC3)	C1CC[NH+](CC1)C1(CCCCC1)C1=CC=CC=C1	0.591608	0.440199	TS		2.975	75.054	0.326	75.054	6	14	38.6	0.942	2	12	6	1.976	0.333	2.939	2.3	1	1	1	3.69	5
Chlormethiazole	n1csc(c1C)CCCl	CC1=C(CCCl)SC=N1	0.6	0.785402	TS		1.493	25.545	1.296	95.971	4	4	35.3	0.956	1.807	0	3	1.636	0.444	1.826	5.9	0	0	0	3.719	0
Indinavir	O=C(NC2c1ccccc1CC2(O))C(Cc3ccccc3)CC(O)CN5CCN(Cc4cnccc4)CC5(C(=O)NC(C)(C)C)	CC(C)(C)NC(=O)C1CN(CC2=CN=CC=C2)CCN1CC(O)CC(CC1=CC=CC=C1)C(=O)NC1C(O)CC2=CC=CC=C12	0.6	0.242723	TS		3.189	189.093	1.725	189.093	21	22	39.1	1.876	3.585	18	17	1.908	0.467	3.471	5.4	0	0	0	3.885	11
Mexiletine	O(c1c(cccc1C)C)CC(N)C	CC([NH3+])COC1=C(C)C=CC=C1C	0.6	0.746145	TS		1.33	71.111	-1.46	71.111	6.5	8	35.5	1.233	2	6	6	1.905	0.5	2.481	3.2	1	1	1	3.529	3
Tirofiban	O=C(O)C(NS(=O)(=O)CCCC)Cc2ccc(OCCCCC1CCNCC1)cc2	CCCCS(=O)(=O)NC(CC1=CC=C(OCCCCC2CC[NH2+]CC2)C=C1)C([O-])=O	0.6	0.568296	TS		1.82	91.854	-1.745	97.661	11	15	33.3	1.252	2.807	12	6	1.911	0.367	3.644	3	1	0	1	3.878	4
Dofetilide	O=S(=O)(Nc2ccc(OCCN(C)CCc1ccc(cc1)NS(=O)(=O)C)cc2)C	C[NH+](CCOC1=CC=C(NS(C)(=O)=O)C=C1)CCC1=CC=C(NS(C)(=O)=O)C=C1	0.6	0.435564	TS		1.063	123.868	-2.541	135.483	19.5	10	33.3	2.31	3.459	7	12	1.924	0.672	4.441	5.3	1	1	1	4.709	8
Hydroxyimipramine, 2-	Oc1ccc3c(c1)CCc2ccccc2N3CCCN(C)C	C[NH+](C)CCCN1C2=CC=CC=C2CCC2=CC(O)=CC=C12	0.6	0.347003	TS		2.56	106.826	-0.376	106.826	13	12	40.4	2.446	2.807	9	12	1.904	0.591	3.731	4.3	1	1	1	3.742	7
Methotrexate	O=C(O)CCC(NC(=O)c1ccc(cc1)N(C)Cc2nc3C(=N)NC(=N)Nc3(nc2))C(=O)O	CN(CC1=CN=C2N=C(N)N=C(N)C2=N1)C1=CC=C(C=C1)C(=O)NC(CCC([O-])=O)C([O-])=O	0.608276	0.519116	TS		-0.972	97.443	1.311	97.443	22	7	37.7	3.471	3.644	5	12	1.908	0.667	3.798	15.1	0	-2	2	3.893	4
Palonosetron	O=C2c1cccc5c1C(CN2C4CN3CCC4(CC3))CCC5	O=C1N(CC2CCCC3=C2C1=CC=C3)C1C[NH+]2CCC1CC2	0.616441	0.622352	TS		1.184	63.786	-0.337	63.786	7.5	13	40.4	1.326	2.322	13	6	2.024	0.341	3.241	4.3	1	1	1	3.865	3
Aminosalicylic acid, 5-	O=C(O)c1cc(N)ccc1(O)	NC1=CC=C(O)C(=C1)C([O-])=O	0.6245	0.736361	TS		-0.257	41.086	1.103	41.086	8.5	4	41.2	1.376	2.322	2	6	1.874	0.773	2.894	5.9	0	-1	1	3.25	3
Cefadroxil	O=C(O)C3=C(C)CSC2N3(C(=O)C2(NC(=O)C(N)c1ccc(O)cc1))	CC1=C(N2C(SC1)C(NC(=O)C([NH3+])C1=CC=C(O)C=C1)C2=O)C([O-])=O	0.6245	0.77583	TS		-1.538	72.882	-3.182	105.101	12.5	8	38.1	1.421	3	5	6	1.902	0.5	3.706	7.1	1	0	1	3.882	4
Moxalactam	O=C(O)C3=C(COC2N3(C(=O)C2(OC)(NC(=O)C(C(=O)O)c1ccc(O)cc1)))CSc4nnnn4C	COC1(NC(=O)C(C([O-])=O)C2=CC=C(O)C=C2)C2OCC(CSC3=NN=NN3C)=C(N2C1=O)C([O-])=O	0.6245	0.462892	TS		-1.681	95.336	1.328	127.556	18.5	8	37	1.861	3.524	5	7	1.906	0.514	3.816	11.1	0	-2	0	3.941	4
Pentobarbital	O=C1NC(=O)C(C(=O)N1)(CC)C(C)CCC	CCCC(C)C1(CC)C(=O)NC(=O)NC1=O	0.6245	0.570118	TS		1.909	47.764	0.757	47.764	4.5	8	32.4	0.345	2	7	0	1.852	0.281	2.781	5.9	0	0	0	3.475	0
Talinolol	O=C(Nc1ccc(OCC(O)CNC(C)(C)C)cc1)NC2CCCCC2	CC(C)(C)[NH2+]CC(O)COC1=CC=C(NC(=O)NC2CCCCC2)C=C1	0.6245	0.562543	TS		1.581	96.027	-1.803	96.027	8.5	12	33.3	1.162	2.322	6	6	1.863	0.327	3.103	5	1	1	1	3.729	4
Buflomedil	O=C(c1c(OC)cc(OC)cc1(OC))CCCN2CCCC2	COC1=CC(OC)=C(C(=O)CCC[NH+]2CCCC2)C(OC)=C1	0.632456	0.72779	TS		0.997	92.106	-2.005	92.106	9	7	35.4	1.263	2.322	2	6	1.896	0.409	3.062	2.1	1	1	1	3.785	2
Cefatrizine	O=C(O)C4=C(CSc1nn[nH]c1)CSC3N4(C(=O)C3(NC(=O)C(N)c2ccc(O)cc2))	[NH3+]C(C(=O)NC1C2SCC(CSC3=NNN=C3)=C(N2C1=O)C([O-])=O)C1=CC=C(O)C=C1	0.632456	0.626457	TS		-1.565	75.126	-3.156	139.565	17	8	36.7	1.875	3.392	4	8	1.902	0.548	3.706	12.2	1	0	1	3.965	4
Zaleplon	N#Cc3cnn2c3(nccc2(c1cccc(c1)N(C(=O)C)CC))	CCN(C(C)=O)C1=CC(=CC=C1)C1=CC=NC2=C(C=NN12)C#N	0.632456	0.339989	TS		1.847	120.139	2.268	120.139	19	9	44.7	3.562	3.585	4	12	1.946	0.826	3.82	13.2	0	0	0	3.835	5
Betaxolol	OC(COc1ccc(cc1)CCOCC2CC2)CNC(C)C	CC(C)[NH2+]CC(O)COC1=CC=C(CCOCC2CC2)C=C1	0.632456	0.739497	TS		1.347	87.471	-1.693	87.471	6.5	11	34.6	1.128	2	8	6	1.891	0.295	2.785	1.9	1	1	1	3.765	4
Nomifensine	Nc1cccc3c1CN(C)CC3(c2ccccc2)	C[NH+]1CC(C2=CC=CC=C2)C2=C(C1)C(N)=CC=C2	0.632456	0.474816	TS		1.022	100.731	-0.789	100.731	12.5	12	43.2	2.245	2.807	12	12	2.007	0.694	3.505	5.4	1	1	2	3.762	8
Vincristine	O=CN2c1cc(OC)c(cc1C35(CCN4CC=CC(CC)(C(OC(=O)C)C(O)(C(=O)OC)C23)C45))C9(C(=O)OC)(c7[nH]c6ccccc6c7CCN8CC(CC(O)(C8)CC)C9)	CCC1(O)CC2C[NH+](C1)CCC1=C(NC3=CC=CC=C13)C(C2)(C(=O)OC)C1=C(OC)C=C2N(C=O)C3C4(CC[NH+]5CC=CC(CC)(C45)C(OC(C)=O)C3(O)C(=O)OC)C2=C1	0.632456	0.490779	TS		0.883	218.271	-5.044	218.271	22	25	39	3.716	3.807	19	14	1.989	0.367	4.385	3.4	2	2	2	4.081	6
Telithromycin	O=C2OC5(C)(C(OC(=O)C(C(=O)C(C)C(OC1OC(C)CC(N(C)C)C1(O))C(OC)(C)CC(C(=O)C(C)C5(N2CCCCn3cnc(c3)c4cnccc4))C)C)CC)	CCC1OC(=O)C(C)C(=O)C(C)C(OC2OC(C)CC(C2O)[NH+](C)C)C(C)(CC(C)C(=O)C(C)C2N(CCCCN3C=NC(=C3)C3=CN=CC=C3)C(=O)OC12C)OC	0.640312	0.48694	TS		2.331	200.398	-2.602	200.398	16	20	34.7	1.732	3.392	9	8	1.864	0.276	3.755	4	1	1	1	3.921	2
Triamterene	N=C1NC(=N)C=2N=C(C(=N)NC=2(N1))c3ccccc3	NC1=NC(N)=C2N=C(C(N)=NC2=N1)C1=CC=CC=C1	0.648074	0.428924	TS		1.017	63.738	2.703	63.738	17.5	6	40	3.379	3.248	6	12	1.94	0.921	3.811	23.3	0	0	3	3.782	5
Voriconazole	Fc1ccc(c(F)c1)C(O)(Cn2ncnc2)C(c3ncncc3(F))C	CC(C1=NC=NC=C1F)C(O)(CN1C=NC=N1)C1=CC=C(F)C=C1F	0.648074	0.367026	TS		2.072	107.568	3.681	107.568	16	6	41	2.134	3.248	3	12	1.922	0.64	3.811	12.8	0	0	0	3.803	3
Meperidine	O=C(OCC)C2(c1ccccc1)(CCN(C)CC2)	CCOC(=O)C1(CC[NH+](C)CC1)C1=CC=CC=C1	0.648074	0.792881	TS		0.885	88.853	-1.162	88.853	7.5	10	37.5	1.054	2.322	9	6	1.956	0.417	3.042	2.5	1	1	1	3.669	5
Methicillin	O=C(O)C3N2C(=O)C(NC(=O)c1c(OC)cccc1(OC))C2SC3(C)(C)	COC1=CC=CC(OC)=C1C(=O)NC1C2SC(C)(C)C(N2C1=O)C([O-])=O	0.655744	0.549048	TS		0.567	97.642	1.361	129.861	11.5	7	37.8	1.309	2.807	2	6	1.884	0.442	3.768	4.4	0	-1	0	3.9	3
Chloroquine	N(=C1C=CNc2cc(ccc12)Cl)C(C)CCCN(CC)CC	CC[NH+](CC)CCCC(C)NC1=CC=[NH+]C2=CC(Cl)=CC=C12	0.655744	0.507014	TS		2.681	95.789	-0.169	134.937	9.5	11	36	2.331	2.7	3	9	2.031	0.432	3.179	6	2	2	2	3.734	4
Phenoxymethylpenicillin	O=C(O)C3N2C(=O)C(NC(=O)COc1ccccc1)C2SC3(C)(C)	CC1(C)SC2C(NC(=O)COC3=CC=CC=C3)C(=O)N2C1C([O-])=O	0.67082	0.654112	TS		0.648	90.991	1.33	123.211	11	8	39	1.069	2.807	4	6	1.849	0.458	3.448	4.9	0	-1	0	3.824	5
Hydroxydihydroquinidine, 3(S)-	OC(c2ccnc1ccc(OC)cc12)C3N4CCC(C3)C(O)(C4)CC	CCC1(O)C[NH+]2CCC1CC2C(O)C1=CC=NC2=CC=C(OC)C=C12	0.685565	0.508145	TS		0.618	91.622	-2.197	91.622	10.5	11	38.5	2.313	2.7	7	9	2.036	0.42	3.501	3.8	1	1	1	3.913	4
Ketamine	O=C2CCCCC2(NC)(c1ccccc1Cl)	C[NH2+]C1(CCCCC1=O)C1=CC=CC=C1Cl	0.685565	0.589099	TS		1.509	68.259	-1.126	107.408	7.5	10	39.4	1.235	2.322	7	6	1.955	0.469	3.262	3	1	1	1	3.728	4
Phenacetin	O=C(Nc1ccc(OCC)cc1)C	CCOC1=CC=C(NC(C)=O)C=C1	0.685565	0.74822	TS		1.283	72.853	1.68	72.853	8.5	6	38.5	1.309	2.322	2	6	1.86	0.654	2.897	3.8	0	0	0	3.446	4
Bromazepam	O=C2C=NC(c1ncccc1)c3cc(ccc3(N2))Br	BrC1=CC=C2NC(=O)C=NC(C3=NC=CC=C3)C2=C1	0.69282	0.304341	TS		2.401	137.365	1.644	137.365	15.5	8	48.3	2.615	3.17	4	11	1.916	0.816	3.485	10.3	0	0	0	3.938	6
Toloxatone	O=C1OC(CO)CN1c2cccc(c2)C	CC1=CC(=CC=C1)N1CC(CO)OC1=O	0.7	0.718081	TS		1.594	61.541	0.91	61.541	8	6	39.3	1.243	2.322	5	6	1.888	0.533	3.135	3.6	0	0	0	3.638	4
Abacavir	N=C2NC(=NC1CC1)c3ncn(c3(N2))C4C=CC(CO)C4	NC1=NC(NC2CC2)=C2N=CN(C3CC(CO)C=C3)C2=N1	0.707107	0.737412	TS		0.63	43.261	2.432	43.261	10	6	35.9	2.442	2.807	4	5	1.769	0.476	3.361	15.4	0	0	1	3.773	0
Labetalol	O=C(N)c1cc(ccc1(O))C(O)CNC(C)CCc2ccccc2	CC(CCC1=CC=CC=C1)[NH2+]CC(O)C1=CC=C(O)C(=C1)C(N)=O	0.707107	0.5614	TS		1.1	106.071	-1.01	106.071	14	14	38.8	2.007	3	12	12	1.916	0.583	3.445	4.1	1	1	2	3.843	8
Nalbuphine	Oc6ccc5c1c6(OC2C(O)CCC3(O)(C(N(CCC123)CC4CCC4)C5))	OC1CCC2(O)C3CC4=CC=C(O)C5=C4C2(CC[NH+]3CC2CCC2)C1O5	0.707107	0.754171	TS		0.533	52.52	-1.53	52.52	7	13	38.9	1.269	2	11	6	2.037	0.269	3.689	1.9	1	1	1	3.783	2
Piperacillin	O=C(O)C4N3C(=O)C(NC(=O)C(NC(=O)N1C(=O)C(=O)N(CC)CC1)c2ccccc2)C3SC4(C)(C)	CCN1CCN(C(=O)NC(C(=O)NC2C3SC(C)(C)C(N3C2=O)C([O-])=O)C2=CC=CC=C2)C(=O)C1=O	0.707107	0.513405	TS		-0.466	113.169	0.391	145.388	15	10	37.1	0.862	3.322	6	6	1.896	0.417	3.648	8.1	0	-1	0	3.894	5
Pravastatin (acid)	O=C(O)CC(O)CC(O)CCC2C(C=CC1=CC(O)CC(OC(=O)C(C)CC)C12)C	CCC(C)C(=O)OC1CC(O)C=C2C=CC(C)C(CCC(O)CC(O)CC([O-])=O)C12	0.707107	0.531	TS		1.454	87.203	2.054	87.203	6	17	35.4	0.859	2.322	13	0	1.972	0.2	3.073	0	0	-1	0	3.67	0
Rolitetracycline	O=C(NCN1CCCC1)C4C(=O)C(N(C)C)C5CC3C(C(=O)c2c(O)cccc2C3(O)(C))C(=O)C5(O)(C4(=O))	C[NH+](C)C1C2CC3C(=C(O)C2(O)C(=O)C(C(=O)NCN2CCCC2)=C1[O-])C(=O)C1=C(O)C=CC=C1C3(C)O	0.707107	0.579828	TS		-2.561	100.019	-3.838	100.019	14	13	38	2.128	3.17	8	6	2.043	0.368	4.154	4.2	1	0	1	3.895	3
Sulbenicillin	O=C(O)C3N2C(=O)C(NC(=O)C(c1ccccc1)S(=O)(=O)O)C2SC3(C)(C)	CC1(C)SC2C(NC(=O)C(C3=CC=CC=C3)S([O-])(=O)=O)C(=O)N2C1C([O-])=O	0.707107	0.53776	TS		-0.67	84.341	0.635	123.824	13.5	9	37.2	1.056	3.17	6	6	1.953	0.5	3.771	4.7	0	-2	0	4.143	5
Trimethoprim	N=C1NC=C(C(=N)N1)Cc2cc(OC)c(OC)c(OC)c2	COC1=CC(CC2=C[NH+]=C(N)N=C2N)=CC(OC)=C1OC	0.707107	0.501539	TS		1.44	89.512	1.261	89.512	13.5	5	35	2.252	2.807	4	10	1.916	0.643	3.875	10	1	1	3	3.811	2
Irinotecan	O=C(Oc3ccc4nc2C1=CC5=C(C(=O)N1Cc2c(c4(c3))CC)COC(=O)C5(O)CC)N7CCC(N6CCCCC6)CC7	CCC1=C2C=C(OC(=O)N3CCC(CC3)[NH+]3CCCCC3)C=CC2=NC2=C1CN1C2=CC2=C(COC(=O)C2(O)CC)C1=O	0.714143	0.271136	TS		2.125	135.293	-0.871	135.293	18	18	40.2	3.223	3.524	11	9	2.034	0.419	4.17	4.9	1	1	1	3.912	3
Atracurium	O=C(OCCCCCOC(=O)CC[N+]3(C)(CCc1cc(OC)c(OC)cc1C3(Cc2ccc(OC)c(OC)c2)))CC[N+]6(C)(CCc4cc(OC)c(OC)cc4C6(Cc5ccc(OC)c(OC)c5))	COC1=CC=C(CC2C3=CC(OC)=C(OC)C=C3CC[N+]2(C)CCC(=O)OCCCCCOC(=O)CC[N+]2(C)CCC3=CC(OC)=C(OC)C=C3C2CC2=CC=C(OC)C(OC)=C2)C=C1OC	0.72111	0.717019	TS		5.81	314.482	-4.767	314.482	31	25	38.1	3.805	3.907	18	24	2.002	0.463	4.133	1.4	2	2	2	3.997	10
Carbenicillin	O=C(O)C(C(=O)NC2C(=O)N1C(C(=O)O)C(C)(C)SC12)c3ccccc3	CC1(C)SC2C(NC(=O)C(C([O-])=O)C3=CC=CC=C3)C(=O)N2C1C([O-])=O	0.72111	0.558793	TS		-0.463	91.056	1.289	123.275	12	10	40.5	1.05	3	7	6	1.905	0.462	3.688	4.8	0	-2	0	3.881	5
Chlortetracycline	O=C(N)C3C(=O)C(N(C)C)C4CC2C(C(=O)c1c(O)ccc(c1C2(O)(C))Cl)C(=O)C4(O)(C3(=O))	C[NH+](C)C1C2CC3C(=C(O)C2(O)C(=O)C(C(N)=O)=C1[O-])C(=O)C1=C([O-])C=CC(Cl)=C1C3(C)O	0.72111	0.677766	TS		-3.362	87.853	-4.587	127.002	13.5	11	40	2.171	3.17	5	6	2.044	0.409	4.182	3.6	1	-1	2	3.954	2
Flecainide	O=C(NCC1NCCCC1)c2cc(OCC(F)(F)F)ccc2(OCC(F)(F)F)	FC(F)(F)COC1=CC=C(OCC(F)(F)F)C(=C1)C(=O)NCC1CCCC[NH2+]1	0.72111	0.602748	TS		2.338	83.325	-1.169	83.325	8.5	7	34.7	1.279	2.322	4	6	1.885	0.304	3.132	4.1	1	1	1	3.755	3
Doxacurium	O=C(OCCC[N+]3(C)(CCc1cc(OC)c(OC)c(OC)c1C3(Cc2cc(OC)c(OC)c(OC)c2)))CCC(=O)OCCC[N+]6(C)(CCc4cc(OC)c(OC)c(OC)c4C6(Cc5cc(OC)c(OC)c(OC)c5))	COC1=CC(CC2C3=C(OC)C(OC)=C(OC)C=C3CC[N+]2(C)CCCOC(=O)CCC(=O)OCCC[N+]2(C)CCC3=CC(OC)=C(OC)C(OC)=C3C2CC2=CC(OC)=C(OC)C(OC)=C2)=CC(OC)=C1OC	0.728011	0.748115	TS		4.771	338.548	-7.09	338.548	33	20	36.8	3.881	3.907	13	24	2.002	0.446	4.328	1.3	2	2	2	4.009	6
Hexobarbital	O=C1NC(=O)C(C(=O)N1C)(C2=CCCCC2)C	CN1C(=O)NC(=O)C(C)(C1=O)C1=CCCCC1	0.728011	0.727717	TS		1.493	53.707	0.947	53.707	5.5	8	36.4	0.551	2.322	8	0	1.901	0.324	3.108	6.1	0	0	0	3.627	0
Enprofylline	O=C1NC(=O)N(c2nc[nH]c12)CCC	CCCN1C2=C(NC=N2)C(=O)NC1=O	0.74162	0.898923	TS		0.361	36.149	0.736	36.149	7.5	2	33.3	1.201	2.459	1	3	1.687	0.536	2.927	16.7	0	0	0	3.452	0
Ticarcillin	O=C(O)C(C(=O)NC2C(=O)N1C(C(=O)O)C(C)(C)SC12)c3ccsc3	CC1(C)SC2C(NC(=O)C(C([O-])=O)C3=CSC=C3)C(=O)N2C1C([O-])=O	0.74162	0.62999	TS		-0.801	68.449	0.876	131.946	10	7	38.5	0.813	2.907	2	4	1.764	0.4	3.707	5.1	0	-2	0	4.138	1
Oxycodone	O=C1CCC5(O)(C4N(C)CCC25(c3c(OC12)c(OC)ccc3C4))	COC1=CC=C2CC3[NH+](C)CCC45C(OC1=C24)C(=O)CCC35O	0.74162	0.859928	TS		-0.532	72.467	-2.303	72.467	8.5	9	40	1.362	2.322	7	6	2.031	0.37	3.71	2.2	1	1	1	3.683	2
Clonidine	N2=C(Nc1c(cccc1Cl)Cl)NCC2	ClC1=CC=CC(Cl)=C1NC1=[NH+]CCN1	0.748331	0.689095	TS		1.339	44.297	2.66	122.594	8	5	37.5	1.478	2.322	2	6	1.858	0.571	3.081	12.5	1	1	1	3.736	3
Hydroxychloroquine	OCCN(CC)CCCC(N=C1C=CNc2cc(ccc12)Cl)C	CC[NH+](CCO)CCCC(C)NC1=CC=[NH+]C2=CC(Cl)=CC=C12	0.754983	0.592692	TS		1.793	86.963	-0.977	126.112	9.5	10	35.3	2.322	2.7	3	9	2.031	0.413	3.179	5.9	2	2	2	3.738	4
Flumazenil	O=C(OCC)c1ncn2c3ccc(F)cc3(C(=O)N(C)Cc12)	CCOC(=O)C1=C2CN(C)C(=O)C3=CC(F)=CC=C3N2C=N1	0.761577	0.415587	TS		1.797	93.44	2.322	93.44	13	5	41.7	2.411	3.087	2	9	1.89	0.591	3.866	8.3	0	0	0	3.739	3
Tubocurarine	Oc7ccc4cc7(Oc1cc2c(cc1(OC))CCN(C)C2Cc6ccc(Oc3c(O)c(OC)cc5c3C(C4)[N+](C)(C)CC5)cc6)	COC1=CC2=C3C(CC4=CC=C(O)C(OC5=CC6=C(CC[NH+](C)C6CC6=CC=C(OC3=C1O)C=C6)C=C5OC)=C4)[N+](C)(C)CC2	0.761577	0.611037	TS		3.801	206.641	-4.538	206.641	27	20	42.5	4.853	3.7	16	24	2.013	0.6	4.127	2.3	2	2	2	3.975	10
Pindolol	OC(COc1cccc2[nH]ccc12)CNC(C)C	CC(C)[NH2+]CC(O)COC1=C2C=CNC2=CC=C1	0.761577	0.782973	TS		0.695	81.261	-2.378	81.261	8.5	7	35.9	2.043	2.585	3	8	1.905	0.472	2.883	5.1	1	1	1	3.668	4
Cefprozil	O=C(O)C3=C(C=CC)CSC2N3(C(=O)C2(NC(=O)C(N)c1ccc(O)cc1))	CC=CC1=C(N2C(SC1)C(NC(=O)C([NH3+])C1=CC=C(O)C=C1)C2=O)C([O-])=O	0.768115	0.586901	TS		-1.07	91.834	-2.779	124.054	14	10	39.1	1.521	3.17	7	6	1.903	0.519	3.706	6.5	1	0	1	3.882	4
Demethylchlortetracycline	O=C(N)C3C(=O)C(N(C)C)C4Cc2c(O)c1c(c(O)ccc1Cl)c(O)c2C(O)C4(O)(C3(=O))	C[NH+](C)C1C2CC3=C(C(O)C2(O)C(=O)C(C(N)=O)=C1[O-])C(O)=C1C(O)=CC=C(Cl)C1=C3O	0.768115	0.533007	TS		-2.109	71.088	-4.534	110.237	16	10	39.6	2.896	3.248	5	10	2.094	0.5	4.143	3.8	1	0	2	3.953	2
Esmolol	O=C(OC)CCc1ccc(OCC(O)CNC(C)C)cc1	COC(=O)CCC1=CC=C(OCC(O)C[NH2+]C(C)C)C=C1	0.768115	0.701435	TS		0.748	93.826	-1.848	93.826	8	9	34	1.218	2.322	6	6	1.896	0.381	2.864	2.1	1	1	1	3.66	4
Almotriptan	O=S(=O)(N1CCCC1)Cc2ccc3[nH]cc(c3(c2))CCN(C)C	C[NH+](C)CCC1=CNC2=CC=C(CS(=O)(=O)N3CCCC3)C=C12	0.774597	0.728407	TS		1.067	80.178	-2.433	85.985	11	9	34.7	2.157	3	7	8	1.978	0.478	4.483	6.1	1	1	1	4.077	3
Bromopride	O=C(NCCN(CC)CC)c1cc(c(N)cc1(OC))Br	CC[NH+](CC)CCNC(=O)C1=CC(Br)=C(N)C=C1OC	0.774597	0.660091	TS		0.299	120.808	-1.574	120.808	8.5	6	32.6	1.254	2.322	1	6	1.886	0.425	3.24	7	1	1	2	3.854	2
Metoclopramide	O=C(NCCN(CC)CC)c1cc(c(N)cc1(OC))Cl	CC[NH+](CC)CCNC(=O)C1=CC(Cl)=C(N)C=C1OC	0.774597	0.785961	TS		0.215	75.3	-1.699	114.448	8.5	6	32.6	1.254	2.322	1	6	1.884	0.425	3.24	7	1	1	2	3.702	2
Ibutilide	O=S(=O)(Nc1ccc(cc1)C(O)CCCN(CC)CCCCCCC)C	CCCCCCC[NH+](CC)CCCC(O)C1=CC=C(NS(C)(=O)=O)C=C1	0.774597	0.43444	TS		2.904	92.747	-0.993	98.554	9.5	14	31.7	1.239	2.585	10	6	1.924	0.365	3.662	3.2	1	1	1	3.861	4
Moxifloxacin	O=C(O)C1=CN(c2c(OC)c(c(F)cc2(C1(=O)))N3CC4NCCCC4(C3))C5CC5	COC1=C2N(C=C(C([O-])=O)C(=O)C2=CC(F)=C1N1CC2CCC[NH2+]C2C1)C1CC1	0.774597	0.849585	TS		0.07	83.959	-1.862	83.959	12	8	39.6	1.738	2.807	4	6	1.945	0.414	3.729	5.7	1	0	1	3.852	1
Atropine	O=C(OC2CC1N(C)C(CC1)C2)C(c3ccccc3)CO	C[NH+]1C2CCC1CC(C2)OC(=O)C(CO)C1=CC=CC=C1	0.781025	0.730269	TS		0.161	76.293	-1.477	76.293	7.5	11	37.8	0.956	2.322	8	6	1.903	0.357	3.101	2.2	1	1	1	3.851	5
Colchicine	O=C1C=C3C(=CC=C1(OC))c2c(OC)c(OC)c(OC)cc2CCC3(NC(=O)C)	COC1=C(OC)C(OC)=C2C(CCC(NC(C)=O)C3=CC(=O)C(OC)=CC=C23)=C1	0.781025	0.371208	TS		1.718	138.886	1.368	138.886	15	11	40.7	2.555	3.17	9	6	1.93	0.517	3.788	1.9	0	0	0	3.763	1
Ceftobiprole	O=C(O)C5=C(Cc1ccn(c1(O))C2CNCC2)CSC4N5(C(=O)C4(NC(=O)C(=NO)C3=NSC(=N)N3))	NC1=NC(=NS1)C(=N[O-])C(=O)NC1C2SCC(CC3=C(O)N(C=C3)C3CC[NH2+]C3)=C(N2C1=O)C([O-])=O	0.787401	0.620833	TS		-3.063	59.541	-3.344	122.813	16.5	6	35.1	1.907	3.459	3	6	1.878	0.458	3.949	14	1	-1	2	4.113	1
Sotalol	O=S(=O)(Nc1ccc(cc1)C(O)CNC(C)C)C	CC(C)[NH2+]CC(O)C1=CC=C(NS(C)(=O)=O)C=C1	0.787401	0.899487	TS		-0.264	70.794	-2.975	76.601	9.5	7	30.8	1.339	2.585	4	6	1.922	0.528	3.662	5.1	1	1	1	3.859	4
Sitagliptin	O=C(N2Cc1nnc(n1CC2)C(F)(F)F)CC(N)Cc3cc(F)c(F)cc3(F)	[NH3+]C(CC(=O)N1CCN2C(C1)=NN=C2C(F)(F)F)CC1=CC(F)=C(F)C=C1F	0.787401	0.732078	TS		1.139	78.007	0.367	78.007	11.5	5	36.4	1.933	2.907	2	8	1.888	0.411	4.035	11.4	1	1	1	3.924	2
Traxoprodil	Oc1ccc(cc1)C(O)C(N3CCC(O)(c2ccccc2)CC3)C	CC(C(O)C1=CC=C(O)C=C1)[NH+]1CCC(O)(CC1)C1=CC=CC=C1	0.793725	0.475537	TS		0.815	109.763	-1.492	109.763	12.5	14	40	1.849	2.807	10	12	1.946	0.521	3.684	2	1	1	1	3.852	9
Caffeine	O=C2c1c(ncn1C)N(C(=O)N2C)C	CN1C=NC2=C1C(=O)N(C)C(=O)N2C	0.8	0.855875	TS		-0.1	47.873	0.736	47.873	7.5	0	33.3	1.221	2.459	0	3	1.692	0.536	3.177	16.7	0	0	0	3.475	0
Cocaethylene	O=C(OC2CC1N(C)C(CC1)C2(C(=O)OCC))c3ccccc3	CCOC(=O)C1C2CCC(CC1OC(=O)C1=CC=CC=C1)[NH+]2C	0.8	0.459664	TS		0.907	94.367	-1.033	94.367	9	11	38.3	1.016	2.585	7	6	1.881	0.391	3.381	2.1	1	1	1	3.834	5
Ritodrine	Oc1ccc(cc1)CCNC(C)C(O)c2ccc(O)cc2	CC([NH2+]CCC1=CC=C(O)C=C1)C(O)C1=CC=C(O)C=C1	0.8	0.550161	TS		1.374	95.647	-1.529	95.647	13	12	39.5	1.925	2.807	9	12	1.906	0.619	3.614	2.3	1	1	1	3.84	8
Azlocillin	O=C(O)C4N3C(=O)C(NC(=O)C(NC(=O)N1C(=O)NCC1)c2ccccc2)C3SC4(C)(C)	CC1(C)SC2C(NC(=O)C(NC(=O)N3CCNC3=O)C3=CC=CC=C3)C(=O)N2C1C([O-])=O	0.806226	0.564207	TS		-0.379	97.104	0.527	129.324	13.5	9	37	0.911	3.17	6	6	1.895	0.422	3.631	9.3	0	-1	0	3.886	5
Metocurine	O3c1cc(ccc1(OC))CC7c6c(Oc2ccc(cc2)CC5c4cc3c(OC)cc4CC[N+]5(C)(C))c(OC)c(OC)cc6CC[N+]7(C)(C)	COC1=CC=C2CC3C4=C(OC5=CC=C(CC6C7=CC(OC1=C2)=C(OC)C=C7CC[N+]6(C)C)C=C5)C(OC)=C(OC)C=C4CC[N+]3(C)C	0.806226	0.670449	TS		4.509	247.291	-4.018	247.291	27	20	41.7	4.859	3.7	16	24	2.016	0.562	4.144	2.1	2	2	2	3.983	10
Morphine	Oc5ccc4c1c5(OC2C(O)C=CC3C(N(C)CCC123)C4)	C[NH+]1CCC23C4OC5=C2C(CC1C3C=CC4O)=CC=C5O	0.806226	0.864335	TS		-0.174	65.091	-1.753	65.091	8	10	41.5	1.646	2.322	9	6	2.035	0.381	3.485	2.4	1	1	1	3.668	2
Nalmefene	Oc6ccc5c1c6(OC2C(=C)CCC3(O)(C(N(CCC123)CC4CC4)C5))	OC1=CC=C2CC3[NH+](CC4CC4)CCC45C(OC1=C24)C(=C)CCC35O	0.806226	0.676069	TS		1.235	68.938	-0.832	68.938	8	14	41.2	1.349	2.322	12	6	2.035	0.32	3.699	2	1	1	1	3.8	2
Nizatidine	O=[N+]([O-])CC(=NC)NCCSCc1nc(CN(C)C)sc1	CNC(NCCSCC1=CSC(CN(C)C)=N1)=C[N+]([O-])=O	0.806226	0.804602	TS		1.071	53.911	0.387	117.408	8	2	28.6	1.289	2.7	0	3	1.64	0.381	3.592	11.9	0	0	0	3.858	0
Streptomycin	O=CC3(O)(C(OC(OC1C(O)C(O)C(N=C(N)N)C(O)C1(N=C(N)N))C3(OC2OC(CO)C(O)C(O)C2(NC)))C)	C[NH2+]C1C(O)C(O)C(CO)OC1OC1C(OC2C(O)C(O)C(NC(N)=[NH2+])C(O)C2NC(N)=[NH2+])OC(C)C1(O)C=O	0.806226	0.900689	TS		-10.56	33.163	-8.883	33.163	4.5	1	25.6	0.136	2	0	0	1.823	0.113	3.315	8.5	3	3	5	3.817	0
Bisoprolol	OC(COc1ccc(cc1)COCCOC(C)C)CNC(C)C	CC(C)[NH2+]CC(O)COC1=CC=C(COCCOC(C)C)C=C1	0.812404	0.655323	TS		0.801	102.11	-2.089	102.11	6.5	9	32.7	1.124	2	4	6	1.88	0.283	2.784	1.8	1	1	1	3.659	4
Dexfenfluramine	FC(F)(F)c1cccc(c1)CC(NCC)C	CC[NH2+]C(C)CC1=CC(=CC=C1)C(F)(F)F	0.812404	0.546705	TS		2.127	74.326	0.106	74.326	6	9	36.4	1.183	2	7	6	1.917	0.375	3.103	3	1	1	1	3.607	4
Acetylsalicylic Acid	O=C(O)c1ccccc1(OC(=O)C)	CC(=O)OC1=CC=CC=C1C([O-])=O	0.824621	0.533144	TS		0.524	69.065	1.701	69.065	9.5	6	45	1.505	2.585	4	6	1.876	0.731	2.757	0	0	-1	0	3.405	4
Linezolid	O=C1OC(CNC(=O)C)CN1c2ccc(c(F)c2)N3CCOCC3	CC(=O)NCC1CN(C(=O)O1)C1=CC=C(N2CCOCC2)C(F)=C1	0.830662	0.831913	TS		0.895	80.963	0.892	80.963	10	4	36.4	1.306	2.585	1	6	1.88	0.417	3.343	6.8	0	0	0	3.712	3
Ciprofloxacin	O=C(O)C1=CN(c2cc(c(F)cc2(C1(=O)))N3CCNCC3)C4CC4	[O-]C(=O)C1=CN(C2CC2)C2=CC(N3CC[NH2+]CC3)=C(F)C=C2C1=O	0.83666	0.863234	TS		-0.498	74.346	-2.013	74.346	11.5	6	40.5	1.741	2.807	2	6	1.952	0.479	3.664	7.1	1	0	1	3.753	2
Codeine	OC1C=CC5C4N(C)CCC25(c3c(OC12)c(OC)ccc3C4)	COC1=CC=C2CC3C4C=CC(O)C5OC1=C2C45CC[NH+]3C	0.83666	0.798612	TS		0.077	81.217	-1.515	81.217	8	10	40.9	1.65	2.322	9	6	2.035	0.364	3.502	2.3	1	1	1	3.677	2
Digoxin	Oc1occ(c1)C6CCC7(O)(C8CCC5CC(OC4OC(C)C(OC3OC(C)C(OC2OC(C)C(O)C(O)C2)C(O)C3)C(O)C4)CCC5(C)C8(CC(O)C67(C)))	CC1OC(CC(O)C1O)OC1C(O)CC(OC2C(O)CC(OC3CCC4(C)C(CCC5C4CC(O)C4(C)C(CCC54O)C4=COC(=O)C4)C3)OC2C)OC1C	0.83666	0.479551	TS		1.502	97.53	0.957	97.53	2.5	24	34.5	0.292	1.585	17	0	2.017	0.045	3.583	0	0	0	0	3.851	0
Mivacurium (cis/cis)	O=C(OCCC[N+]3(C)(CCc1cc(OC)c(OC)cc1C3(Cc2cc(OC)c(OC)c(OC)c2)))CCC=CCCC(=O)OCCC[N+]6(C)(CCc4cc(OC)c(OC)cc4C6(Cc5cc(OC)c(OC)c(OC)c5))	COC1=CC(CC2C3=CC(OC)=C(OC)C=C3CC[N+]2(C)CCCOC(=O)CCC=CCCC(=O)OCCC[N+]2(C)CCC3=CC(OC)=C(OC)C=C3C2CC2=CC(OC)=C(OC)C(OC)=C2)=CC(OC)=C1OC	0.83666	0.680127	TS		6.184	349.269	-5.483	349.269	33	26	37.7	4.567	4	19	24	2.002	0.446	4.141	1.3	2	2	2	3.999	8
Tizanidine	N3=C(Nc1c2nsnc2(ccc1Cl))NCC3	ClC1=C(NC2=[NH+]CCN2)C2=NSN=C2C=C1	0.83666	0.690623	TS		0.802	35.609	1.231	105.584	10	3	36	2.343	2.807	1	6	1.88	0.625	3.283	20	1	1	1	3.846	2
Isoproterenol	Oc1ccc(cc1(O))C(O)CNC(C)C	CC(C)[NH2+]CC(O)C1=CC=C(O)C(O)=C1	0.842615	0.870505	TS		-0.182	51.37	-2.836	51.37	7	6	33.3	1.165	2	3	6	1.887	0.467	2.994	3	1	1	1	3.604	3
Carumonam	O=C(OCC2N(C(=O)C2(NC(=O)C(=NOCC(=O)O)C1=CSC(=N)N1))S(=O)(=O)O)N	NC(=O)OCC1C(NC(=O)C(=NOCC([O-])=O)C2=CSC(N)=N2)C(=O)N1S([O-])(=O)=O	0.848528	0.716122	TS		-3.449	45.735	-1.682	84.037	15	1	28.6	1.098	3.392	0	3	1.862	0.5	3.947	14.3	0	-2	2	4.217	0
Isosorbide Dinitrate	O=[N+]([O-])OC1COC2C(O[N+](=O)[O-])COC12	[O-][N+](=O)OC1COC2C(COC12)O[N+]([O-])=O	0.848528	0.972249	TS		-0.417	9.185	-0.046	9.185	6	0	25	0.407	2.322	0	0	1.543	0.375	3.358	8.3	0	0	0	3.69	0
Captopril	O=C(O)C1N(C(=O)C(C)CS)CCC1	CC(CS)C(=O)N1CCCC1C([O-])=O	0.8544	0.868133	TS		0.071	28.319	0.64	66.883	3	4	32.1	0.235	1.585	2	0	1.678	0.214	2.886	3.6	0	-1	0	3.694	0
Venlafaxine	OC1(CCCCC1)C(c2ccc(OC)cc2)CN(C)C	COC1=CC=C(C=C1)C(C[NH+](C)C)C1(O)CCCCC1	0.8544	0.668922	TS		1.461	88.788	-1.123	88.788	6.5	11	35.4	1.046	2	9	6	1.946	0.325	3.349	2.1	1	1	1	3.705	4
Fleroxacin	O=C(O)C1=CN(c2c(F)c(c(F)cc2(C1(=O)))N3CCN(C)CC3)CCF	CN1CCN(CC1)C1=C(F)C=C2C(=O)C(=CN(CCF)C2=C1F)C([O-])=O	0.8544	0.761505	TS		1.385	87.893	1.905	87.893	11.5	3	39.5	1.758	2.807	1	6	1.952	0.442	3.719	7	0	-1	0	3.716	1
Meptazinol	Oc1cccc(c1)C2(CN(C)CCCC2)(CC)	CCC1(CCCC[NH+](C)C1)C1=CC(O)=CC=C1	0.8544	0.532495	TS		1.947	72.662	-0.78	72.662	6.5	11	36.6	1.079	2	10	6	1.937	0.382	3.156	2.4	1	1	1	3.678	4
Eptifibatide	O=C(O)CC1NC(=O)CNC(=O)C(NC(=O)CCSSCC(NC(=O)C4N(C(=O)C(NC1(=O))Cc3c[nH]c2ccccc23)CCC4)C(=O)N)CCCCNC(=N)N	NC(=[NH2+])NCCCCC1NC(=O)CCSSCC(NC(=O)C2CCCN2C(=O)C(CC2=CNC3=CC=CC=C23)NC(=O)C(CC([O-])=O)NC(=O)CNC1=O)C(N)=O	0.866025	0.589479	TS		-3.403	124.794	-2.262	185.158	21.5	14	33	1.847	3.907	9	8	1.919	0.377	3.435	10.4	1	0	3	4.085	4
Pefloxacin	O=C(O)C1=CN(c2cc(c(F)cc2(C1(=O)))N3CCN(C)CC3)CC	CCN1C=C(C([O-])=O)C(=O)C2=CC(F)=C(C=C12)N1CCN(C)CC1	0.866025	0.704503	TS		1.127	88.604	1.671	88.604	11.5	5	39.5	1.759	2.807	1	6	1.955	0.479	3.661	7	0	-1	0	3.714	2
Terbutaline	Oc1cc(O)cc(c1)C(O)CNC(C)(C)C	CC(C)(C)[NH2+]CC(O)C1=CC(O)=CC(O)=C1	0.866025	0.87833	TS		0.023	60.196	-2.555	60.196	7	7	33.3	1.153	2	2	6	1.889	0.437	3.104	2.8	1	1	1	3.668	3
Risedronic acid (Risedronate)	O=P(O)(O)C(O)(Cc1cnccc1)P(=O)(O)O	OC(CC1=CN=CC=C1)(P(O)([O-])=O)P([O-])([O-])=O	0.87178	0.83558	TS		-2.741	42.767	-2.133	42.767	9	4	28	1.195	2.585	3	5	1.881	0.529	3.449	4	0	-3	0	4.201	2
Etilefrine	Oc1cccc(c1)C(O)CNCC	CC[NH2+]CC(O)C1=CC(O)=CC=C1	0.877496	0.858483	TS		-0.292	54.127	-2.587	54.127	6.5	6	34.5	1.167	2	4	6	1.889	0.5	2.728	3.4	1	1	1	3.537	4
Moclobemide	O=C(NCCN1CCOCC1)c2ccc(cc2)Cl	ClC1=CC=C(C=C1)C(=O)NCCN1CCOCC1	0.877496	0.653574	TS		1.529	66.903	1.588	106.052	7.5	6	37.1	1.102	2.322	4	6	1.879	0.417	3.013	5.7	0	0	0	3.7	4
Cimetidine	N#CNC(=NC)NCCSCc1[nH]cnc1C	CN=C(NCCSCC1=C(C)N=CN1)NC#N	0.883176	0.881055	TS		0.61	53.331	0.821	85.55	8.5	2	30.3	1.115	2.7	0	3	1.628	0.5	3.074	18.2	0	0	0	3.709	0
Tetracycline	O=C(N)C3C(=O)C(N(C)C)C4CC2C(C(=O)c1c(O)cccc1C2(O)(C))C(=O)C4(O)(C3(=O))	C[NH+](C)C1C2CC3C(=C(O)C2(O)C(=O)C(C(N)=O)=C1[O-])C(=O)C1=C(O)C=CC=C1C3(C)O	0.883176	0.591947	TS		-3.349	89.062	-4.559	89.062	14	11	39.3	2.165	3.17	7	6	2.043	0.437	4.151	3.6	1	0	2	3.892	3
Zoledronic Acid	O=P(O)(O)C(O)(Cn1cncc1)P(=O)(O)O	OC(CN1C=CN=C1)(P(O)([O-])=O)P([O-])([O-])=O	0.883176	0.914127	TS		-3.688	28.819	-2.705	28.819	7	0	21.7	0.929	2.459	0	3	1.802	0.437	3.464	8.7	0	-3	0	4.201	0
Ceftazidime	O=C([O-])C4=C(C[n+]1ccccc1)CSC3N4(C(=O)C3(NC(=O)C(=NOC(C(=O)O)(C)C)C2=CSC(=N)N2))	CC(C)(ON=C(C(=O)NC1C2SCC(C[N+]3=CC=CC=C3)=C(N2C1=O)C([O-])=O)C1=CSC(N)=N1)C([O-])=O	0.888819	0.584523	TS		-0.984	109.624	0.667	173.121	18.5	8	37.9	1.963	3.644	2	8	1.902	0.5	3.933	10.3	1	-1	2	4.109	3
Naltrexone	O=C1CCC5(O)(C4N(CCC25(c3c(OC12)c(O)ccc3C4))CC6CC6)	OC1=CC=C2CC3[NH+](CC4CC4)CCC45C(OC1=C24)C(=O)CCC35O	0.888819	0.785928	TS		0.038	55.119	-1.843	55.119	8.5	12	40.8	1.349	2.322	10	6	2.032	0.34	3.699	2	1	1	1	3.8	2
Cladribine	N=C3NC(=Nc1c3(ncn1C2OC(CO)C(O)C2))Cl	NC1=C2N=CN(C3CC(O)C(CO)O3)C2=NC(Cl)=N1	0.888819	0.904757	TS		-0.398	19.983	0.953	59.132	8.5	2	32.3	2.095	2.585	0	5	1.752	0.447	3.31	16.1	0	0	1	3.761	0
Cephaloridine	O=C(O)C4=C(C[n+]1ccccc1)CSC3N4(C(=O)C3(NC(=O)Cc2cccs2))	[O-]C(=O)C1=C(C[N+]2=CC=CC=C2)CSC2C(NC(=O)CC3=CC=CS3)C(=O)N12	0.894427	0.482966	TS		0.572	102.09	1.542	165.587	15	9	42.2	1.912	3.392	3	9	1.903	0.536	3.513	6.7	1	0	1	4.108	5
Enoxacin	O=C(O)C1=CN(c2nc(c(F)cc2(C1(=O)))N3CCNCC3)CC	CCN1C=C(C([O-])=O)C(=O)C2=CC(F)=C(N=C12)N1CC[NH2+]CC1	0.894427	0.865466	TS		-0.712	69.874	-1.635	69.874	11.5	4	37.5	1.765	2.807	1	5	1.908	0.5	3.661	10	1	0	1	3.72	1
Nelarabine	N=C3N=C1C(N=CN1C2OC(CO)C(O)C2(O))=C(OC)N3	COC1=C2N=CN(C3OC(CO)C(O)C3O)C2=NC(N)=N1	0.894427	0.951903	TS		-1.515	30.075	-0.111	30.075	9	0	30.6	2.107	2.585	0	5	1.752	0.429	3.381	13.9	0	0	1	3.726	0
Tinidazole	O=[N+]([O-])c1cnc(n1CCS(=O)(=O)CC)C	CCS(=O)(=O)CCN1C(C)=NC=C1[N+]([O-])=O	0.894427	0.853955	TS		0.15	35.259	0.995	41.305	10	2	27.6	1.381	2.907	0	3	1.894	0.625	4.234	10.3	0	0	0	3.997	0
Amphetamine	NC(C)Cc1ccccc1	CC([NH3+])CC1=CC=CC=C1	0.894427	0.749369	TS		0.63	61.927	-1.442	61.927	6	8	37.5	1.186	2	7	6	1.897	0.6	2.258	4.2	1	1	1	3.466	5
Gatifloxacin	O=C(O)C1=CN(c2c(OC)c(c(F)cc2(C1(=O)))N3CCNC(C)C3)C4CC4	COC1=C2N(C=C(C([O-])=O)C(=O)C2=CC(F)=C1N1CC[NH2+]C(C)C1)C1CC1	0.894427	0.8048	TS		-0.137	87.715	-2.308	87.715	12	6	38.8	1.752	2.807	2	6	1.953	0.444	3.727	6.1	1	0	1	3.773	1
Dalfopristin	O=C2C=CC(C)C(OC(=O)C3N(C(=O)c1nc(oc1)CC(=O)CC(O)C=C(C=CCN2)C)CCC3S(=O)(=O)CCN(CC)CC)C(C)C	CCN(CC)CCS(=O)(=O)C1CCN2C1C(=O)OC(C(C)C)C(C)C=CC(=O)NCC=CC(C)=CC(O)CC(=O)CC1=NC(=CO1)C2=O	0.905539	0.382901	TS		2.302	163.8	1.186	169.846	17.5	17	34.7	2.528	3.644	9	3	1.918	0.365	3.891	4.1	0	0	0	3.928	0
Galanthamine	OC1C=CC24(c3c(OC2(C1))c(OC)ccc3CN(C)CC4)	COC1=CC=C2C[NH+](C)CCC34C=CC(O)CC3OC1=C24	0.911043	0.828073	TS		-0.118	83.323	-1.753	83.323	8	9	39.5	1.597	2.322	7	6	1.927	0.381	3.403	2.3	1	1	1	3.644	2
Sumatriptan	O=S(=O)(NC)Cc1ccc2[nH]cc(c2(c1))CCN(C)C	CNS(=O)(=O)CC1=CC=C2NC=C(CC[NH+](C)C)C2=C1	0.911043	0.766206	TS		0.07	79.293	-2.79	85.101	11	7	33.3	2.237	3	6	8	1.976	0.55	4.448	7.1	1	1	1	4.077	3
Procainamide	O=C(NCCN(CC)CC)c1ccc(N)cc1	CC[NH+](CC)CCNC(=O)C1=CC=C(N)C=C1	0.916515	0.893858	TS		-0.433	74.625	-1.967	74.625	8	7	33.3	1.167	2.322	4	6	1.882	0.471	3.013	7.7	1	1	2	3.687	4
Acyclovir	O=C2NC(=N)Nc1c2(ncn1COCCO)	NC1=NC2=C(N=CN2COCCO)C(=O)N1	0.921954	0.960244	TS		-1.454	29.063	0.041	29.063	7.5	0	29.6	1.506	2.459	0	3	1.649	0.469	2.976	18.5	0	0	1	3.455	0
Amoxicillin	O=C(O)C3N2C(=O)C(NC(=O)C(N)c1ccc(O)cc1)C2SC3(C)(C)	CC1(C)SC2C(NC(=O)C([NH3+])C3=CC=C(O)C=C3)C(=O)N2C1C([O-])=O	0.921954	0.788958	TS		-1.473	74.865	-3.103	107.085	11	8	36.4	1.099	2.807	4	6	1.896	0.44	3.701	6.8	1	0	1	3.883	4
Frovatriptan	O=C(N)c1ccc2[nH]c3c(c2(c1))CC(NC)CC3	C[NH2+]C1CCC2=C(C1)C1=CC(=CC=C1N2)C(N)=O	0.921954	0.761838	TS		0.184	62.978	-2.45	62.978	9.5	9	38.9	2.219	2.807	7	8	1.948	0.528	3.504	8.3	1	1	2	3.672	3
Methylphenidate	O=C(OC)C(c1ccccc1)C2NCCCC2	COC(=O)C(C1CCCC[NH2+]1)C1=CC=CC=C1	0.921954	0.694163	TS		0.949	78.35	-1.418	78.35	7.5	10	37.8	1.077	2.322	9	6	1.93	0.441	2.935	2.7	1	1	1	3.687	5
Ampicillin	O=C(O)C3N2C(=O)C(NC(=O)C(N)c1ccccc1)C2SC3(C)(C)	CC1(C)SC2C(NC(=O)C([NH3+])C3=CC=CC=C3)C(=O)N2C1C([O-])=O	0.921954	0.791933	TS		-1.206	84.341	-2.622	116.561	10.5	9	37.2	1.069	2.807	6	6	1.899	0.437	3.603	7	1	0	1	3.87	5
Methamphetamine	c1ccc(cc1)CC(NC)C	C[NH2+]C(C)CC1=CC=CC=C1	0.921954	0.754453	TS		0.836	70.323	-1.139	70.323	6	8	37	1.166	2	7	6	1.899	0.545	2.334	3.7	1	1	1	3.534	5
Hydromorphone	O=C1CCC5C4N(C)CCC25(c3c(OC12)c(O)ccc3C4)	C[NH+]1CCC23C4OC5=C2C(CC1C3CCC4=O)=CC=C5O	0.927362	0.81811	TS		0.096	56.341	-1.753	56.341	8.5	10	41.5	1.365	2.322	9	6	2.033	0.405	3.487	2.4	1	1	1	3.666	2
Imipenem	O=C(O)C2=C(CC1N2(C(=O)C1(C(O)C)))SCCN=CN	CC(O)C1C2CC(SCCNC=[NH2+])=C(N2C1=O)C([O-])=O	0.927362	0.851647	TS		-3.777	38.711	0.189	70.93	6	4	32.4	0.621	2.322	0	0	1.795	0.3	3.282	8.1	1	0	1	3.733	0
Recainam	O=C(Nc1c(cccc1C)C)NCCCNC(C)C	CC(C)[NH2+]CCCNC(=O)NC1=C(C)C=CC=C1C	0.927362	0.722654	TS		1.08	83.879	-1.309	83.879	8	10	33.3	1.221	2.322	6	6	1.911	0.421	2.797	6.7	1	1	1	3.663	3
Rizatriptan	n1cnn(c1)Cc2ccc3[nH]cc(c3(c2))CCN(C)C	C[NH+](C)CCC1=CNC2=CC=C(CN3C=NC=N3)C=C12	0.927362	0.547535	TS		0.507	89.34	-1.302	89.34	12	7	37.5	2.792	3.087	6	10	1.944	0.6	3.522	12.5	1	1	1	3.815	3
Zanamivir	O=C(NC=1C(=NC(N)N)C=C(OC=1C(O)C(O)CO)C(O)O)C	CC(=O)NC1=C(OC(=CC1=NC(N)N)C(O)O)C(O)C(O)CO	0.927362	0.940522	TS		-4.433	39.006	-2.315	39.006	6	2	27.9	1.055	2.322	0	0	1.813	0.261	3.121	9.3	0	0	2	3.518	0
Cyclophosphamide	O=P1(OCCCN1)N(CCCl)CCCl	ClCCN(CCCl)P1(=O)NCCCO1	0.932738	0.897948	TS		0.861	19.143	1.966	97.44	1.5	3	24.1	0.106	1	0	0	1.743	0.107	2.031	6.9	0	0	0	3.776	0
Vinorelbine	O=C(OC2C(O)(C(=O)OC)C5N(c1cc(OC)c(cc1C45(CCN3CC=CC2(CC)C34))C9(C(=O)OC)(c7[nH]c6ccccc6c7CN8CC(=CC(C8)C9)CC))C)C	CCC1=CC2C[NH+](C1)CC1=C(NC3=CC=CC=C13)C(C2)(C(=O)OC)C1=C(OC)C=C2N(C)C3C4(CC[NH+]5CC=CC(CC)(C45)C(OC(C)=O)C3(O)C(=O)OC)C2=C1	0.932738	0.522238	TS		2.276	223.264	-4.195	223.264	21.5	25	39.8	4.023	3.807	20	14	2.001	0.377	4.381	3.5	2	2	2	4.083	6
Tocainide	O=C(Nc1c(cccc1C)C)C(N)C	CC([NH3+])C(=O)NC1=C(C)C=CC=C1C	0.932738	0.786589	TS		0.547	68.737	-1.98	68.737	8	8	35.5	1.323	2.322	6	6	1.913	0.571	3	6.5	1	1	1	3.592	3
Amikacin	O=C(CCN)C(O)NC3CC(N)C(OC1OC(CN)C(O)C(O)C1(O))C(O)C3(OC2OC(CO)C(O)C(N)C2(O))	[NH3+]CCC(=O)C(O)NC1CC([NH3+])C(OC2OC(C[NH3+])C(O)C(O)C2O)C(O)C1OC1OC(CO)C(O)C([NH3+])C1O	0.938083	0.958218	TS		-12.128	15.133	-20.859	15.133	1.5	2	25.3	0.038	1	0	0	1.849	0.037	3.155	5.7	4	4	4	3.78	0
Azithromycin	O=C3OC(CC)C(O)(C)C(O)C(N(C)CC(C)CC(O)(C)C(OC1OC(C)CC(N(C)C)C1(O))C(C)C(OC2OC(C)C(O)C(OC)(C)C2)C3C)C	CCC1OC(=O)C(C)C(OC2CC(C)(OC)C(O)C(C)O2)C(C)C(OC2OC(C)CC(C2O)[NH+](C)C)C(C)(O)CC(C)C[NH+](C)C(C)C(O)C1(C)O	0.938083	0.726538	TS		-1.043	144.479	-7.225	144.479	1.5	17	30.2	0.031	1	5	0	1.854	0.029	3.485	1.6	2	2	2	3.8	0
Metoprolol	OC(COc1ccc(cc1)CCOC)CNC(C)C	COCCC1=CC=C(OCC(O)C[NH2+]C(C)C)C=C1	0.938083	0.840674	TS		0.526	88.692	-2.031	88.692	6.5	8	33.3	1.131	2	5	6	1.891	0.342	2.784	2.2	1	1	1	3.659	4
Amrinone	O=C1NC=C(C=C1(N))c2ccncc2	NC1=CC(=CNC1=O)C1=CC=NC=C1	0.943398	0.774137	TS		-1.193	69.404	0.312	69.404	10.5	5	43.5	1.84	2.807	4	5	1.888	0.75	3.348	13	0	0	1	3.646	2
Fluconazole	Fc1ccc(c(F)c1)C(O)(Cn2ncnc2)Cn3ncnc3	OC(CN1C=NC=N1)(CN1C=NC=N1)C1=CC=C(F)C=C1F	0.943398	0.493424	TS		0.75	88.542	3.487	88.542	14	4	38.2	1.958	3.17	2	10	1.9	0.636	3.53	17.6	0	0	0	3.793	3
Acecainide (N-acetylprocainamide)	O=C(NCCN(CC)CC)c1ccc(cc1)NC(=O)C	CC[NH+](CC)CCNC(=O)C1=CC=C(NC(C)=O)C=C1	0.948683	0.857935	TS		-0.566	88.155	-1.915	88.155	9.5	8	34.1	1.292	2.585	4	6	1.888	0.475	3.127	6.8	1	1	1	3.689	4
Cefpirome	O=C([O-])C5=C(C[n+]1cccc2c1CCC2)CSC4N5(C(=O)C4(NC(=O)C(=NOC)C3=CSC(=N)N3))	CON=C(C(=O)NC1C2SCC(C[N+]3=CC=CC4=C3CCC4)=C(N2C1=O)C([O-])=O)C1=CSC(N)=N1	0.948683	0.604634	TS		0.506	91.164	1.356	154.661	17	9	38.6	2.165	3.524	5	8	1.912	0.486	3.951	10.5	1	0	2	4.115	2
Oxytetracycline	O=C(N)C3C(=O)C(N(C)C)C4C(O)C2C(C(=O)c1c(O)cccc1C2(O)(C))C(=O)C4(O)(C3(=O))	C[NH+](C)C1C2C(O)C3C(=C(O)C2(O)C(=O)C(C(N)=O)=C1[O-])C(=O)C1=C(O)C=CC=C1C3(C)O	0.948683	0.663437	TS		-4.349	86.527	-5.283	86.527	14	10	38.6	2.164	3.17	5	6	2.041	0.424	4.154	3.5	1	0	2	3.892	3
Thiotepa	N1(CC1)P(N2CC2)(N3CC3)=S	S=P(N1CC1)(N1CC1)N1CC1	0.948683	0.93391	TS		0.812	12.634	0.552	53.794	1.5	0	26.1	0.111	1	0	0	1.498	0.136	2.414	13	0	0	0	3.538	0
Timolol	OC(COc1nsnc1N2CCOCC2)CNC(C)(C)C	CC(C)(C)[NH2+]CC(O)COC1=NSN=C1N1CCOCC1	0.948683	0.899778	TS		-0.103	53.712	-2.461	84.539	5	3	28.3	0.988	1.807	0	2	1.74	0.238	3.103	8.7	1	1	1	3.719	0
Clavulanic Acd	O=C([O-])C2=C(OC1N2(C(=O)C1))CCO	OCCC1=C(N2C(CC2=O)O1)C([O-])=O	0.953939	0.899846	TS		-2.352	24.489	-0.154	24.489	4.5	2	36.4	0.606	2	0	0	1.704	0.321	3.037	4.5	0	-1	0	3.435	0
Tomopenem	O=C(O)C2=C(C(C)C1N2(C(=O)C1(C(O)C)))SC4CN(C)C(C(=O)N3CCC(NC(=O)CN=C(N)N)C3)C4	CC(O)C1C2C(C)C(SC3CC([NH+](C)C3)C(=O)N3CCC(C3)NC(=O)CNC(N)=[NH2+])=C(N2C1=O)C([O-])=O	0.953939	0.812237	TS		-6.344	66.574	-3.771	98.793	9	7	31.5	0.598	2.807	1	0	1.808	0.243	3.359	9.6	2	1	3	3.891	0
Albuterol (salbutamol)	Oc1ccc(cc1CO)C(O)CNC(C)(C)C	CC(C)(C)[NH2+]CC(O)C1=CC=C(O)C(CO)=C1	0.959166	0.874474	TS		-0.314	63.381	-2.551	63.381	6.5	8	33.3	1.164	2	4	6	1.913	0.382	3.115	2.6	1	1	1	3.672	3
Biapenem	O=C([O-])C2=C(C(C)C1N2(C(=O)C1(C(O)C)))SC4Cn3cnc[n+]3C4	CC(O)C1C2C(C)C(SC3CN4C=NC=[N+]4C3)=C(N2C1=O)C([O-])=O	0.959166	0.796348	TS		-1.476	54.826	2.177	87.045	7.5	5	35.7	1.318	2.7	1	2	1.808	0.312	3.874	9.5	1	0	1	3.96	0
Aminohexanoic acid, 6-	O=C(O)CCCCCN	[NH3+]CCCCCC([O-])=O	0.959166	0.839546	TS		-1.392	18.959	-3.146	18.959	1.5	4	27.3	0.16	1	3	0	1.701	0.167	1.722	4.5	1	0	1	3.405	0
Melagatran	O=C(O)CNC(C(=O)N2CCC2(C(=O)NCc1ccc(cc1)C(=N)N))C3CCCCC3	NC(=[NH2+])C1=CC=C(CNC(=O)C2CCN2C(=O)C([NH2+]CC([O-])=O)C2CCCCC2)C=C1	0.964365	0.739489	TS		-2.649	84.252	-2.906	84.252	12	13	34.9	1.176	3	12	6	1.911	0.387	3.46	7.9	2	1	3	3.861	4
Tenofovir	O=P(O)(O)COC(C)Cn2cnc1C(=N)NC=Nc12	CC(CN1C=NC2=C(N)N=CN=C12)OCP(O)([O-])=O	0.964365	0.934504	TS		-1.983	36.119	0.077	36.119	10	1	28.1	2.149	2.807	0	5	1.763	0.526	3.717	15.6	0	-1	1	4.063	0
Antipyrine	O=C1C=C(N(N1c2ccccc2)C)C	CN1N(C(=O)C=C1C)C1=CC=CC=C1	0.964365	0.58853	TS		1.62	84.297	2.306	84.297	9.5	7	42.3	1.555	2.585	4	6	1.855	0.679	3.272	7.7	0	0	0	3.665	5
Moxonidine	N=2C(=NC(C(N=C1NC=CN1)C=2OC)Cl)C	COC1=NC(C)=NC(Cl)C1NC1=NC=CN1	0.964365	0.836846	TS		0.795	46.845	1.089	85.993	7.5	2	32.1	1.488	2.459	0	3	1.708	0.469	3.437	17.9	0	0	0	3.791	0
Atenolol	O=C(N)Cc1ccc(OCC(O)CNC(C)C)cc1	CC(C)[NH2+]CC(O)COC1=CC=C(CC(N)=O)C=C1	0.969536	0.869061	TS		-0.562	77.922	-2.759	77.922	8	8	33.3	1.235	2.322	5	6	1.891	0.421	2.902	4.8	1	1	2	3.661	4
Lamifiban	O=C(O)COC3CCN(C(=O)C(NC(=O)c1ccc(cc1)C(=N)N)Cc2ccc(O)cc2)CC3	NC(=[NH2+])C1=CC=C(C=C1)C(=O)NC(CC1=CC=C(O)C=C1)C(=O)N1CCC(CC1)OCC([O-])=O	0.969536	0.475466	TS		-1.641	120.226	0.782	120.226	18.5	14	38.7	1.659	3.459	11	12	1.916	0.544	3.627	6.5	1	0	2	3.856	8
Lamivudine	O=C1NC(=N)C=CN1C2OC(CO)SC2	NC1=NC(=O)N(C=C1)C1CSC(CO)O1	0.969536	0.942132	TS		-0.621	26.027	0.015	58.247	4.5	2	30.8	0.825	2	0	0	1.688	0.3	2.81	11.5	0	0	1	3.735	0
Cephradine	O=C(O)C2=C(C)CSC3C(=NC(=O)C(N)C1C=CCCC1)C(=O)N23	CC1=C(N2C(SC1)C(=NC(=O)C(N)C1CCCC=C1)C2=O)C([O-])=O	0.974679	0.702625	TS		0.455	61.104	1.468	93.324	8.5	9	38.1	1.293	2.807	7	0	1.874	0.354	3.561	7.1	0	-1	1	3.796	0
Didanosine	O=C3NC=Nc1c3(ncn1C2OC(CO)CC2)	OCC1CCC(O1)N1C=NC2=C1N=CNC2=O	0.974679	0.876206	TS		-0.811	32.096	0.736	32.096	7.5	2	34.5	1.492	2.459	1	3	1.66	0.441	3.054	13.8	0	0	0	3.661	0
Isepamicin	O=C(NC3CC(N)C(OC1OC(CN)C(O)C(O)C1(O))C(O)C3(OC2OCC(O)(C)C(NC)C2(O)))C(O)CN	C[NH2+]C1C(O)C(OC2C(CC([NH3+])C(OC3OC(C[NH3+])C(O)C(O)C3O)C2O)NC(=O)C(O)C[NH3+])OCC1(C)O	0.974679	0.884677	TS		-11.478	33.984	-20.171	33.984	1.5	2	25.6	0.039	1	0	0	1.851	0.038	3.247	5.8	4	4	4	3.794	0
Ranitidine	O=[N+]([O-])CC(=NC)NCCSCc1oc(cc1)CN(C)C	CNC(NCCSCC1=CC=C(C[NH+](C)C)O1)=C[N+]([O-])=O	0.974679	0.816082	TS		-0.094	72.425	-3.026	104.645	8	3	29.5	1.289	2.7	1	4	1.648	0.381	3.592	9.1	1	1	1	3.814	2
Adefovir	O=P(O)(O)COCCn2cnc1C(=N)NC=Nc12	NC1=C2N=CN(CCOCP(O)([O-])=O)C2=NC=N1	0.979796	0.895766	TS		-2.361	31.886	-0.24	31.886	10	0	27.6	2.163	2.807	0	5	1.754	0.556	3.716	17.2	0	-1	1	4.061	0
Clinafloxacin	O=C(O)C3=CN(c1c(cc(F)c(c1Cl)N2CCC(N)C2)C3(=O))C4CC4	[NH3+]C1CCN(C1)C1=C(Cl)C2=C(C=C1F)C(=O)C(=CN2C1CC1)C([O-])=O	0.979796	0.763636	TS		0.051	66.693	-1.779	105.842	11.5	7	40.5	1.75	2.807	2	6	1.946	0.46	3.724	7.1	1	0	1	3.787	1
Metronidazole	O=[N+]([O-])c1cnc(n1CCO)C	CC1=NC=C(N1CCO)[N+]([O-])=O	0.979796	0.903728	TS		-0.337	24.634	0.443	24.634	7	1	28.6	1.247	2.459	0	3	1.647	0.583	3.212	14.3	0	0	0	3.459	0
Sematilide	O=C(NCCN(CC)CC)c1ccc(cc1)NS(=O)(=O)C	CC[NH+](CC)CCNC(=O)C1=CC=C(NS(C)(=O)=O)C=C1	0.979796	0.826197	TS		-0.303	81.816	-2.62	87.623	11	7	31.1	1.37	2.807	4	6	1.913	0.524	3.75	6.7	1	1	1	3.864	4
Allopurinol	O=C1NC=Nc2[nH]ncc12	O=C1NC=NC2=C1C=NN2	0.984886	0.834036	TS		-0.649	27.884	0.176	27.884	7.5	1	35.7	1.512	2.459	0	3	1.653	0.75	2.596	28.6	0	0	0	3.256	0
Pipercuronium	O=C(OC5CC6CCC2C(CCC3(C)(C(OC(=O)C)C(N1CC[N+](C)(C)CC1)CC23))C6(C)(CC5(N4CC[N+](C)(C)CC4)))C	CC(=O)OC1C(CC2C3CCC4CC(OC(C)=O)C(CC4(C)C3CCC12C)N1CC[N+](C)(C)CC1)N1CC[N+](C)(C)CC1	0.989949	0.534148	TS		0.873	117.856	-3.536	117.856	3	17	33.3	0.074	1.585	16	0	2.021	0.07	3.567	3.8	2	2	2	3.866	0
Kanamycin	OCC3OC(OC2C(O)C(OC1OC(CN)C(O)C(O)C1(O))C(N)CC2(N))C(O)C(N)C3(O)	[NH3+]CC1OC(OC2C([NH3+])CC([NH3+])C(OC3OC(CO)C(O)C([NH3+])C3O)C2O)C(O)C(O)C1O	0.994987	0.914811	TS		-11.162	5.359	-19.946	5.359	0	1	24.7	0	0	0	0	1.851	0	3.154	5.5	4	4	4	3.78	0
Iopromide	O=C(NCC(O)CO)c1c(c(NC(=O)COC)c(c(C(=O)N(C)CC(O)CO)c1I)I)I	COCC(=O)NC1=C(I)C(C(=O)N(C)CC(O)CO)=C(I)C(C(=O)NCC(O)CO)=C1I	0.994987	0.920934	TS		-0.843	56.304	0.213	56.304	11	5	32.1	1.399	2.807	0	6	1.929	0.344	3.46	5.4	0	0	0	10.692	0
Cidofovir	O=C1NC(=N)C=CN1CC(OCP(=O)(O)O)CO	NC1=NC(=O)N(CC(CO)OCP(O)([O-])=O)C=C1	1	0.935087	TS		-3.279	28.996	-1.51	28.996	6	1	25.8	0.864	2.322	0	0	1.718	0.333	3.491	9.7	0	-1	1	3.81	0
Dacarbazine	O=C(N)c1nc[nH]c1(N=NN(C)C)	CN(C)N=NC1=C(NC=N1)C(N)=O	1	0.864803	TS		-0.066	35.201	0.102	35.201	7.5	0	26.1	1.488	2.459	0	3	1.538	0.577	2.668	26.1	0	0	1	3.426	0
Decitabine	O=C1NC(=N)N=CN1C2OC(CO)C(O)C2	NC1=NC(=O)N(C=N1)C1CC(O)C(CO)O1	1	0.957993	TS		-1.092	17.328	-0.275	17.328	4.5	1	28.6	0.812	2	0	0	1.621	0.281	2.943	14.3	0	0	1	3.624	0
Dexrazoxane	O=C1NC(=O)CN(C1)CC(N2CC(=O)NC(=O)C2)C	CC(CN1CC(=O)NC(=O)C1)N1CC(=O)NC(=O)C1	1	0.932578	TS		-1.25	38.172	-1.613	38.172	6	1	31.4	0.395	2.322	0	0	1.75	0.316	3.127	11.4	0	0	0	3.72	0
Fosfomycin	O=P(O)(O)C1OC1(C)	CC1OC1P(O)([O-])=O	1	0.884265	TS		-1.391	8.825	-1.497	8.825	1.5	1	21.4	0.17	1	0	0	1.542	0.187	2.562	0	0	-1	0	3.459	0
Ifosfamide	O=P1(OCCCN1(CCCl))(NCCCl)	ClCCNP1(=O)OCCCN1CCCl	1	0.871853	TS		0.861	19.143	1.966	97.44	1.5	3	24.1	0.113	1	0	0	1.754	0.107	1.985	6.9	0	0	0	3.76	0
Iohexol	O=C(NCC(O)CO)c1c(c(C(=O)NCC(O)CO)c(c(c1I)N(C(=O)C)CC(O)CO)I)I	CC(=O)N(CC(O)CO)C1=C(I)C(C(=O)NCC(O)CO)=C(I)C(C(=O)NCC(O)CO)=C1I	1	0.870946	TS		-1.843	43.363	-0.296	43.363	11	6	31.7	1.388	2.807	0	6	1.935	0.324	3.417	5	0	0	0	10.692	0
Iopamidol	O=C(NC(CO)CO)c1c(c(NC(O)C(=O)C)c(c(C(=O)NC(CO)CO)c1I)I)I	CC(=O)C(O)NC1=C(I)C(C(=O)NC(CO)CO)=C(I)C(C(=O)NC(CO)CO)=C1I	1	0.889884	TS		-0.995	37.475	0.002	37.475	11	6	32.1	1.407	2.807	0	6	1.929	0.355	3.425	5.7	0	0	0	10.692	0
Meprobamate	O=C(OCC(C)(COC(=O)N)CCC)N	CCCC(C)(COC(N)=O)COC(N)=O	1	0.715286	TS		1.267	45.429	-0.121	45.429	3	5	27.3	0.215	1.585	4	0	1.772	0.2	2.7	6.1	0	0	2	3.417	0
Miglitol	OCCN1CC(O)C(O)C(O)C1CO	OCC[NH+]1CC(O)C(O)C(O)C1CO	1	0.915883	TS		-4.004	4.211	-5.886	4.211	0	0	25	0	0	0	0	1.826	0	2.392	3.1	1	1	1	3.345	0
Pyridostigmine	O=C(Oc1ccc[n+](c1)C)N(C)C	CN(C)C(=O)OC1=CC=C[N+](C)=C1	1	0.798483	TS		0.751	74.242	0.315	74.242	7	2	34.6	1.273	2.322	1	5	1.836	0.538	3.024	7.7	1	1	1	3.529	2
Ribavirin	O=C(N)c1ncn(n1)C2OC(CO)C(O)C2(O)	NC(=O)C1=NN(C=N1)C1OC(CO)C(O)C1O	1	0.952428	TS		-2.745	15.651	-1.282	15.651	5.5	0	27.6	1.006	2.17	0	2	1.576	0.324	3.188	13.8	0	0	1	3.662	0
Stavudine	O=C1NC(=O)N(C=C1C)C2OC(C=C2)CO	CC1=CN(C2OC(CO)C=C2)C(=O)NC1=O	1	0.846086	TS		-0.515	48.991	0.139	48.991	5.5	4	35.7	0.853	2.322	2	0	1.731	0.344	3.046	7.1	0	0	0	3.648	0
Tobramycin	OCC3OC(OC2C(O)C(OC1OC(CN)C(O)CC1(N))C(N)CC2(N))C(O)C(N)C3(O)	[NH3+]CC1OC(OC2C([NH3+])CC([NH3+])C(OC3OC(CO)C(O)C([NH3+])C3O)C2O)C([NH3+])CC1O	1	0.822634	TS		-11.884	7.894	-22.93	7.894	0	2	24.3	0	0	0	0	1.853	0	3.119	6.8	5	5	5	3.781	0
Diatrizoic Acid (Amidotrizoate)	O=C(O)c1c(c(NC(=O)C)c(c(NC(=O)C)c1I)I)I	CC(=O)NC1=C(I)C(C([O-])=O)=C(I)C(NC(C)=O)=C1I	1	0.743236	TS		0.732	47.452	2.755	47.452	11.5	6	39.3	1.519	2.807	0	6	1.908	0.575	3.3	7.1	0	-1	0	10.692	0
Tolcapone	O=C(c1ccc(cc1)C)c2cc(O)c(O)c(c2)[N+](=O)[O-]	CC1=CC=C(C=C1)C(=O)C1=CC(O)=C([O-])C(=C1)[N+]([O-])=O	0.034641	0.269758	EVS	reliable	2.402	87.896	2.401	87.896	17	10	46.7	2.37	3.322	9	12	1.958	0.85	3.807	3.3	0	-1	0	3.838	6
Repaglinide	O=C(O)c1ccc(cc1(OCC))CC(=O)NC(c2ccccc2N3CCCCC3)CC(C)C	CCOC1=CC(CC(=O)NC(CC(C)C)C2=CC=CC=C2N2CCCCC2)=CC=C1C([O-])=O	0.122474	0.166571	EVS	reliable	4.604	143.262	3.71	143.262	16	19	39.7	2.286	3.17	14	12	1.935	0.485	3.919	2.9	0	-1	0	3.892	7
Nimodipine	O=C(OCCOC)C2=C(N=C(C)C(C(=O)OC(C)C)C2(c1cccc(c1)[N+](=O)[O-]))C	COCCOC(=O)C1=C(C)N=C(C)C(C1C1=CC=CC(=C1)[N+]([O-])=O)C(=O)OC(C)C	0.126491	0.268972	EVS	reliable	2.277	122.298	2.251	122.298	15	12	37.5	2.114	3.322	7	6	1.973	0.5	3.891	3.6	0	0	0	3.828	4
Midazolam	Fc1ccccc1C2=NCc4cnc(n4(c3ccc(cc23)Cl))C	CC1=NC=C2CN=C(C3=CC=CC=C3F)C3=CC(Cl)=CC=C3N12	0.130384	0.291379	EVS	reliable	4.34	115.903	4.27	155.052	17.5	11	50	3.612	3.392	6	15	1.942	0.761	3.971	8.3	0	0	0	3.844	7
Sulfinpyrazone	O=C2C(=C(O)N(c1ccccc1)N2c3ccccc3)CCS(=O)c4ccccc4	[O-]C1=C(CCS(=O)C2=CC=CC=C2)C(=O)N(N1C1=CC=CC=C1)C1=CC=CC=C1	0.130384	0.137498	EVS	reliable	3.81	164.87	4.039	184.003	23.5	17	47.9	2.504	3.7	13	18	1.901	0.81	3.67	4.2	0	-1	0	3.97	15
Nitrendipine	O=C(OCC)C2=C(N=C(C)C(C(=O)OC)C2(c1cccc(c1)[N+](=O)[O-]))C	CCOC(=O)C1=C(C)N=C(C)C(C1C1=CC=CC(=C1)[N+]([O-])=O)C(=O)OC	0.141421	0.287469	EVS	reliable	2.03	108.88	2.307	108.88	15	11	39.1	2.16	3.322	7	6	1.972	0.577	3.891	4.3	0	0	0	3.826	4
Lansoprazole	O=S(c1nc2ccccc2([nH]1))Cc3nccc(OCC(F)(F)F)c3C	CC1=C(OCC(F)(F)F)C=CN=C1CS(=O)C1=NC2=CC=CC=C2N1	0.144914	0.276338	EVS	reliable	3.656	94.673	1.749	113.805	16	7	41	3.105	3.322	4	12	1.882	0.64	4.004	7.7	0	0	0	3.932	5
Gestodene	O=C2CC1=CCC3C4C=CC(O)(C#C)C4(CC)(CCC3(C1CC2))	CCC12CCC3C(CC=C4CC(=O)CCC34)C1C=CC2(O)C#C	0.151658	0.167931	EVS	reliable	3.901	103.667	3.959	103.667	5.5	19	42.9	1.009	2.585	19	0	2.005	0.239	3.451	0	0	0	0	3.798	0
Dicloxacillin	O=C(O)C4N3C(=O)C(NC(=O)c1c(noc1C)c2c(cccc2Cl)Cl)C3SC4(C)(C)	CC1=C(C(=O)NC2C3SC(C)(C)C(N3C2=O)C([O-])=O)C(=NO1)C1=C(Cl)C=CC=C1Cl	0.181659	0.246832	EVS	reliable	2.475	92.606	3.204	203.123	14.5	11	41.3	2.296	3.248	2	9	1.892	0.483	3.809	6.5	0	-1	0	4.114	3
Rabeprazole	O=S(c1nc2ccccc2([nH]1))Cc3nccc(OCCCOC)c3C	COCCCOC1=C(C)C(CS(=O)C2=NC3=CC=CC=C3N2)=NC=C1	0.192354	0.237522	EVS	reliable	2.58	104.923	1.095	124.056	16	8	39.1	3.105	3.322	4	12	1.882	0.64	4.003	6.5	0	0	0	3.932	5
Oxazepam	O=C2Nc1ccc(cc1C(NC2(=O))c3ccccc3)Cl	ClC1=CC=C2NC(=O)C(=O)NC(C3=CC=CC=C3)C2=C1	0.2	0.252912	EVS	reliable	2.334	97.848	2.174	136.996	15.5	11	48.4	2.329	3.17	8	12	1.945	0.775	3.48	6.5	0	0	0	3.818	8
Sildenafil	O=C1NC(=Nc2c(nn(c12)C)CCC)c3cc(ccc3(OCC))S(=O)(=O)N4CCN(C)CC4	CCCC1=NN(C)C2=C1N=C(NC2=O)C1=CC(=CC=C1OCC)S(=O)(=O)N1CCN(C)CC1	0.2	0.312784	EVS	reliable	2.772	106.239	1.51	112.046	17	8	34.9	2.713	3.392	4	9	1.992	0.515	4.361	9.5	0	0	0	4.027	3
Tiagabine	O=C(O)C3CN(CCC=C(c1c(ccs1)C)c2c(ccs2)C)CCC3	CC1=C(SC=C1)C(=CCC[NH+]1CCCC(C1)C([O-])=O)C1=C(C)C=CS1	0.2	0.359771	EVS	reliable	3.023	94.286	-0.14	156.842	11	14	40	1.667	3	8	8	1.852	0.44	3.707	2	1	0	1	4.146	2
Nifedipine	O=C(OC)C2=C(N=C(C)C(C(=O)OC)C2(c1ccccc1[N+](=O)[O-]))C	COC(=O)C1C(C2=CC=CC=C2[N+]([O-])=O)C(C(=O)OC)=C(C)N=C1C	0.209762	0.290619	EVS	reliable	1.682	106.346	2.07	106.346	15	10	39.5	2.268	3.322	7	6	1.976	0.6	3.878	4.7	0	0	0	3.805	4
Tetrahydrocannabinol, D9-	Oc1cc(cc2OC(C)(C)C3CCC(=CC3(c12))C)CCCCC	CCCCCC1=CC2=C(C3C=C(C)CCC3C(C)(C)O2)C(O)=C1	0.223607	0.14615	EVS	reliable	6.084	93.737	4.495	93.737	8	18	39.6	1.586	2.322	15	6	2.011	0.348	3.409	0	0	0	0	3.706	2
Ketanserin	O=C1Nc4ccccc4(C(=O)N1CCN3CCC(C(=O)c2ccc(F)cc2)CC3)	FC1=CC=C(C=C1)C(=O)C1CC[NH+](CCN2C(=O)NC3=CC=CC=C3C2=O)CC1	0.234521	0.401401	EVS	reliable	1.43	121.665	-0.713	121.665	17	13	42.3	2.172	3.322	10	12	1.921	0.586	3.787	5.8	1	1	1	3.905	8
Chlorpromazine	c1ccc3c(c1)N(c2cc(ccc2S3)Cl)CCCN(C)C	C[NH+](C)CCCN1C2=CC=CC=C2SC2=CC=C(Cl)C=C12	0.236643	0.2934	EVS	reliable	3.179	101.988	0.084	173.356	13	10	41.5	2.454	2.807	4	12	1.965	0.619	3.66	4.9	1	1	1	3.853	7
Piretanide	O=C(O)c2cc(c(Oc1ccccc1)c(c2)S(=O)(=O)N)N3CCCC3	NS(=O)(=O)C1=CC(=CC(N2CCCC2)=C1OC1=CC=CC=C1)C([O-])=O	0.240832	0.271345	EVS	reliable	1.768	100.309	1.371	106.116	17.5	10	40.5	2.377	3.322	7	12	1.984	0.7	3.914	4.8	0	-1	1	3.893	7
Bunazosin	O=C(N3CCN(C1=NC(=N)c2cc(OC)c(OC)cc2(N1))CCC3)CCC	CCCC(=O)N1CCCN(CC1)C1=NC(N)=C2C=C(OC)C(OC)=CC2=[NH+]1	0.244949	0.519143	EVS	reliable	2.13	89.706	2.138	89.706	12.5	7	34.5	2.371	2.907	3	8	1.999	0.463	3.569	9.1	1	1	2	3.751	2
Paroxetine	Fc1ccc(cc1)C4CCNCC4(COc2ccc3OCOc3(c2))	FC1=CC=C(C=C1)C1CC[NH2+]CC1COC1=CC=C2OCOC2=C1	0.244949	0.299098	EVS	reliable	1.999	112.359	-0.395	112.359	13.5	11	42.2	2.091	2.807	8	12	1.943	0.562	3.69	2.2	1	1	1	3.881	7
Ropivacaine	O=C(Nc1c(cccc1C)C)C2N(CCC)CCCC2	CCC[NH+]1CCCCC1C(=O)NC1=C(C)C=CC=C1C	0.244949	0.533688	EVS	reliable	2.4	83.086	-0.807	83.086	8	12	36.2	1.174	2.322	9	6	1.918	0.4	3.183	4.3	1	1	1	3.799	3
Dexmedetomidine	n1c[nH]cc1C(c2cccc(c2C)C)C	CC(C1=CNC=N1)C1=CC=CC(C)=C1C	0.244949	0.341648	EVS	reliable	3.134	84.884	2.753	84.884	10	10	41.9	1.935	2.7	10	9	1.95	0.667	3.526	6.5	0	0	0	3.766	3
Oxacillin	O=C(O)C4N3C(=O)C(NC(=O)c1c(noc1C)c2ccccc2)C3SC4(C)(C)	CC1=C(C(=O)NC2C3SC(C)(C)C(N3C2=O)C([O-])=O)C(=NO1)C1=CC=CC=C1	0.264575	0.386321	EVS	reliable	1.146	104.558	2.217	136.777	14.5	11	41.3	2.155	3.248	6	9	1.89	0.518	3.77	6.5	0	-1	0	3.973	5
Perphenazine	OCCN1CCN(CC1)CCCN4c2ccccc2Sc3ccc(cc34)Cl	OCC[NH+]1CCN(CCCN2C3=CC=CC=C3SC3=CC=C(Cl)C=C23)CC1	0.264575	0.329158	EVS	reliable	2.597	95.724	-1.05	167.092	13	10	38.9	2.414	2.807	4	12	1.964	0.481	3.66	5.6	1	1	1	3.853	7
Imipramine	c1ccc3c(c1)N(c2ccccc2CC3)CCCN(C)C	C[NH+](C)CCCN1C2=CC=CC=C2CCC2=CC=CC=C12	0.273861	0.321924	EVS	reliable	2.827	116.302	0.192	116.302	12.5	13	41.3	2.442	2.807	11	12	1.905	0.595	3.665	4.3	1	1	1	3.728	8
Sufentanil	O=C(N(c1ccccc1)C3(COC)(CCN(CCc2cccs2)CC3))CC	CCC(=O)N(C1=CC=CC=C1)C1(COC)CC[NH+](CCC2=CC=CS2)CC1	0.273861	0.335866	EVS	reliable	1.67	123.558	-0.644	154.836	12	13	37.9	1.456	2.907	6	10	1.91	0.444	3.48	3.4	1	1	1	3.931	7
Zolpidem	O=C(N(C)C)Cc2c(nc1ccc(cn12)C)c3ccc(cc3)C	CN(C)C(=O)CC1=C(N=C2C=CC(C)=CN12)C1=CC=C(C)C=C1	0.282843	0.205876	EVS	reliable	3.792	124.373	3.025	124.373	15.5	12	43.2	3.224	3.322	10	13	1.919	0.674	3.713	6.8	0	0	0	3.808	6
Etoricoxib	O=S(=O)(c1ccc(cc1)c3cc(cnc3(c2cnc(cc2)C))Cl)C	CC1=NC=C(C=C1)C1=NC=C(Cl)C=C1C1=CC=C(C=C1)S(C)(=O)=O	0.284605	0.233678	EVS	reliable	3.467	120.566	2.933	165.76	21	12	46.2	3.638	3.585	8	16	2.024	0.875	4.19	5.1	0	0	0	4.048	7
Domperidone	O=C2Nc1ccccc1N2CCCN5CCC(N4C(=O)Nc3cc(ccc34)Cl)CC5	ClC1=CC=C2N(C3CCN(CCCN4C(=O)NC5=CC=CC=C45)CC3)C(=O)NC2=C1	0.286356	0.254	EVS	reliable	2.454	105.439	2.533	144.588	17	11	40.7	2.331	3.17	4	12	1.86	0.567	3.952	9.3	0	0	0	3.948	7
Tolamolol	O=C(N)c2ccc(OCCNCC(O)COc1ccccc1C)cc2	CC1=CC=CC=C1OCC(O)C[NH2+]CCOC1=CC=C(C=C1)C(N)=O	0.298329	0.492428	EVS	reliable	0.796	119.594	-2.025	119.594	14.5	11	38	2.008	3	9	12	1.88	0.58	3.756	4	1	1	2	3.851	8
Promethazine	c1ccc3c(c1)N(c2ccccc2S3)CC(N(C)C)C	CC(CN1C2=CC=CC=C2SC2=CC=CC=C12)[NH+](C)C	0.3	0.336375	EVS	reliable	2.83	112.149	-0.422	144.368	13	10	41.5	2.452	2.807	6	12	1.965	0.65	3.58	4.9	1	1	1	3.686	8
Maprotiline	c1ccc3c(c1)C4c2ccccc2C3(CCCNC)CC4	C[NH2+]CCCC12CCC(C3=CC=CC=C13)C1=CC=CC=C21	0.331662	0.305727	EVS	reliable	2.886	109.192	1.157	109.192	12	18	44.4	2.377	2.807	21	12	2.11	0.571	3.58	2.2	1	1	1	3.686	8
Pirmenol	OC(c1ncccc1)(c2ccccc2)CCCN3C(C)CCCC3C	CC1CCCC(C)[NH+]1CCCC(O)(C1=CC=CC=C1)C1=NC=CC=C1	0.360555	0.336761	EVS	reliable	2.864	123.228	-0.51	123.228	12	16	39.3	1.541	2.807	11	11	1.941	0.48	3.298	3.6	1	1	1	3.825	8
Cefmetazole	N#CCSCC(=O)NC3(OC)(C(=O)N2C(C(=O)O)=C(CSc1nnnn1C)CSC23)	COC1(NC(=O)CSCC#N)C2SCC(CSC3=NN=NN3C)=C(N2C1=O)C([O-])=O	0.387298	0.501305	EVS	reliable	-0.632	62.239	0.996	158.898	13.5	4	32.6	1.295	3.248	0	1	1.867	0.45	3.816	15.2	0	-1	0	3.988	0
Ibandronic Acid (Ibandronate)	O=P(O)(O)C(O)(CCN(C)CCCCC)P(=O)(O)O	CCCCC[NH+](C)CCC(O)(P(O)([O-])=O)P([O-])([O-])=O	0.387298	0.815466	EVS	reliable	-3.355	31.571	-4.501	31.571	3	5	22.5	0.177	1.585	3	0	1.826	0.158	3.449	2.5	1	-2	1	4.201	0
Indoramin	O=C(NC3CCN(CCc2c[nH]c1ccccc12)CC3)c4ccccc4	O=C(NC1CC[NH+](CCC2=CNC3=CC=CC=C23)CC1)C1=CC=CC=C1	0.387298	0.324623	EVS	reliable	1.786	124.047	-0.801	124.047	15.5	15	42.3	2.821	3.322	12	14	1.921	0.596	3.674	5.8	1	1	1	3.88	9
Acetylcysteine, N-	O=C(O)C(NC(=O)C)CS	CC(=O)NC(CS)C([O-])=O	0.412311	0.950754	EVS	reliable	-1.174	21.144	-0.349	59.708	3	1	27.8	0.292	1.585	0	0	1.608	0.3	2.599	5.6	0	-1	0	3.455	0
Flunitrazepam	O=C1N(c3ccc(cc3(C(=NC1)c2ccccc2(F)))[N+](=O)[O-])C	CN1C2=CC=C(C=C2C(=NCC1=O)C1=CC=CC=C1F)[N+]([O-])=O	0.412311	0.306396	EVS	reliable	2.82	105.303	2.965	105.303	18.5	9	45.7	2.762	3.459	6	12	1.949	0.804	3.884	8.6	0	0	0	3.832	7
Hydrocortisone	O=C3C=C2CCC1C4CCC(O)(C(=O)CO)C4(C)(CC(O)C1C2(C)CC3)	CC12CC(O)C3C(CCC4=CC(=O)CCC34C)C1CCC2(O)C(=O)CO	0.447214	0.516796	EVS	reliable	1.217	58.321	1.618	58.321	4.5	16	37.5	0.492	2	16	0	2.018	0.173	3.835	0	0	0	0	3.822	0
Zopiclone	O=C(Oc2c3nccnc3(c(O)n2(c1ncc(cc1)Cl)))N4CCN(C)CC4	CN1CCN(CC1)C(=O)OC1=C2NC=CN=C2C(=O)N1C1=NC=C(Cl)C=C1	0.447214	0.586059	EVS	reliable	0.105	90.538	1.009	129.686	14	3	38.6	2.23	3.17	1	5	1.784	0.519	3.597	13.6	0	0	0	3.879	2
Tilidine	O=C(OCC)C2(c1ccccc1)(CCC=CC2(N(C)C))	CCOC(=O)C1(CCC=CC1[NH+](C)C)C1=CC=CC=C1	0.458258	0.43847	EVS	reliable	1.651	111.99	-0.755	111.99	8.5	12	38.6	1.295	2.585	11	6	1.975	0.425	3.105	2.3	1	1	1	3.683	5
Carmustine (BCNU)	O=NN(C(=O)NCCCl)CCCl	ClCCNC(=O)N(CCCl)N=O	0.479583	0.88512	EVS	reliable	1.199	14.186	0.812	92.484	3	2	23.8	0.256	1.585	0	0	1.541	0.25	1.902	14.3	0	0	0	3.759	0
Clarithromycin	O=C3OC(CC)C(O)(C)C(O)C(C(=O)C(C)CC(OC)(C)C(OC1OC(C)CC(N(C)C)C1(O))C(C)C(OC2OC(C)C(O)C(OC)(C)C2)C3C)C	CCC1OC(=O)C(C)C(OC2CC(C)(OC)C(O)C(C)O2)C(C)C(OC2OC(C)CC(C2O)[NH+](C)C)C(C)(CC(C)C(=O)C(C)C(O)C1(C)O)OC	0.479583	0.420069	EVS	reliable	0.5	149.993	-3.648	149.993	3	18	31.1	0.062	1.585	6	0	1.869	0.058	3.502	0.8	1	1	1	3.798	0
Etomidate	O=C(OCC)c1cncn1C(c2ccccc2)C	CCOC(=O)C1=CN=CN1C(C)C1=CC=CC=C1	0.479583	0.378417	EVS	reliable	2.38	100.424	2.37	100.424	11.5	8	41.2	2.095	2.907	6	9	1.903	0.639	3.484	5.9	0	0	0	3.76	5
Mitoxantrone	Oc1ccc(O)c2c(O)c3c(ccc(NCC=NCCO)c3(c(O)c12))NCCNCCO	OCC[NH2+]CCNC1=C2C(O)=C3C(O)=CC=C(O)C3=C(O)C2=C(NCC=NCCO)C=C1	0.5	0.546703	EVS	reliable	-0.535	73.286	-4.548	73.286	18.5	8	36.1	3.759	3.322	4	14	2.131	0.578	4.176	6.6	1	1	1	3.765	4
Vecuronium Bromide	O=C(OC5CC6CCC1C(CCC2(C)(C(OC(=O)C)C(CC12)[N+]3(C)(CCCCC3)))C6(C)(CC5(N4CCCCC4)))C	CC(=O)OC1C(CC2C3CCC4CC(OC(C)=O)C(CC4(C)C3CCC12C)[NH+]1CCCCC1)[N+]1(C)CCCCC1	0.5	0.423857	EVS	reliable	2.587	99.452	-2.21	99.452	3	23	34.7	0.083	1.585	20	0	2.025	0.075	3.6	2	2	2	2	3.887	0
Quinidine	OC(c2ccnc1ccc(OC)cc12)C3N4CCC(C3)C(C=C)C4	COC1=CC=C2N=CC=C(C(O)C3CC4CC[NH+]3CC4C=C)C2=C1	0.509902	0.499254	EVS	reliable	1.173	105.505	-1.492	105.505	11.5	12	40.8	2.412	2.907	9	9	2.036	0.479	3.268	4.1	1	1	1	3.902	4
Rifabutin	O=C(OC3C(C)C(OC)C=COC1(Oc4c(C1(=O))c5C2=NC6(N=C2C(NC(=O)C(=CC=CC(C)C(O)C(C)C(O)C3(C))C)=C(O)c5(c(O)c4C))(CCN(CC6)CC(C)C))C)C	COC1C=COC2(C)OC3=C(C2=O)C2=C(C(O)=C3C)C([O-])=C(NC(=O)C(C)=CC=CC(C)C(O)C(C)C(O)C(C)C(OC(C)=O)C1C)C1=NC3(CC[NH+](CC(C)C)CC3)N=C21	0.538516	0.373498	EVS	reliable	3.167	207.523	-2.001	207.523	24	26	37.4	4.543	3.858	14	10	2.098	0.393	4.337	3.3	1	0	1	3.876	0
Penicillin G	O=C(O)C3N2C(=O)C(NC(=O)Cc1ccccc1)C2SC3(C)(C)	CC1(C)SC2C(NC(=O)CC3=CC=CC=C3)C(=O)N2C1C([O-])=O	0.632456	0.613228	EVS	reliable	0.634	86.876	1.821	119.095	10.5	10	40	1.095	2.807	7	6	1.891	0.457	3.477	5	0	-1	0	3.846	5
Thalidomide	O=C3NC(=O)C(N2C(=O)c1ccccc1C2(=O))CC3	O=C1N(C2CCC(=O)NC2=O)C(=O)C2=CC=CC=C12	0.632456	0.655915	EVS	reliable	0.204	68.164	0.735	68.164	12	8	44.8	1.558	3	7	6	1.868	0.632	3.276	6.9	0	0	0	3.738	4
Aztreonam	O=C(O)C(ONC(C(=O)N=C1C(=O)N(C1C)S(=O)(=O)O)C2=CSC(=N)N2)(C)C	CC1N(C(=O)C1=NC(=O)C(NOC(C)(C)C([O-])=O)C1=CSC(N)=N1)S([O-])(=O)=O	0.632456	0.68569	EVS	reliable	-2.289	56.263	0.094	94.565	13.5	4	30.2	1.364	3.248	0	3	1.854	0.482	3.822	11.6	0	-2	1	4.217	0
Letrozole	N#Cc1ccc(cc1)C(c2ccc(C#N)cc2)n3ncnc3	N#CC1=CC=C(C=C1)C(N1C=NC=N1)C1=CC=C(C=C1)C#N	0.640312	0.300496	EVS	reliable	2.749	138.993	3.104	138.993	22	12	51.5	2.557	3.755	12	14	1.967	1	3.632	15.2	0	0	0	3.795	8
Cibenzoline	N1=C(NCC1)C4CC4(c2ccccc2)(c3ccccc3)	C1C(C2=[NH+]CCN2)C1(C1=CC=CC=C1)C1=CC=CC=C1	0.707107	0.458711	EVS	reliable	1.245	110.207	3.434	110.207	13.5	15	46.2	1.758	3	17	12	1.933	0.675	3.298	5.1	1	1	1	3.739	10
Acetaminophen	O=C(Nc1ccc(O)cc1)C	CC(=O)NC1=CC=C(O)C=C1	0.927362	0.730272	EVS	reliable	0.683	54.192	1.06	54.192	8.5	5	40	1.323	2.322	2	6	1.854	0.773	2.855	5	0	0	0	3.427	4
Fenoterol	Oc1ccc(cc1)CC(NCC(O)c2cc(O)cc(O)c2)C	CC(CC1=CC=C(O)C=C1)[NH2+]CC(O)C1=CC(O)=CC(O)=C1	0.728011	0.681788	EVS	reliable	1.106	86.17	-2.049	86.17	13.5	11	38.6	1.954	2.807	7	12	1.906	0.614	3.619	2.3	1	1	1	3.849	7
Naloxone	O=C1CCC5(O)(C4N(CC=C)CCC25(c3c(OC12)c(O)ccc3C4))	OC1=CC=C2CC3[NH+](CC=C)CCC45C(OC1=C24)C(=O)CCC35O	0.734847	0.766907	EVS	reliable	-0.166	75.293	-2.157	75.293	9.5	11	41.3	1.43	2.585	8	6	2.033	0.396	3.699	2.2	1	1	1	3.693	2
Rocuronium	O=C(OC3C(CC4C5CCC2CC(O)C(N1CCOCC1)CC2(C)C5(CCC34(C)))[N+]6(CC=C)(CCCC6))C	CC(=O)OC1C(CC2C3CCC4CC(O)C(CC4(C)C3CCC12C)[NH+]1CCOCC1)[N+]1(CC=C)CCCC1	0.734847	0.693639	EVS	reliable	1.139	101.434	-3.39	101.434	2.5	20	34.8	0.082	1.585	18	0	2.023	0.066	3.608	2.2	2	2	2	3.891	0
Cephapirin	O=C(O)C3C(=COC(=O)C)CSC2N3(C(=O)C2(NC(=O)CSc1ccncc1))	CC(=O)OC=C1CSC2C(NC(=O)CSC3=CC=NC=C3)C(=O)N2C1C([O-])=O	0.74162	0.600696	EVS	reliable	-0.857	87.258	0.74	151.697	13.5	6	38.6	1.334	3.17	0	5	1.858	0.482	3.448	6.8	0	-1	0	3.996	2
Sparfloxacin	O=C(O)C1=CN(c2c(F)c(c(F)c(N)c2(C1(=O)))N3CC(NC(C)C3)C)C4CC4	CC1CN(CC(C)[NH2+]1)C1=C(F)C(N)=C2C(=O)C(=CN(C3CC3)C2=C1F)C([O-])=O	0.74162	0.854103	EVS	reliable	-0.284	80.71	-1.684	80.71	12	6	38	1.741	2.807	1	6	1.953	0.429	3.728	8	1	0	2	3.791	0
Cefotaxime	O=C(O)C3=C(COC(=O)C)CSC2N3(C(=O)C2(NC(=O)C(=NOC)C1=CSC(=N)N1))	CON=C(C(=O)NC1C2SCC(COC(C)=O)=C(N2C1=O)C([O-])=O)C1=CSC(N)=N1	0.774597	0.578335	EVS	reliable	-1.319	68.121	0.218	131.619	13.5	4	34.8	1.237	3.248	0	3	1.864	0.45	3.923	10.9	0	-1	1	4.101	0
Cilastatin	O=C(O)C(=NC(=O)C1CC1(C)(C))CCCCCSCC(N)C(=O)O	CC1(C)CC1C(=O)N=C(CCCCCSCC([NH3+])C([O-])=O)C([O-])=O	0.774597	0.670891	EVS	reliable	-0.762	53.013	-2.415	85.233	6	10	32.7	0.603	2.322	8	0	1.729	0.25	3.414	4.1	1	-1	1	3.9	0
Rivastigmine	O=C(Oc1cccc(c1)C(N(C)C)C)N(C)CC	CCN(C)C(=O)OC1=CC=CC(=C1)C(C)[NH+](C)C	0.774597	0.669488	EVS	reliable	1.039	98.042	-1.566	98.042	8	7	34.1	1.26	2.322	4	6	1.906	0.444	3.102	4.9	1	1	1	3.601	4
Theophylline	O=C2c1[nH]cnc1N(C(=O)N2C)C	CN1C2=C(N=CN2)C(=O)N(C)C1=O	0.781025	0.893132	EVS	reliable	-0.583	39.476	-0.003	39.476	7.5	0	33.3	1.218	2.459	0	3	1.673	0.577	3.066	19	0	0	0	3.436	0
Doxifluridine	O=C1NC(=O)N(C=C1(F))C2OC(C)C(O)C2(O)	CC1OC(C(O)C1O)N1C=C(F)C(=O)NC1=O	0.781025	0.958671	EVS	reliable	-1.652	35.974	-0.412	35.974	4.5	1	32.1	0.551	2	0	0	1.679	0.265	3.141	7.1	0	0	0	3.659	0
Sulbactam	O=C(O)C2N1C(=O)CC1S(=O)(=O)C2(C)(C)	CC1(C)C(N2C(CC2=O)S1(=O)=O)C([O-])=O	0.787401	0.889448	EVS	reliable	-1.267	31.604	0.161	37.65	6	3	32	0.449	2.322	0	0	1.914	0.4	3.296	4	0	-1	0	3.637	0
Topotecan	O=C2OCC=1C(=O)N4C(=CC=1C2(O)CC)c3nc5ccc(O)c(c5(cc3C4))CN(C)C	CCC1(O)C(=O)OCC2=C1C=C1N(CC3=C1N=C1C=CC(O)=C(C[NH+](C)C)C1=C3)C2=O	0.806226	0.425094	EVS	reliable	-0.008	109.73	-2.113	109.73	16.5	11	41.8	3.305	3.392	7	9	2.033	0.532	4.185	5.5	1	1	1	3.918	3
Chlorpheniramine	n1ccccc1C(c2ccc(cc2)Cl)CCN(C)C	C[NH+](C)CCC(C1=CC=C(Cl)C=C1)C1=CC=CC=N1	0.83666	0.330735	EVS	reliable	2.136	106.257	-0.546	145.406	12	11	41	1.949	2.807	8	11	1.94	0.632	3.426	5.1	1	1	1	3.813	7
Mezlocillin	O=C(O)C4N3C(=O)C(NC(=O)C(NC(=O)N1C(=O)N(CC1)S(=O)(=O)C)c2ccccc2)C3SC4(C)(C)	CC1(C)SC2C(NC(=O)C(NC(=O)N3CCN(C3=O)S(C)(=O)=O)C3=CC=CC=C3)C(=O)N2C1C([O-])=O	0.83666	0.614187	EVS	reliable	-0.598	104.295	-0.015	142.322	16.5	9	35	0.899	3.459	6	6	1.895	0.458	3.774	8.3	0	-1	0	4.146	5
Naratriptan	O=S(=O)(NC)CCc1ccc2[nH]cc(c2(c1))C3CCN(C)CC3	CNS(=O)(=O)CCC1=CC=C2NC=C(C3CC[NH+](C)CC3)C2=C1	0.83666	0.724475	EVS	reliable	0.688	78.072	-2.433	83.879	11	10	34.7	2.219	3	9	8	1.973	0.478	4.468	6.1	1	1	1	4.1	3
Vancomycin	O=C(N)CC2NC(=O)C(NC(=O)C(NC)CC(C)C)C(O)c%10ccc(Oc9cc3cc(Oc1ccc(cc1Cl)C(O)C=5NC(O)=C(NC(=O)C3(NC2(=O)))c4ccc(O)c(c4)c6c(O)cc(O)cc6(C(NC=5(O))=C(O)O))c9(OC8OC(CO)C(O)C(O)C8(OC7OC(C)C(O)C(N)(C)C7)))c(c%10)Cl	C[NH2+]C(CC(C)C)C(=O)NC1C(O)C2=CC=C(OC3=CC4=CC(OC5=CC=C(C=C5Cl)C(O)\C5=C(O)\[NH2+]C(=C([O-])[O-])C6=CC(O)=CC(O)=C6C6=CC(=CC=C6O)C(NC(=O)C4NC(=O)C(CC(N)=O)NC1=O)=C(O)N5)=C3OC1OC(CO)C(O)C(O)C1OC1CC(C)([NH3+])C(O)C(C)O1)C(Cl)=C2	0.83666	0.476157	EVS	reliable	-3.97	268.87	-16.743	347.167	44.5	30	37.3	6.701	4.585	18	30	1.999	0.441	4.162	5.1	3	1	4	4.016	13
Prilocaine	O=C(Nc1ccccc1C)C(NCCC)C	CCC[NH2+]C(C)C(=O)NC1=CC=CC=C1C	0.848528	0.737324	EVS	reliable	1.14	79.668	-1.427	79.668	8	9	35.1	1.223	2.322	6	6	1.889	0.5	3.028	5.4	1	1	1	3.666	4
Cefoxitin	O=C(OCC3=C(C(=O)O)N2C(=O)C(OC)(NC(=O)Cc1cccs1)C2SC3)N	COC1(NC(=O)CC2=CC=CS2)C2SCC(COC(N)=O)=C(N2C1=O)C([O-])=O	0.8544	0.652276	EVS	reliable	-0.38	75.698	-0.018	139.196	11.5	6	36.4	1.141	3.087	1	4	1.865	0.411	3.62	6.8	0	-1	1	4.111	2
Acebutolol	O=C(Nc1ccc(OCC(O)CNC(C)C)c(c1)C(=O)C)CCC	CCCC(=O)NC1=CC=C(OCC(O)C[NH2+]C(C)C)C(=C1)C(C)=O	0.860233	0.699706	EVS	reliable	0.385	96.521	-2.095	96.521	10	10	34	1.363	2.585	4	6	1.899	0.417	3.082	3.8	1	1	1	3.662	3
Levofloxacin	O=C(O)C2=CN1c3c(OCC1C)c(c(F)cc3(C2(=O)))N4CCN(C)CC4	CC1COC2=C3N1C=C(C([O-])=O)C(=O)C3=CC(F)=C2N1CCN(C)CC1	0.866025	0.737455	EVS	reliable	0.958	86.858	1.146	86.858	12	4	40	1.821	2.807	1	6	1.974	0.462	3.724	6.7	0	-1	0	3.714	1
Zolmitriptan	O=C1OCC(N1)Cc2ccc3[nH]cc(c3(c2))CCN(C)C	C[NH+](C)CCC1=CNC2=CC=C(CC3COC(=O)N3)C=C12	0.866025	0.789991	EVS	reliable	0.897	83.887	-2.594	83.887	9.5	8	37.2	2.18	2.807	7	8	1.949	0.452	3.172	7	1	1	1	3.72	3
Levodopa	O=C(O)C(N)Cc1ccc(O)c(O)c1	[NH3+]C(CC1=CC=C(O)C(O)=C1)C([O-])=O	0.87178	0.854217	EVS	reliable	-1.262	40.864	-3.497	40.864	8.5	5	36	1.281	2.322	4	6	1.892	0.607	3.043	4	1	0	1	3.579	3
Cefetamet	O=C(O)C3=C(C)CSC2N3(C(=O)C2(NC(=O)C(=NOC)C1=CSC(=N)N1))	CON=C(C(=O)NC1C2SCC(C)=C(N2C1=O)C([O-])=O)C1=CSC(N)=N1	0.883176	0.631291	EVS	reliable	-0.607	56.338	0.418	119.835	12	4	35	1.226	3.087	1	3	1.863	0.462	3.91	12.5	0	-1	1	4.098	0
Cefepime	O=C([O-])C4=C(C[N+]1(C)(CCCC1))CSC3N4(C(=O)C3(NC(=O)C(=NOC)C2=CSC(=N)N2))	CON=C(C(=O)NC1C2SCC(C[N+]3(C)CCCC3)=C(N2C1=O)C([O-])=O)C1=CSC(N)=N1	0.883176	0.745475	EVS	reliable	-1.914	67.295	-2.771	130.792	12	5	33.9	1.139	3.087	1	3	1.878	0.375	3.93	10.7	1	0	2	4.109	0
Tramadol	OC2(c1cccc(OC)c1)(CCCCC2(CN(C)C))	COC1=CC(=CC=C1)C1(O)CCCCC1C[NH+](C)C	0.894427	0.770564	EVS	reliable	1.14	86.254	-1.366	86.254	6.5	10	35.6	1.104	2	8	6	1.954	0.342	3.243	2.2	1	1	1	3.69	4
Famotidine	O=S(=O)(N)NC(=N)CCSCC1=CSC(=NC(=N)N)N1	NC(=[NH2+])NC1=NC(CSCCC(N)=NS(N)(=O)=O)=CS1	0.916515	0.921835	EVS	reliable	-2.264	19.467	0.083	88.534	10.5	3	22.2	1.465	2.907	0	3	1.725	0.525	3.741	19.4	1	1	4	4.231	0
Penciclovir	O=C2NC(=N)Nc1c2(ncn1CCC(CO)CO)	NC1=NC2=C(N=CN2CCC(CO)CO)C(=O)N1	0.916515	0.949856	EVS	reliable	-1.564	24.947	0.255	24.947	7.5	2	30.3	1.494	2.459	1	3	1.729	0.417	2.979	15.2	0	0	1	3.594	0
Cephalexin	O=C(O)C3=C(C)CSC2N3(C(=O)C2(NC(=O)C(N)c1ccccc1))	CC1=C(N2C(SC1)C(NC(=O)C([NH3+])C1=CC=CC=C1)C2=O)C([O-])=O	0.921954	0.793774	EVS	reliable	-1.27	82.358	-2.702	114.578	12	9	39	1.393	3	7	6	1.903	0.5	3.607	7.3	1	0	1	3.868	5
Mercaptopurine, 6-	N1=CNC(c2nc[nH]c12)=S	S=C1NC=NC2=C1NC=N2	0.921954	0.871879	EVS	reliable	0.399	23.035	0.557	68.227	7.5	0	35.7	1.512	2.459	0	3	1.641	0.75	2.596	28.6	0	0	0	3.552	0
Nicotine	n1cccc(c1)C2N(C)CCC2	C[NH+]1CCCC1C1=CN=CC=C1	0.974679	0.876323	EVS	reliable	-0.318	55.804	-2.412	55.804	6	5	37	1.146	2	3	5	1.839	0.5	2.644	7.4	1	1	1	3.616	2
Xamoterol	O=C(NCCNCC(O)COc1ccc(O)cc1)N2CCOCC2	OC(C[NH2+]CCNC(=O)N1CCOCC1)COC1=CC=C(O)C=C1	0.984886	0.883838	EVS	reliable	-1.51	71.73	-4.251	71.73	8.5	4	32	0.988	2.322	2	6	1.847	0.354	3.101	6	1	1	1	3.738	4
Gabapentin	O=C(O)CC1(CN)(CCCCC1)	[NH3+]CC1(CC([O-])=O)CCCCC1	0.984886	0.749433	EVS	reliable	-0.715	24.028	-2.535	24.028	1.5	7	31	0.121	1	7	0	1.885	0.125	2.554	3.4	1	0	1	3.388	0
Iothalamic acid (Iothalamate)	O=C([O-])c1c(c(NC(=O)C)c(c(C(=O)NC)c1I)I)I	CNC(=O)C1=C(I)C(C([O-])=O)=C(I)C(NC(C)=O)=C1I	0.989949	0.89967	EVS	reliable	0.82	47.452	2.755	47.452	11	6	39.3	1.519	2.807	0	6	1.924	0.55	3.398	7.1	0	-1	0	10.692	0
Ganciclovir	O=C2NC(=N)Nc1c2(ncn1COC(CO)CO)	NC1=NC2=C(N=CN2COC(CO)CO)C(=O)N1	0.994987	0.95146	EVS	reliable	-1.965	24.471	-0.381	24.471	7.5	0	29	1.494	2.459	0	3	1.655	0.417	2.979	16.1	0	0	1	3.548	0
Busulphan	O=S(=O)(OCCCCOS(=O)(=O)C)C	CS(=O)(=O)OCCCCOS(C)(=O)=O	1	0.830781	EVS	reliable	-0.288	28.635	-0.5	44.134	6	2	21.4	0.436	2.322	1	0	1.776	0.429	4.423	0	0	0	0	4.7	0
Gemcitabine	O=C1NC(=N)C=CN1C2OC(CO)C(O)C2(F)(F)	NC1=NC(=O)N(C=C1)C1OC(CO)C(O)C1(F)F	1	0.952405	EVS	reliable	-1.425	26.951	-0.124	26.951	4.5	1	31	0.787	2	0	0	1.69	0.25	3.399	10.3	0	0	1	3.672	0
Isoniazide	O=C(NN)c1ccncc1	NNC(=O)C1=CC=NC=C1	1	0.851408	EVS	reliable	-0.81	44.938	-0.283	44.938	7.5	3	35.3	1.322	2.322	2	5	1.809	0.75	2.539	17.6	0	0	1	3.302	2
Isosorbide-5-Mononitrate	O=[N+]([O-])OC1COC2C(O)COC12	OC1COC2C(COC12)O[N+]([O-])=O	1	0.957283	EVS	reliable	-0.912	9.185	-0.738	9.185	3	0	27.3	0.228	1.585	0	0	1.533	0.231	3.104	4.5	0	0	0	3.623	0
Metrizoate	O=C(O)c1c(c(NC(=O)C)c(c(c1I)N(C(=O)C)C)I)I	CN(C(C)=O)C1=C(I)C(C([O-])=O)=C(I)C(NC(C)=O)=C1I	1	0.774561	EVS	reliable	0.938	55.849	2.993	55.849	11.5	6	38.7	1.504	2.807	0	6	1.913	0.548	3.364	6.5	0	-1	0	10.692	0
Flucytosine	O=C1NC=C(F)C(=N)N1	NC1=NC(=O)NC=C1F	1	0.925425	EVS	reliable	-1.079	24.772	0.172	24.772	4.5	0	30.8	0.878	2	0	0	1.638	0.5	2.6	23.1	0	0	1	3.032	0
Hydroxyurea	ON=C(O)N	NC([O-])=[NH+]O	1	0.932447	EVS	reliable	-3.134	3.909	-1.453	3.909	1.5	0	11.1	0.318	1	0	0	1.312	0.3	0.322	22.2	1	0	2	2.484	0
Lisinopril	O=C(O)C(NC(C(=O)N1CCCC1(C(=O)O))CCCCN)CCc2ccccc2	[NH3+]CCCCC([NH2+]C(CCC1=CC=CC=C1)C([O-])=O)C(=O)N1CCCC1C([O-])=O	1	0.774011	EVS	reliable	-1.811	90.654	-6.258	90.654	10.5	13	35	0.96	2.807	11	6	1.9	0.362	3.406	5	2	0	2	3.819	5
Metformin	N=C(N=C(N)N(C)C)N	CN(C)C(N)=[NH+]C(N)=[NH2+]	1	0.952723	EVS	reliable	-3.644	20.591	-0.329	20.591	3	0	18.2	0.541	1.585	0	0	1.58	0.333	2.438	22.7	2	2	4	3.313	0
Netilmicin	OC3C(OC1OC(=CCC1(N))CN)C(N)CC(NCC)C3(OC2OCC(O)(C)C(NC)C2(O))	CC[NH2+]C1CC([NH3+])C(OC2OC(C[NH3+])=CCC2[NH3+])C(O)C1OC1OCC(C)(O)C([NH2+]C)C1O	1	0.636286	EVS	reliable	-9.567	55.358	-20.975	55.358	1	5	26.6	0.249	1	1	0	1.864	0.03	3.232	6.3	5	5	5	3.796	0

## Sheet: S2 - Dataset Coral
Name	SMILES (Ionized and Canonicalized)	Exp (square root of fraction unbound)	Prediction	DCW	Expr-Calc	DefectSMILES	Applicability	Set
Amiodarone	O=C(c1cc(c(OCCN(CC)CC)c(c1)I)I)c2c3ccccc3(oc2CCCC)	0.0141	0.2848	-21.6042	-0.2707	6.0661	Unreliable	TS
Verlukast	O=C(O)CCSC(c3cccc(C=Cc1nc2cc(ccc2(cc1))Cl)c3)SCCC(=O)N(C)C	0.02	-0.0404	-36.8577	0.0604	0.077	Reliable	ITS
Atovaquone	Oc1c(O)c(c(O)c2ccccc12)C4=CCC(c3ccc(cc3)Cl)CC4	0.0316	0.0975	-30.3896	-0.0659	0.0407	Reliable	CS
Bromfenac	O=C(O)Cc2cccc(C(=O)c1ccc(cc1)Br)c2(N)	0.0332	0.3033	-20.7387	-0.2701	0.0413	Reliable	CS
Tesaglitazar	O=C(O)C(OCC)Cc2ccc(OCCc1ccc(OS(=O)(=O)C)cc1)cc2	0.0332	0.3033	-20.7346	-0.2702	3.041	Unreliable	TS
Amsalog	O=C(NC)c2cccc3C(=Nc1ccc(cc1(OC))NS(=O)(=O)C)c4cccc(c4(Nc23))C	0.0332	0.0553	-32.3711	-0.0221	0.0683	Reliable	TS
Ziprasidone	Oc1cc2cc(c(cc2([nH]1))Cl)CCN5CCN(c3nsc4ccccc34)CC5	0.0346	-0.0218	-35.9837	0.0564	6.0842	Unreliable	TS
Paricalcitol	OC3CC(=CC=C1CCCC2(C)(C1CCC2(C(C=CC(C)C(O)(C)C)C)))CC(O)C3	0.04	0.4563	-13.5624	-0.4163	0.0567	Reliable	CS
Diflunisal	O=C(O)c1cc(ccc1(O))c2ccc(F)cc2(F)	0.04	0.3305	-19.4599	-0.2905	0.0333	Reliable	TS
Itraconazole	O=C1N(N=CN1c2ccc(cc2)N7CCN(c6ccc(OCC3OC(OC3)(c4ccc(cc4Cl)Cl)Cn5ncnc5)cc6)CC7)C(C)CC	0.0447	0.2338	-23.9972	-0.1891	0.1099	Reliable	CS
Montelukast	O=C(O)CC1(CC1)CSC(c4cccc(C=Cc2nc3cc(ccc3(cc2))Cl)c4)CCc5ccccc5C(O)(C)C	0.0447	0.0457	-32.8175	-0.001	1.0939	Unreliable	ITS
Hydroxystaurosporine, 7-	O=C1NC(O)c8c1c3c2ccccc2n6c3c5c8(c4ccccc4n5C7(OC6CC(NC)C7(OC))(C))	0.0469	0.246	-23.4236	-0.1991	1.0806	Unreliable	ITS
Micafungin	O=C(NC1C(=O)NC(C(=O)N4CC(O)CC4(C(=O)NC(C(=O)NC(C(=O)N2CC(C)C(O)C2(C(=O)NC(O)C(O)C1))C(O)CC(=O)N)C(O)C(O)c3ccc(O)c(OS(=O)(=O)O)c3))C(O)C)c5ccc(cc5)c6noc(c6)c7ccc(OCCCCC)cc7	0.048	0.2503	-23.2242	-0.2023	3.1945	Unreliable	ITS
Nisoldipine	O=C(OC)C2=C(N=C(C)C(C(=O)OCC(C)C)C2(c1ccccc1[N+](=O)[O-]))C	0.0548	0.2333	-24.0205	-0.1785	0.0857	Reliable	ITS
Suramin	O=C(Nc1cccc(c1)C(=O)Nc2cc(ccc2C)C(=O)Nc3ccc(c4cc(cc(c34)S(=O)(=O)O)S(=O)(=O)O)S(=O)(=O)O)Nc5cccc(c5)C(=O)Nc6cc(ccc6C)C(=O)Nc7ccc(c8cc(cc(c78)S(=O)(=O)O)S(=O)(=O)O)S(=O)(=O)O	0.0548	-0.298	-48.942	0.3528	0.2061	Reliable	CS
Aminocamptothecin, 9-	O=C2OCC=1C(=O)N4C(=CC=1C2(O)CC)c3nc5cccc(N)c5(cc3C4)	0.0548	0.3669	-17.7541	-0.3121	0.0909	Reliable	ITS
Meloxicam	O=C(N=C1NC=C(C)S1)C3C(=O)c2ccccc2S(=O)(=O)N3(C)	0.0548	0.5577	-8.80299	-0.503	0.0631	Reliable	CS
Oxybutynin	O=C(OCC#CCN(CC)CC)C(O)(c1ccccc1)C2CCCCC2	0.0583	0.2384	-23.7794	-0.1801	0.0353	Reliable	CS
Felodipine	O=C(OCC)C2=C(N=C(C)C(C(=O)OC)C2(c1cccc(c1Cl)Cl))C	0.06	0.208	-25.2056	-0.148	0.0438	Reliable	CS
Clevidipine	O=C(OCOC(=O)CCC)C2=C(N=C(C)C(C(=O)OC)C2(c1cccc(c1Cl)Cl))C	0.0616	0.0641	-31.9588	-0.0024	0.0573	Reliable	TS
Maxipost	O=C2Nc1cc(ccc1C2(F)c3cc(ccc3(OC))Cl)C(F)(F)F	0.0616	0.1967	-25.7352	-0.1351	1.055	Unreliable	TS
DHA Paclitaxel	O=C(OC3C5C6(OC(=O)C)(COC6(CC(O)C5(C(=O)C(OC(=O)C)=C4C(C)C(OC(=O)C(OC(=O)CCC=CCC=CCC=CCC=CCC=CCC=CCC)C(NC(=O)c1ccccc1)c2ccccc2)CC3(O)C4(C)C)(C))))c7ccccc7	0.0616	-0.0113	-35.4941	0.073	0.2029	Reliable	ITS
Azapropazone	O=C2C(=C(O)N3C(=Nc1ccc(cc1N23)C)N(C)C)CCC	0.0632	0.4492	-13.8937	-0.386	0.0487	Reliable	ITS
Telmisartan	O=C(O)c6ccccc6(c1ccc(cc1)Cn2c3cc(cc(c3(nc2CCC))C)c5nc4ccccc4n5C)	0.0632	0.2086	-25.177	-0.1454	0.0777	Reliable	CS
Teniposide	O=C6OCC7C(OC1OC2COC(OC2(C(O)C1(O)))c3cccs3)c4cc8OCOc8(cc4C(c5cc(OC)c(O)c(OC)c5)C67)	0.0663	0.1166	-29.4924	-0.0503	0.108	Reliable	CS
Amlodipine	O=C(OCC)C2=C(N=C(C)C(C(=O)OC)C2(c1ccccc1Cl))COCCN	0.0707	0.3592	-18.1151	-0.2885	0.0457	Reliable	CS
Mibefradil	O=C(OC2(CCc1cc(F)ccc1C2(C(C)C))(CCN(C)CCCc3nc4ccccc4([nH]3)))COC	0.0707	0.3725	-17.4928	-0.3018	0.069	Reliable	CS
Cilomilast	N#CC3(c2ccc(OC)c(OC1CCCC1)c2)(CCC(C(=O)O)CC3)	0.0775	0.1346	-28.6508	-0.0571	0.0505	Reliable	ITS
Ibuprofen	O=C(O)C(c1ccc(cc1)CC(C)C)C	0.0775	0.5751	-7.98718	-0.4977	0.0216	Reliable	CS
Suprofen	O=C(O)C(c1ccc(cc1)C(=O)c2cccs2)C	0.0775	0.3425	-18.8971	-0.2651	0.0314	Reliable	CS
Ketorolac	O=C(c1ccccc1)c2ccc3n2CCC3(C(=O)O)	0.0825	0.1968	-25.7316	-0.1144	0.0365	Reliable	CS
Fluvastatin	O=C(O)CC(O)CC(O)C=Cc3c(c1ccc(F)cc1)c2ccccc2n3C(C)C	0.0889	0.01	-34.4922	0.0788	1.0498	Unreliable	TS
Ketoprofen	O=C(O)C(c1cccc(c1)C(=O)c2ccccc2)C	0.0894	0.2751	-22.0606	-0.1856	0.0294	Reliable	CS
Tenoxicam	O=C(N=C1C=CC=CN1)C3C(=O)c2c(ccs2)S(=O)(=O)N3(C)	0.0922	0.3587	-18.1375	-0.2665	0.0653	Reliable	CS
Quercetin	O=C1C(O)=C(Oc2cc(O)cc(O)c12)c3ccc(O)c(O)c3	0.0949	0.3973	-16.3275	-0.3024	0.0505	Reliable	CS
Aripiprazole	O=C4Nc3cc(OCCCCN2CCN(c1cccc(c1Cl)Cl)CC2)ccc3CC4	0.1	0.2115	-25.044	-0.1115	0.0472	Reliable	CS
Eltanolone	O=C(C)C2CCC3C4CCC1CC(O)CCC1(C)C4(CCC23(C))	0.1	0.3854	-16.8872	-0.2854	0.0512	Reliable	CS
Indomethacin	O=C(O)Cc3c1cc(OC)ccc1n(C(=O)c2ccc(cc2)Cl)c3C	0.1	0.1708	-26.9523	-0.0708	0.0426	Reliable	CS
Nefazodone	O=C1N(N=C(N1CCOc2ccccc2)CC)CCCN4CCN(c3cccc(c3)Cl)CC4	0.1	0.1359	-28.5866	-0.0359	0.0649	Reliable	TS
Nicardipine	O=C(OC)C3=C(N=C(C)C(C(=O)OCCN(C)Cc1ccccc1)C3(c2cccc(c2)[N+](=O)[O-]))C	0.1	0.1723	-26.8798	-0.0723	0.1093	Reliable	CS
Tacrolimus	O=C2OC(C(=CC1CCC(O)C(OC)C1)C)C(C)C(O)CC(=O)C(=CC(C)CC(C)CC(OC)C4OC(O)(C(=O)C(=O)N3CCCCC23)C(C)CC4(OC))CC=C	0.1	-0.0028	-35.0947	0.1028	0.1369	Reliable	TS
Chlorambucil	O=C(O)CCCc1ccc(cc1)N(CCCl)CCCl	0.1	0.4006	-16.1717	-0.3006	0.0265	Reliable	CS
Conivaptan	O=C(Nc1ccc(cc1)C(=O)N4c2ccccc2c3[nH]c(nc3CC4)C)c6ccccc6(c5ccccc5)	0.1	0.0178	-34.1298	0.0822	0.0952	Reliable	CS
Tamsulosin	O=S(=O)(N)c1cc(ccc1(OC))CC(NCCOc2ccccc2(OCC))C	0.1	0.4353	-14.5454	-0.3353	0.047	Reliable	ITS
Ethinylestradiol-3-Sulfate	O=S(=O)(O)Oc1ccc2c(c1)CCC4C2CCC3(C)(C4(CCC3(O)(C#C)))	0.1049	0.1598	-27.467	-0.0549	0.0707	Reliable	CS
Furosemide	O=C(O)c2cc(c(cc2(NCc1occc1))Cl)S(=O)(=O)N	0.1095	0.169	-27.0359	-0.0595	0.052	Reliable	CS
NK 611	O=C5OCC6C(OC1OC2COC(OC2(C(O)C1(N(C)C)))C)c3cc7OCOc7(cc3C(c4cc(OC)c(O)c(OC)c4)C56)	0.114	0.4337	-14.6209	-0.3197	0.102	Reliable	CS
Ethinylestradiol	C#CC3(O)(CCC2C4CCc1cc(O)ccc1C4(CCC23(C)))	0.1183	0.0459	-32.81	0.0724	0.0495	Reliable	CS
Bevantolol	OC(COc1cccc(c1)C)CNCCc2ccc(OC)c(OC)c2	0.1225	0.4832	-12.2984	-0.3607	0.0336	Reliable	TS
Warfarin	O=C1Oc3ccccc3(C(O)=C1C(c2ccccc2)CC(=O)C)	0.1225	0.1575	-27.5753	-0.035	2.0387	Unreliable	TS
Estradiol	Oc1ccc2c(c1)CCC3C2CCC4(C)(C(O)CCC34)	0.1265	0.2233	-24.4895	-0.0968	0.0458	Reliable	CS
Propofol	Oc1c(cccc1C(C)C)C(C)C	0.1265	0.5981	-6.9085	-0.4716	0.0128	Reliable	CS
Diprafenone	O=C(c1ccccc1(OCC(O)CNC(C)(C)CC))CCc2ccccc2	0.1304	0.438	-14.4194	-0.3076	0.0338	Reliable	CS
Doxazosin	O=C(N3CCN(C1=NC(=N)c2cc(OC)c(OC)cc2(N1))CC3)C4Oc5ccccc5(OC4)	0.1304	0.2042	-25.3845	-0.0738	0.0893	Reliable	CS
Eprosartan	O=C(O)c1ccc(cc1)CN3C(N=CC3(=CC(C(=O)O)Cc2cccs2))=CCCC	0.1304	0.2934	-21.2033	-0.163	0.0672	Reliable	CS
Reboxetine	O(c3ccccc3(OC(c1ccccc1)C2OCCNC2))CC	0.1378	0.4078	-15.8365	-0.2699	0.0443	Reliable	ITS
Atomoxetine	O(c1ccccc1C)C(c2ccccc2)CCNC	0.1414	0.3595	-18.0986	-0.2181	0.0219	Reliable	TS
Carvedilol	OC(COc2cccc3[nH]c1ccccc1c23)CNCCOc4ccccc4(OC)	0.1414	0.0858	-30.9392	0.0556	1.0698	Unreliable	TS
Darifenacin	O=C(N)C(c1ccccc1)(c2ccccc2)C5CN(CCc3ccc4OCCc4(c3))CC5	0.1414	0.1518	-27.8451	-0.0103	0.0701	Reliable	CS
Entacapone	N#CC(=Cc1cc(O)c(O)c(c1)[N+](=O)[O-])C(=O)N(CC)CC	0.1414	0.1916	-25.9738	-0.0502	0.0904	Reliable	CS
Ergotamine	O=C(NC1(OC3(O)(N(C1(=O))C(C(=O)N2CCCC23)Cc4ccccc4))C)C7=CC8c6cccc5[nH]cc(c56)CC8(N(C)C7)	0.1414	0.1792	-26.5561	-0.0378	0.1372	Reliable	ITS
Pantoprazole	O=S(c1nc2cc(OC(F)F)ccc2([nH]1))Cc3nccc(OC)c3(OC)	0.1414	0.1001	-30.27	0.0414	0.0651	Reliable	ITS
Solifenacin	O=C(OC2CN1CCC2(CC1))N5CCc3ccccc3C5(c4ccccc4)	0.1414	0.2567	-22.9207	-0.1153	2.0663	Unreliable	ITS
Diazepam	O=C1N(c3ccc(cc3(C(=NC1)c2ccccc2))Cl)C	0.1517	0.2152	-24.8708	-0.0635	0.0382	Reliable	ITS
Dexloxiglumide	O=C(O)CCC(NC(=O)c1ccc(c(c1)Cl)Cl)C(=O)N(CCCOC)CCCCC	0.1549	0.119	-29.3813	0.0359	0.0485	Reliable	CS
Pimobendan	O=C4NN=C(c1ccc2[nH]c(nc2(c1))c3ccc(OC)cc3)C(C)C4	0.1549	0.6995	-2.15108	-0.5446	0.0661	Reliable	CS
Levonorgestrel	O=C4CC3=CCC2C(CCC1(CC)(C2(CCC1(O)(C#C))))C3CC4	0.1581	0.1912	-25.996	-0.0331	0.0558	Reliable	ITS
Saquinavir	O=C(N)CC(NC(=O)c1nc2ccccc2(cc1))C(=O)NC(Cc3ccccc3)C(O)CN4CC5CCCCC5(CC4(C(=O)NC(C)(C)C))	0.1673	0.24	-23.7078	-0.0726	0.1178	Reliable	TS
Clomipramine	c1ccc3c(c1)N(c2cc(ccc2CC3)Cl)CCCN(C)C	0.1703	0.2651	-22.5304	-0.0948	0.0326	Reliable	ITS
Amsacrine	O=S(=O)(Nc4ccc(N=C1c3ccccc3(Nc2ccccc12))c(OC)c4)C	0.1703	0.0845	-31.0012	0.0858	0.0511	Reliable	ITS
Desmethyldiazepam	O=C2C=NC(c1ccccc1)c3cc(ccc3(N2))Cl	0.1732	0.287	-21.5035	-0.1138	0.0388	Reliable	ITS
Epristeride	O=C(O)C4C=C3C=CC1C(CCC2(C)(C(C(=O)NC(C)(C)C)CCC12))C3(C)CC4	0.1732	0.5046	-11.2944	-0.3314	0.0608	Reliable	ITS
Bumetanide	O=C(O)c2cc(NCCCC)c(Oc1ccccc1)c(c2)S(=O)(=O)N	0.1761	0.2759	-22.0221	-0.0998	0.0456	Reliable	TS
Isoxicam	O=C(N=C1C=C(ON1)C)C3C(=O)c2ccccc2S(=O)(=O)N3(C)	0.1871	0.3056	-20.6308	-0.1185	1.0614	Unreliable	TS
Milrinone	N#CC2=CC(c1ccncc1)=C(NC2(=O))C	0.1871	0.4665	-13.083	-0.2794	1.0335	Unreliable	TS
Tolterodine	Oc1ccc(cc1C(c2ccccc2)CCN(C(C)C)C(C)C)C	0.1924	0.4746	-12.7018	-0.2823	0.0279	Reliable	ITS
Propafenone	O=C(c1ccccc1(OCC(O)CNCCC))CCc2ccccc2	0.1949	0.4095	-15.757	-0.2145	0.0321	Reliable	TS
Buprenorphine	Oc7ccc6c2c7(OC3C1(OC)(CCC4(CC1(C(O)(C)C(C)(C)C))(C(N(CCC234)CC5CC5)C6)))	0.2	0.5669	-8.37193	-0.3669	0.1273	Reliable	CS
Isradipine	O=C(OC)C3=C(N=C(C)C(C(=O)OC(C)C)C3(c2cccc1nonc12))C	0.2	0.302	-20.7991	-0.102	0.0518	Reliable	ITS
Docetaxel	O=C(OC(C)(C)C)NC(c1ccccc1)C(O)C(=O)OC3CC4(O)(C(OC(=O)c2ccccc2)C5C6(OC(=O)C)(COC6(CC(O)C5(C(=O)C(=O)C(C3(C))C4(C)(C))(C))))	0.2	0.366	-17.7953	-0.166	0.1584	Reliable	TS
Lovastatin (acid)	O=C(O)CC(O)CC(O)CCC2C(C=CC1=CC(C)CC(OC(=O)C(C)CC)C12)C	0.2074	0.3235	-19.7891	-0.1161	0.0525	Reliable	CS
Flucloxacillin	O=C(O)C4N3C(=O)C(NC(=O)c1c(noc1C)c2c(F)cccc2Cl)C3SC4(C)(C)	0.2074	0.5124	-10.9312	-0.305	0.0757	Reliable	CS
Indocyanine Green	O=S(=O)([O-])CCCCN6c2ccc1ccccc1c2C(C6(=CC=CC=CC=CC5=[N+](c4ccc3ccccc3c4C5(C)C)CCCCS(=O)(=O)[O-]))(C)C	0.2236	0.2141	-24.9187	0.0095	0.1902	Reliable	CS
Metolazone	O=C1c3cc(c(cc3(NC(N1c2ccccc2C)C))Cl)S(=O)(=O)N	0.2236	0.2478	-23.3381	-0.0242	0.0496	Reliable	CS
Omeprazole	O=S(c1nc2cc(OC)ccc2([nH]1))Cc3ncc(c(OC)c3C)C	0.2236	0.1691	-27.0331	0.0545	0.0571	Reliable	CS
Vardenafil	O=C1NC(=Nn2c(nc(c12)C)CCC)c3cc(ccc3(OCC))S(=O)(=O)N4CCN(CC)CC4	0.2236	0.4452	-14.0797	-0.2216	1.0787	Unreliable	ITS
Imatinib	O=C(Nc3ccc(c(N=C1N=C(C=CN1)c2cnccc2)c3)C)c4ccc(cc4)CN5CCN(C)CC5	0.2236	0.4981	-11.599	-0.2745	2.0822	Unreliable	ITS
Trimetrexate	N=C3NC(=N)c1c(ccc(c1C)CNc2cc(OC)c(OC)c(OC)c2)N3	0.2236	0.3623	-17.9702	-0.1387	0.0437	Reliable	ITS
Delorazepam (Chlordesmethyldiazepam)	O=C1C=NC(c2cc(ccc2(N1))Cl)c3ccccc3Cl	0.2258	0.2055	-25.3231	0.0203	0.0333	Reliable	ITS
Trimipramine	c1ccc3c(c1)N(c2ccccc2CC3)CC(C)CN(C)C	0.2258	0.3784	-17.2155	-0.1525	0.0314	Reliable	ITS
Ceftriaxone	O=C(O)C4=C(CSC1=NC(=O)C(=O)NN1C)CSC3N4(C(=O)C3(NC(=O)C(=NOC)C2=CSC(=N)N2))	0.228	0.3216	-19.8776	-0.0936	0.1205	Reliable	ITS
Clozapine	N=2c4cc(ccc4(Nc1ccccc1C=2N3CCN(C)CC3))Cl	0.2345	0.4529	-13.7209	-0.2184	1.0436	Unreliable	ITS
Bupivacaine	O=C(Nc1c(cccc1C)C)C2N(CCCC)CCCC2	0.2366	0.5408	-9.59511	-0.3042	0.0228	Reliable	TS
R-Apomorphine	Oc1ccc4c(c1(O))c2cccc3c2C(N(C)CC3)C4	0.2387	0.4812	-12.3946	-0.2424	0.0378	Reliable	ITS
Azimilide	O=C3N(N=Cc1oc(cc1)c2ccc(cc2)Cl)C=C(O)N3CCCCN4CCN(C)CC4	0.2449	0.2401	-23.7016	0.0049	0.0697	Reliable	ITS
Clindamycin	O=C(NC(C1OC(C(O)C(O)C1(O))SC)C(C)Cl)C2N(C)CC(CCC)C2	0.2449	0.414	-15.5464	-0.169	1.0487	Unreliable	ITS
Prazosin	O=C(c1occc1)N4CCN(C2=NC(=N)c3cc(OC)c(OC)cc3(N2))CC4	0.2449	0.4268	-14.9465	-0.1818	1.0704	Unreliable	TS
Diazoxide	O=S2(=O)(N=C(Nc1ccc(cc12)Cl)C)	0.2449	0.4107	-15.6981	-0.1658	3.0314	Unreliable	TS
Flavopiridol	O=C1C=C(Oc2c1c(O)cc(O)c2C3CCN(C)CC3(O))c4ccccc4Cl	0.2449	0.3231	-19.8077	-0.0782	0.0612	Reliable	TS
Piritramide	N#CC(c1ccccc1)(c2ccccc2)CCN4CCC(C(=O)N)(N3CCCCC3)CC4	0.247	0.0231	-33.8815	0.2239	0.0582	Reliable	TS
Digitoxin	Oc1occ(c1)C6CCC7(O)(C8CCC5CC(OC4OC(C)C(OC3OC(C)C(OC2OC(C)C(O)C(O)C2)C(O)C3)C(O)C4)CCC5(C)C8(CCC67(C)))	0.2569	0.3903	-16.6553	-0.1334	1.2249	Unreliable	ITS
Cyclosporine	O=C1NC(C(=O)N(C)C(C(=O)N(C)C(C(=O)N(C)C(C(=O)N(C)C(C(=O)NC(C(=O)N(C)CC(=O)N(C)C(C(=O)NC(C(=O)N(C)C(C(=O)NC1C)CC(C)C)C(C)C)CC(C)C)CC)C(O)C(C)CC=CC)C(C)C)CC(C)C)CC(C)C)C	0.2608	0.4542	-13.6601	-0.1934	0.1382	Reliable	CS
Cefoperazone	O=C(O)C5=C(CSc1nnnn1C)CSC4N5(C(=O)C4(NC(=O)C(NC(=O)N2C(=O)C(=O)N(CC)CC2)c3ccc(O)cc3))	0.2646	0.3809	-17.0973	-0.1163	0.1303	Reliable	CS
Amitriptyline	c1ccc3c(c1)C(=CCCN(C)C)c2ccccc2CC3	0.2646	0.3935	-16.5067	-0.1289	0.0291	Reliable	CS
Papaverine	n2ccc1cc(OC)c(OC)cc1c2Cc3ccc(OC)c(OC)c3	0.2702	0.3494	-18.5769	-0.0792	0.0334	Reliable	TS
Idarubicin	O=C(C)C3(O)(C=C(OC1OC(C)C(O)C(N)C1)c2c(O)c4c(O)c5ccccc5(c(O)c4(c(O)c2C3)))	0.2757	0.0741	-31.4879	0.2016	0.0855	Reliable	CS
Haloperidol	O=C(c1ccc(F)cc1)CCCN3CCC(O)(c2ccc(cc2)Cl)CC3	0.2828	0.3198	-19.9616	-0.037	0.0434	Reliable	ITS
Terazosin	O=C(N3CCN(C1=NC(=N)c2cc(OC)c(OC)cc2(N1))CC3)C4OCCC4	0.2828	0.3736	-17.4375	-0.0908	0.0712	Reliable	TS
Daptomycin	O=C(O)CC3NC(=O)C(NC(=O)C(NC(=O)C(NC(=O)CNC(=O)C(NC(=O)C(NC(=O)C(NC(=O)C(NC(=O)CCCCCCCCC)Cc2c[nH]c1ccccc12)CC(=O)N)CC(=O)O)C(OC(=O)C(NC(=O)C(NC(=O)C(NC(=O)CNC3(=O))CO)C(C)CC(=O)O)CC(=O)c4ccccc4(N))C)CCCN)CC(=O)O)C	0.2881	0.4273	-14.9189	-0.1392	0.2356	Reliable	CS
Valproic Acd	O=C(O)C(CCC)CCC	0.2898	0.585	-7.52473	-0.2952	0.0154	Reliable	CS
Alfentanil	O=C1N(N=NN1CCN3CCC(N(C(=O)CC)c2ccccc2)(COC)CC3)CC	0.2933	0.5184	-10.6479	-0.2251	0.0555	Reliable	CS
Mebendazole	O=C(N=C1Nc2ccc(cc2(N1))C(=O)c3ccccc3)OC	0.2933	0.2359	-23.8999	0.0574	1.0387	Unreliable	TS
Folinic acid	O=CN1C=3C(=O)NC(=N)NC=3(NCC1CNc2ccc(cc2)C(=O)NC(C(=O)O)CCC(=O)O)	0.295	0.7068	-1.81185	-0.4118	0.0799	Reliable	CS
Gefitinib	Fc4ccc(N=C2N=CNc3cc(OC)c(OCCCN1CCOCC1)cc23)cc4Cl	0.2983	0.386	-16.8595	-0.0876	0.0611	Reliable	CS
Lorazepam	O=C2Nc1ccc(cc1C(NC2(=O))c3ccccc3Cl)Cl	0.3	0.4031	-16.0581	-0.1031	3.0327	Unreliable	TS
Pancuronium	O=C(OC4CC6CCC1C(CCC2(C)(C(OC(=O)C)C(CC12)[N+]3(C)(CCCCC3)))C6(C)(CC4[N+]5(C)(CCCCC5)))C	0.3	0.4005	-16.1777	-0.1005	0.136	Reliable	CS
Brotizolam	n1nc3n(c1C)c2c(cc(Br)s2)C(=NC3)c4ccccc4Cl	0.3033	0.2073	-25.2406	0.096	1.0548	Unreliable	ITS
Verapamil	N#CC(c1ccc(OC)c(OC)c1)(CCCN(C)CCc2ccc(OC)c(OC)c2)C(C)C	0.305	0.275	-22.0658	0.03	0.0414	Reliable	ITS
Pyrimethamine	N=C2NC(=N)C(c1ccc(cc1)Cl)=C(N2)CC	0.3082	0.484	-12.26	-0.1758	1.0386	Unreliable	TS
Finasteride	O=C1C=CC4(C)(C(N1)CCC2C4(CCC3(C)(C(C(=O)NC(C)(C)C)CCC23)))	0.3082	0.5662	-8.40638	-0.258	0.061	Reliable	ITS
Biperiden	OC(c1ccccc1)(CCN2CCCCC2)C4CC3C=CC4(C3)	0.3114	0.3538	-18.3694	-0.0423	0.0422	Reliable	ITS
Ertapenem	O=C(O)c1cccc(c1)NC(=O)C2NCC(C2)SC4=C(C(=O)O)N3C(=O)C(C(O)C)C3C4C	0.3162	0.3404	-18.9965	-0.0242	0.0735	Reliable	ITS
Erythromycin	O=C3OC(CC)C(O)(C)C(O)C(C(=O)C(C)CC(O)(C)C(OC1OC(C)CC(N(C)C)C1(O))C(C)C(OC2OC(C)C(O)C(OC)(C)C2)C3C)C	0.3162	0.5789	-7.81	-0.2627	0.0942	Reliable	ITS
Risperidone	O=C1C(=C(N=C2N1CCCC2)C)CCN5CCC(c4noc3cc(F)ccc34)CC5	0.3162	0.2406	-23.6772	0.0756	2.0816	Unreliable	ITS
Triazolam	n4nc1n(c3ccc(cc3(C(=NC1)c2ccccc2Cl))Cl)c4C	0.3162	0.4021	-16.1021	-0.0859	0.054	Reliable	ITS
Fluticasone propionate	O=C(OC3(C(=O)SCF)(C(C)CC2C4CC(F)=C1CC(=O)C=CC1(C)C4(F)(C(O)CC23(C))))CC	0.3162	0.3939	-16.4864	-0.0777	1.088	Unreliable	ITS
Fluorescein	O=C4OC2(c3ccc(O)cc3(Oc1cc(O)ccc12))c5ccccc45	0.3317	0.3106	-20.3952	0.0211	1.0737	Unreliable	TS
Promazine	c1ccc3c(c1)N(c2ccccc2S3)CCCN(C)C	0.3317	0.3092	-20.4586	0.0224	3.0325	Unreliable	TS
Cocaine	O=C(OC2CC1N(C)C(CC1)C2(C(=O)OC))c3ccccc3	0.3464	0.6253	-5.63562	-0.2788	0.035	Reliable	CS
Doxycycline	O=C(N)C3C(=O)C(N(C)C)C4C(O)C2C(C(=O)c1c(O)cccc1C2(C))C(=O)C4(O)(C3(=O))	0.3464	0.6864	-2.76612	-0.34	0.0832	Reliable	ITS
Drotaverine	N2=C(c1cc(OCC)c(OCC)cc1CC2)Cc3ccc(OCC)c(OCC)c3	0.3464	0.4467	-14.0111	-0.1003	0.0371	Reliable	CS
Etoposide	O=C5OCC6C(OC1OC2COC(OC2(C(O)C1(O)))C)c3cc7OCOc7(cc3C(c4cc(OC)c(O)c(OC)c4)C56)	0.3464	0.3475	-18.6653	-0.0011	0.1024	Reliable	CS
Hydralazine	N(N)=C1NN=Cc2ccccc12	0.3464	0.5444	-9.42648	-0.198	0.0219	Reliable	CS
Lormetazepam	O=C1N(c3ccc(cc3(C(=NC1(O))c2ccccc2Cl))Cl)C	0.3464	0.2593	-22.8019	0.0871	0.0439	Reliable	CS
Nortriptyline	c1ccc3c(c1)C(=CCCNC)c2ccccc2CC3	0.3464	0.3511	-18.4933	-0.0047	0.0287	Reliable	CS
Paclitaxel	O=C(OC3C5C6(OC(=O)C)(COC6(CC(O)C5(C(=O)C(OC(=O)C)=C4C(C)C(OC(=O)C(O)C(NC(=O)c1ccccc1)c2ccccc2)CC3(O)C4(C)C)(C))))c7ccccc7	0.3464	0.3172	-20.0828	0.0292	0.1585	Reliable	CS
Beclomethasone dipropionate	O=C(OCC(=O)C3(OC(=O)CC)(C(C)CC2C4CC=C1CC(=O)C=CC1(C)C4(C(O)CC23(C))Cl))CC	0.3606	0.199	-25.629	0.1616	0.0825	Reliable	CS
Budesonide	O=C5C=CC3(C(=CCC2C4CC1OC(OC1(C(=O)CO)C4(C)(CC(O)C23))CCC)C5)(C)	0.3606	0.3677	-17.7142	-0.0072	0.094	Reliable	TS
Nafcillin	O=C(O)C4N3C(=O)C(NC(=O)c2c(OCC)ccc1ccccc12)C3SC4(C)(C)	0.3606	0.531	-10.0586	-0.1704	0.0673	Reliable	TS
Nitrazepam	O=C2C=NC(c1ccccc1)c3cc(ccc3(N2))[N+](=O)[O-]	0.3606	0.2297	-24.1903	0.1309	0.086	Reliable	ITS
Probenecid	O=C(O)c1ccc(cc1)S(=O)(=O)N(CCC)CCC	0.3606	0.5449	-9.4053	-0.1843	0.0328	Reliable	TS
Propranolol	OC(COc1cccc2ccccc12)CNC(C)C	0.3606	0.4166	-15.421	-0.0561	0.0226	Reliable	TS
Selegiline	C#CCN(C)C(C)Cc1ccccc1	0.3606	0.5636	-8.52941	-0.203	1.014	Unreliable	TS
Quinacrine	N(=C1c3ccc(cc3(Nc2ccc(OC)cc12))Cl)C(C)CCCN(CC)CC	0.3606	0.1981	-25.6691	0.1624	0.0441	Reliable	TS
Melphalan	O=C(O)C(N)Cc1ccc(cc1)N(CCCl)CCCl	0.3742	0.5477	-9.27337	-0.1735	0.0272	Reliable	TS
Nadolol	OC(COc1cccc2c1CC(O)C(O)C2)CNC(C)(C)C	0.9274	0.5918	-7.207	0.3356	0.033	Reliable	CS
Vinblastine	O=C(OC2C(O)(C(=O)OC)C5N(c1cc(OC)c(cc1C45(CCN3CC=CC2(CC)C34))C9(C(=O)OC)(c7[nH]c6ccccc6c7CCN8CC(CC(O)(C8)CC)C9))C)C	0.3742	0.6336	-5.24569	-0.2594	3.2509	Unreliable	TS
Clonazepam	O=C1C=NC(c2cc(ccc2(N1))[N+](=O)[O-])c3ccccc3Cl	0.3873	0.182	-26.4284	0.2053	0.0824	Reliable	CS
Eletriptan	O=S(=O)(c1ccccc1)CCc2ccc3[nH]cc(c3(c2))CC4N(C)CCC4	0.3873	0.3212	-19.8962	0.0661	0.0768	Reliable	TS
Flupirtine	O=C(OCC)NC=2C=CC(=NCc1ccc(F)cc1)NC=2(N)	0.3873	0.8097	3.01681	-0.4224	0.0459	Reliable	CS
Lorcainide	O=C(N(c1ccc(cc1)Cl)C2CCN(CC2)C(C)C)Cc3ccccc3	0.3873	0.2037	-25.409	0.1836	0.033	Reliable	CS
Mirtazapine	n1cccc3c1N4CCN(C)CC4(c2ccccc2C3)	0.3873	0.4342	-14.5988	-0.0469	0.0381	Reliable	CS
Sisomicin	OC1C(OCC(O)(C)C1(NC))OC3C(O)C(OC2OC(=CCC2(N))CN)C(N)CC3(N)	0.3873	0.7901	2.0953	-0.4028	0.0673	Reliable	TS
Anidulafungin	O=C(NC1C(=O)NC(C(=O)N4CC(O)CC4(C(=O)NC(C(=O)NC(C(=O)N2CC(C)C(O)C2(C(=O)NC(O)C(O)C1))C(O)C)C(O)C(O)c3ccc(O)cc3))C(O)C)c5ccc(cc5)c6ccc(cc6)c7ccc(OCCCCC)cc7	0.4	0.3629	-17.943	0.0371	0.1695	Reliable	TS
Desipramine	c1ccc3c(c1)N(c2ccccc2CC3)CCCNC	0.4	0.3605	-18.0524	0.0395	0.0311	Reliable	ITS
Disopyramide	O=C(N)C(c1ncccc1)(c2ccccc2)CCN(C(C)C)C(C)C	0.4	0.6052	-6.57738	-0.2052	0.0339	Reliable	ITS
Fentanyl	O=C(N(c1ccccc1)C3CCN(CCc2ccccc2)CC3)CC	0.4	0.328	-19.5779	0.072	0.0394	Reliable	ITS
Perindoprilat	O=C(O)C(NC(C(=O)N1C(C(=O)O)CC2CCCCC12)C)CCC	0.4	0.5964	-6.98908	-0.1964	0.0415	Reliable	ITS
Remoxipride	O=C(NCC1N(CC)CCC1)c2c(OC)ccc(c2(OC))Br	0.4	0.5685	-8.29588	-0.1685	1.0376	Unreliable	ITS
Azelastine	O=C2c1ccccc1C(=NN2C3CCN(C)CCC3)Cc4ccc(cc4)Cl	0.4123	0.2731	-22.1552	0.1392	0.0473	Reliable	ITS
Betamipron	O=C(O)CCNC(=O)c1ccccc1	0.4123	0.5914	-7.22295	-0.1791	0.0207	Reliable	ITS
Bortezomib	O=C(NC(C(=O)NC(B(O)O)CC(C)C)Cc1ccccc1)c2nccnc2	0.4123	0.5568	-8.84756	-0.1445	0.0432	Reliable	ITS
Butorphanol	Oc1ccc3c(c1)C45(CCN(CC2CCC2)C(C3)C5(O)(CCCC4))	0.4123	0.6144	-6.14367	-0.2021	0.0815	Reliable	ITS
Nitrofurantoin	O=C2NC(O)=CN2(N=Cc1oc(cc1)[N+](=O)[O-])	0.4123	0.4479	-13.9526	-0.0356	0.0943	Reliable	ITS
Alprenolol	OC(COc1ccccc1CC=C)CNC(C)C	0.4243	0.6354	-5.16101	-0.2111	0.0205	Reliable	TS
Cefazolin	O=C(O)C4C(=CSc1nnc(C)s1)CSC3N4(C(=O)C3(NC(=O)Cn2nnnc2))	0.4243	0.6912	-2.54204	-0.2669	5.112	Unreliable	TS
Diltiazem	O=C(OC3C(=O)N(c1ccccc1SC3(c2ccc(OC)cc2))CCN(C)C)C	0.4243	0.3326	-19.3608	0.0916	2.0484	Unreliable	TS
Ethambutol	OCC(NCCNC(CO)CC)CC	0.9055	0.8252	3.74321	0.0803	0.0193	Reliable	TS
Alosetron	O=C3c2c1ccccc1n(c2CCN3Cc4nc[nH]c4C)C	0.4243	0.6043	-6.61693	-0.1801	2.0459	Unreliable	TS
Cefodizime	O=C(O)C4=C(CSc1nc(c(CC(=O)O)s1)C)CSC3N4(C(=O)C3(NC(=O)C(=NOC)C2=CSC(=N)N2))	0.4243	0.3981	-16.2902	0.0262	4.1332	Unreliable	ITS
Bufuralol	OC(c2oc1c(cccc1CC)c2)CNC(C)(C)C	0.4359	0.5091	-11.0834	-0.0732	3.026	Unreliable	TS
Ceforanide	O=C(O)C4=C(CSc1nnnn1CC(=O)O)CSC3N4(C(=O)C3(NC(=O)Cc2ccccc2CN))	0.4359	0.4323	-14.684	0.0035	0.1066	Reliable	ITS
Diphenhydramine	O(CCN(C)C)C(c1ccccc1)c2ccccc2	0.4359	0.4605	-13.3632	-0.0246	0.0225	Reliable	TS
Acetylmethadol, L-	O=C(OC(CC)C(c1ccccc1)(c2ccccc2)CC(N(C)C)C)C	0.4472	0.309	-20.4719	0.1383	0.0281	Reliable	ITS
Citalopram	N#Cc1ccc3c(c1)COC3(c2ccc(F)cc2)CCCN(C)C	0.4472	0.2201	-24.6411	0.2272	0.0358	Reliable	ITS
Doxepin	O3c1ccccc1C(=CCCN(C)C)c2ccccc2C3	0.4472	0.4674	-13.0417	-0.0201	1.0298	Unreliable	ITS
Rifampin	O=C1N=C4C(O)=C5C(O)=C(C=2OC(OC=CC(OC)C(C)C(OC(=O)C)C(C)C(O)C(C)C(O)C(C=CC=C1C)C)(C(=O)C=2C5(=C(O)C4(=CNN3CCN(C)CC3)))C)C	0.4472	0.3312	-19.4268	0.116	2.1511	Unreliable	ITS
Triamcinolone Acetonide	O=C5C=CC3(C(=CCC2C4CC1OC(OC1(C(=O)CO)C4(C)(CC(O)C23(F)))(C)C)C5)(C)	0.4472	0.4466	-14.014	0.0006	0.1047	Reliable	ITS
Methadone	O=C(CC)C(c1ccccc1)(c2ccccc2)CC(N(C)C)C	0.4583	0.3334	-19.3242	0.1248	0.0249	Reliable	ITS
Cephalothin	O=C(O)C3C(=COC(=O)C)CSC2N3(C(=O)C2(NC(=O)Cc1cccs1))	0.469	0.4216	-15.1868	0.0474	3.0677	Unreliable	ITS
Dihydroquinidine	OC(c2ccnc1ccc(OC)cc12)C3N4CCC(C3)C(C4)CC	0.469	0.4161	-15.4448	0.0529	0.0452	Reliable	CS
Methylprednisolone	O=C4C=CC2(C(=C(C)CC1C3CCC(O)(C(=O)CO)C3(C)(CC(O)C12))C4)(C)	0.4796	0.3799	-17.1451	0.0997	0.0812	Reliable	ITS
Chlorthalidone	O=C2NC(O)(c1ccc(c(c1)S(=O)(=O)N)Cl)c3ccccc23	0.4899	0.3274	-19.6047	0.1625	0.0484	Reliable	CS
Propoxyphene	O=C(OC(c1ccccc1)(Cc2ccccc2)C(C)CN(C)C)CC	0.4899	0.4239	-15.0801	0.066	0.0266	Reliable	ITS
Trovafloxacin	O=C(O)C1=CN(c2nc(c(F)cc2(C1(=O)))N3CC4C(N)C4(C3))c5ccc(F)cc5(F)	0.4899	0.6257	-5.61677	-0.1358	1.086	Unreliable	TS
Artesunate	O=C(O)CCC(=O)OC3OC1OC2(OOC14(C(CC2)C(C)CCC4(C3(C))))(C)	0.5	0.3983	-16.2823	0.1017	0.0658	Reliable	CS
Cefamandole	O=C(O)C4C(=CSc1nnnn1C)CSC3N4(C(=O)C3(NC(=O)C(O)c2ccccc2))	0.5	0.3458	-18.7424	0.1542	0.0969	Reliable	CS
Dapsone	O=S(=O)(c1ccc(N)cc1)c2ccc(N)cc2	0.5	0.4142	-15.5346	0.0858	0.0273	Reliable	CS
Phenethicillin	O=C(O)C3N2C(=O)C(NC(=O)C(Oc1ccccc1)C)C2SC3(C)(C)	0.5	0.7904	2.10794	-0.2904	0.0573	Reliable	ITS
Prednisolone	O=C1C=CC3(C(=C1)CCC2C4CCC(O)(C(=O)CO)C4(C)(CC(O)C23))(C)	0.5	0.4442	-14.1293	0.0558	0.068	Reliable	ITS
Tacrine	N=C1c3ccccc3(NC2=C1CCCC2)	0.5	0.4282	-14.8767	0.0718	0.0248	Reliable	ITS
Epirubicin	O=C(CO)C2(O)(C=C3C(O)=C4C(O)=C5C=CC=C(OC)C5(=C(O)C4(=C(O)C3(=C(OC1OC(C)C(O)C(N)C1)C2))))	0.5	0.4643	-13.1844	0.0357	1.1285	Unreliable	ITS
Encainide	O=C(Nc1ccccc1CCC2N(C)CCCC2)c3ccc(OC)cc3	0.5099	0.5204	-10.5561	-0.0105	0.029	Reliable	ITS
Methohexital	O=C1NC(=O)C(C(=O)N1C)(CC=C)C(C#CCC)C	0.5196	0.362	-17.9848	0.1576	0.0366	Reliable	TS
Ondansetron	O=C3c2c1ccccc1n(c2CCC3Cn4ccnc4C)C	0.5196	0.3355	-19.2244	0.1841	0.0439	Reliable	ITS
Prednisone	O=C1C=CC4(C(=C1)CCC3C4(C(=O)CC2(C)(C3(CCC2(O)(C(=O)CO)))))(C)	0.5196	0.4457	-14.0571	0.0739	0.0825	Reliable	ITS
Guanfacine	O=C(NC(=N)N)Cc1c(cccc1Cl)Cl	0.5292	0.6713	-3.47493	-0.1422	0.026	Reliable	ITS
Alprazolam	n4nc1n(c3ccc(cc3(C(=NC1)c2ccccc2))Cl)c4C	0.5385	0.4258	-14.9894	0.1127	0.0513	Reliable	CS
Vorinostat	O=C(Nc1ccccc1)CCCCCCC(O)=NO	0.5385	0.6481	-4.56586	-0.1095	0.0272	Reliable	ITS
Fenoximone	O=C2NC(C(=O)c1ccc(cc1)SC)=C(N2)C	0.5477	0.6518	-4.39005	-0.1041	0.0401	Reliable	CS
Remifentanil	O=C(OC)CCN2CCC(C(=O)OC)(N(c1ccccc1)C(=O)CC)CC2	0.5477	0.3789	-17.1924	0.1689	0.0406	Reliable	ITS
Mepivacaine	O=C(Nc1c(cccc1C)C)C2N(C)CCCC2	0.5477	0.629	-5.46207	-0.0812	0.0201	Reliable	ITS
Adinazolam	n1nc(n2c4ccc(cc4(C(=NCc12)c3ccccc3))Cl)CN(C)C	0.5568	0.484	-12.2624	0.0728	0.0525	Reliable	ITS
Cefixime	O=C(O)C2=C(C=C)CSC3C(=NC(=O)C(NOCC(=O)O)C1=CSC(=N)N1)C(=O)N23	0.5568	0.5442	-9.43857	0.0126	0.097	Reliable	ITS
Dexamethasone	O=C4C=CC2(C(=CCC1C3CC(C)C(O)(C(=O)CO)C3(C)(CC(O)C12(F)))C4)(C)	0.5657	0.3249	-19.722	0.2407	0.0941	Reliable	CS
Quinaprilat	O=C(O)C(NC(C(=O)N2Cc1ccccc1CC2(C(=O)O))C)CCc3ccccc3	0.5657	0.4391	-14.3689	0.1266	0.0492	Reliable	CS
Nevirapine	O=C2Nc1c(nccc1C)N(c3ncccc23)C4CC4	0.5657	0.435	-14.5614	0.1307	1.0388	Unreliable	ITS
Amantadine	NC23(CC1CC(CC(C1)C2)C3)	0.5745	0.5735	-8.06303	0.0009	0.0291	Reliable	ITS
Lidocaine	O=C(Nc1c(cccc1C)C)CN(CC)CC	0.5745	0.6764	-3.23633	-0.102	0.0167	Reliable	CS
Chloramphenicol	O=C(NC(CO)C(O)c1ccc(cc1)[N+](=O)[O-])C(Cl)Cl	0.5831	0.4419	-14.2368	0.1412	0.0788	Reliable	CS
Sch34343	O=C(O)C2=C(SCCOC(=O)N)SC1N2(C(=O)C1(C(O)C))	0.5916	0.5753	-7.97923	0.0163	0.0529	Reliable	ITS
Granisetron	O=C(NC2CC1N(C)C(CCC1)C2)c3nn(c4ccccc34)C	0.5916	0.5777	-7.86536	0.0139	2.044	Unreliable	TS
Phencyclidine	c1ccc(cc1)C3(N2CCCCC2)(CCCCC3)	0.5916	0.5294	-10.131	0.0622	0.0338	Reliable	CS
Chlormethiazole	n1csc(c1C)CCCl	0.6	0.5519	-9.07662	0.0481	0.0167	Reliable	CS
Indinavir	O=C(NC2c1ccccc1CC2(O))C(Cc3ccccc3)CC(O)CN5CCN(Cc4cnccc4)CC5(C(=O)NC(C)(C)C)	0.6	0.4663	-13.0919	0.1337	2.0902	Unreliable	TS
Mexiletine	O(c1c(cccc1C)C)CC(N)C	0.6	0.605	-6.58442	-0.005	0.0152	Reliable	TS
Tirofiban	O=C(O)C(NS(=O)(=O)CCCC)Cc2ccc(OCCCCC1CCNCC1)cc2	0.6	0.6105	-6.32639	-0.0105	0.0506	Reliable	ITS
Dofetilide	O=S(=O)(Nc2ccc(OCCN(C)CCc1ccc(cc1)NS(=O)(=O)C)cc2)C	0.6	0.5022	-11.4065	0.0978	0.0566	Reliable	CS
Hydroxyimipramine, 2-	Oc1ccc3c(c1)CCc2ccccc2N3CCCN(C)C	0.6	0.5606	-8.66869	0.0394	0.0328	Reliable	CS
Methotrexate	O=C(O)CCC(NC(=O)c1ccc(cc1)N(C)Cc2nc3C(=N)NC(=N)Nc3(nc2))C(=O)O	0.6083	0.661	-3.95942	-0.0527	0.085	Reliable	CS
Palonosetron	O=C2c1cccc5c1C(CN2C4CN3CCC4(CC3))CCC5	0.6164	0.5078	-11.146	0.1087	2.0528	Unreliable	TS
Aminosalicylic acid, 5-	O=C(O)c1cc(N)ccc1(O)	0.6245	0.62	-5.88161	0.0045	0.0159	Reliable	TS
Cefadroxil	O=C(O)C3=C(C)CSC2N3(C(=O)C2(NC(=O)C(N)c1ccc(O)cc1))	0.6245	0.678	-3.16341	-0.0535	0.0567	Reliable	ITS
Moxalactam	O=C(O)C3=C(COC2N3(C(=O)C2(OC)(NC(=O)C(C(=O)O)c1ccc(O)cc1)))CSc4nnnn4C	0.6245	0.5186	-10.6393	0.1059	0.085	Reliable	ITS
Pentobarbital	O=C1NC(=O)C(C(=O)N1)(CC)C(C)CCC	0.6245	0.6591	-4.04904	-0.0346	0.0304	Reliable	TS
Talinolol	O=C(Nc1ccc(OCC(O)CNC(C)(C)C)cc1)NC2CCCCC2	0.6245	0.7374	-0.37594	-0.1129	0.0347	Reliable	CS
Buflomedil	O=C(c1c(OC)cc(OC)cc1(OC))CCCN2CCCC2	0.6325	0.5598	-8.70666	0.0727	0.026	Reliable	TS
Cefatrizine	O=C(O)C4=C(CSc1nn[nH]c1)CSC3N4(C(=O)C3(NC(=O)C(N)c2ccc(O)cc2))	0.6325	0.4804	-12.4294	0.152	0.0982	Reliable	CS
Zaleplon	N#Cc3cnn2c3(nccc2(c1cccc(c1)N(C(=O)C)CC))	0.6325	0.301	-20.8425	0.3314	0.0534	Reliable	CS
Betaxolol	OC(COc1ccc(cc1)CCOCC2CC2)CNC(C)C	0.6325	0.6359	-5.1358	-0.0035	0.0299	Reliable	CS
Nomifensine	Nc1cccc3c1CN(C)CC3(c2ccccc2)	0.6325	0.3655	-17.8195	0.267	0.0327	Reliable	CS
Vincristine	O=CN2c1cc(OC)c(cc1C35(CCN4CC=CC(CC)(C(OC(=O)C)C(O)(C(=O)OC)C23)C45))C9(C(=O)OC)(c7[nH]c6ccccc6c7CCN8CC(CC(O)(C8)CC)C9)	0.6325	0.694	-2.41274	-0.0615	0.2496	Reliable	CS
Telithromycin	O=C2OC5(C)(C(OC(=O)C(C(=O)C(C)C(OC1OC(C)CC(N(C)C)C1(O))C(OC)(C)CC(C(=O)C(C)C5(N2CCCCn3cnc(c3)c4cnccc4))C)C)CC)	0.6403	0.3693	-17.6434	0.2711	2.1412	Unreliable	TS
Triamterene	N=C1NC(=N)C=2N=C(C(=N)NC=2(N1))c3ccccc3	0.6481	0.6819	-2.97925	-0.0338	0.0472	Reliable	CS
Voriconazole	Fc1ccc(c(F)c1)C(O)(Cn2ncnc2)C(c3ncncc3(F))C	0.6481	0.8133	3.18633	-0.1653	0.0548	Reliable	CS
Meperidine	O=C(OCC)C2(c1ccccc1)(CCN(C)CC2)	0.6481	0.6393	-4.97575	0.0087	0.0225	Reliable	TS
Methicillin	O=C(O)C3N2C(=O)C(NC(=O)c1c(OC)cccc1(OC))C2SC3(C)(C)	0.6557	0.6589	-4.05624	-0.0032	0.051	Reliable	CS
Chloroquine	N(=C1C=CNc2cc(ccc12)Cl)C(C)CCCN(CC)CC	0.6557	0.5556	-8.90101	0.1001	0.0367	Reliable	CS
Phenoxymethylpenicillin	O=C(O)C3N2C(=O)C(NC(=O)COc1ccccc1)C2SC3(C)(C)	0.6708	0.6864	-2.77008	-0.0155	0.0506	Reliable	CS
Hydroxydihydroquinidine, 3(S)-	OC(c2ccnc1ccc(OC)cc12)C3N4CCC(C3)C(O)(C4)CC	0.6856	0.4606	-13.3597	0.225	0.0484	Reliable	TS
Ketamine	O=C2CCCCC2(NC)(c1ccccc1Cl)	0.6856	0.5257	-10.3072	0.1599	0.0213	Reliable	TS
Phenacetin	O=C(Nc1ccc(OCC)cc1)C	0.6856	0.7327	-0.59503	-0.0472	0.016	Reliable	CS
Bromazepam	O=C2C=NC(c1ncccc1)c3cc(ccc3(N2))Br	0.6928	0.4214	-15.1956	0.2714	1.0525	Unreliable	TS
Toloxatone	O=C1OC(CO)CN1c2cccc(c2)C	0.7	0.5172	-10.7044	0.1828	0.0196	Reliable	ITS
Abacavir	N=C2NC(=NC1CC1)c3ncn(c3(N2))C4C=CC(CO)C4	0.7071	0.8494	4.87874	-0.1423	0.0626	Reliable	ITS
Labetalol	O=C(N)c1cc(ccc1(O))C(O)CNC(C)CCc2ccccc2	0.7071	0.524	-10.383	0.1831	0.0317	Reliable	CS
Nalbuphine	Oc6ccc5c1c6(OC2C(O)CCC3(O)(C(N(CCC123)CC4CCC4)C5))	0.7071	0.659	-4.05091	0.0481	2.0684	Unreliable	ITS
Piperacillin	O=C(O)C4N3C(=O)C(NC(=O)C(NC(=O)N1C(=O)C(=O)N(CC)CC1)c2ccccc2)C3SC4(C)(C)	0.7071	0.5832	-7.60872	0.1239	0.091	Reliable	ITS
Pravastatin (acid)	O=C(O)CC(O)CC(O)CCC2C(C=CC1=CC(O)CC(OC(=O)C(C)CC)C12)C	0.7071	0.3311	-19.4336	0.376	0.0547	Reliable	CS
Rolitetracycline	O=C(NCN1CCCC1)C4C(=O)C(N(C)C)C5CC3C(C(=O)c2c(O)cccc2C3(O)(C))C(=O)C5(O)(C4(=O))	0.7071	0.7086	-1.72816	-0.0015	2.1074	Unreliable	TS
Sulbenicillin	O=C(O)C3N2C(=O)C(NC(=O)C(c1ccccc1)S(=O)(=O)O)C2SC3(C)(C)	0.7071	0.6467	-4.63051	0.0604	0.066	Reliable	CS
Trimethoprim	N=C1NC=C(C(=N)N1)Cc2cc(OC)c(OC)c(OC)c2	0.7071	0.8444	4.64291	-0.1373	0.0435	Reliable	ITS
Irinotecan	O=C(Oc3ccc4nc2C1=CC5=C(C(=O)N1Cc2c(c4(c3))CC)COC(=O)C5(O)CC)N7CCC(N6CCCCC6)CC7	0.7141	0.4631	-13.2425	0.2511	1.1202	Unreliable	ITS
Atracurium	O=C(OCCCCCOC(=O)CC[N+]3(C)(CCc1cc(OC)c(OC)cc1C3(Cc2ccc(OC)c(OC)c2)))CC[N+]6(C)(CCc4cc(OC)c(OC)cc4C6(Cc5ccc(OC)c(OC)c5))	0.7211	0.6975	-2.24947	0.0237	0.1507	Reliable	CS
Carbenicillin	O=C(O)C(C(=O)NC2C(=O)N1C(C(=O)O)C(C)(C)SC12)c3ccccc3	0.7211	0.5368	-9.78513	0.1843	0.0509	Reliable	ITS
Chlortetracycline	O=C(N)C3C(=O)C(N(C)C)C4CC2C(C(=O)c1c(O)ccc(c1C2(O)(C))Cl)C(=O)C4(O)(C3(=O))	0.7211	0.5196	-10.5897	0.2015	0.0863	Reliable	CS
Flecainide	O=C(NCC1NCCCC1)c2cc(OCC(F)(F)F)ccc2(OCC(F)(F)F)	0.7211	0.5472	-9.29563	0.1739	0.0622	Reliable	CS
Doxacurium	O=C(OCCC[N+]3(C)(CCc1cc(OC)c(OC)c(OC)c1C3(Cc2cc(OC)c(OC)c(OC)c2)))CCC(=O)OCCC[N+]6(C)(CCc4cc(OC)c(OC)c(OC)c4C6(Cc5cc(OC)c(OC)c(OC)c5))	0.728	0.6834	-2.91057	0.0447	0.1609	Reliable	TS
Hexobarbital	O=C1NC(=O)C(C(=O)N1C)(C2=CCCCC2)C	0.728	0.5617	-8.61673	0.1663	0.032	Reliable	TS
Enprofylline	O=C1NC(=O)N(c2nc[nH]c12)CCC	0.7416	0.6062	-6.53172	0.1355	0.0353	Reliable	CS
Ticarcillin	O=C(O)C(C(=O)NC2C(=O)N1C(C(=O)O)C(C)(C)SC12)c3ccsc3	0.7416	0.5746	-8.01284	0.167	0.0559	Reliable	CS
Oxycodone	O=C1CCC5(O)(C4N(C)CCC25(c3c(OC12)c(OC)ccc3C4))	0.7416	0.7798	1.61091	-0.0381	3.0838	Unreliable	TS
Clonidine	N2=C(Nc1c(cccc1Cl)Cl)NCC2	0.7483	0.671	-3.49217	0.0774	0.0251	Reliable	TS
Hydroxychloroquine	OCCN(CC)CCCC(N=C1C=CNc2cc(ccc12)Cl)C	0.755	0.5243	-10.3726	0.2307	0.0367	Reliable	TS
Flumazenil	O=C(OCC)c1ncn2c3ccc(F)cc3(C(=O)N(C)Cc12)	0.7616	0.488	-12.0754	0.2736	0.0452	Reliable	TS
Tubocurarine	Oc7ccc4cc7(Oc1cc2c(cc1(OC))CCN(C)C2Cc6ccc(Oc3c(O)c(OC)cc5c3C(C4)[N+](C)(C)CC5)cc6)	0.7616	0.5426	-9.51438	0.219	3.1312	Unreliable	TS
Pindolol	OC(COc1cccc2[nH]ccc12)CNC(C)C	0.7616	0.8324	4.07839	-0.0708	0.0426	Reliable	CS
Cefprozil	O=C(O)C3=C(C=CC)CSC2N3(C(=O)C2(NC(=O)C(N)c1ccc(O)cc1))	0.7681	0.643	-4.80502	0.1251	0.0612	Reliable	CS
Demethylchlortetracycline	O=C(N)C3C(=O)C(N(C)C)C4Cc2c(O)c1c(c(O)ccc1Cl)c(O)c2C(O)C4(O)(C3(=O))	0.7681	0.5608	-8.66021	0.2073	0.077	Reliable	ITS
Esmolol	O=C(OC)CCc1ccc(OCC(O)CNC(C)C)cc1	0.7681	0.6119	-6.26163	0.1562	0.0247	Reliable	ITS
Almotriptan	O=S(=O)(N1CCCC1)Cc2ccc3[nH]cc(c3(c2))CCN(C)C	0.7746	0.632	-5.3176	0.1426	0.064	Reliable	ITS
Bromopride	O=C(NCCN(CC)CC)c1cc(c(N)cc1(OC))Br	0.7746	0.7602	0.69247	0.0144	1.0348	Unreliable	TS
Metoclopramide	O=C(NCCN(CC)CC)c1cc(c(N)cc1(OC))Cl	0.7746	0.7002	-2.1214	0.0744	0.0271	Reliable	TS
Ibutilide	O=S(=O)(Nc1ccc(cc1)C(O)CCCN(CC)CCCCCCC)C	0.7746	0.5695	-8.24874	0.205	0.0383	Reliable	CS
Moxifloxacin	O=C(O)C1=CN(c2c(OC)c(c(F)cc2(C1(=O)))N3CC4NCCCC4(C3))C5CC5	0.7746	0.5194	-10.601	0.2552	0.0865	Reliable	CS
Atropine	O=C(OC2CC1N(C)C(CC1)C2)C(c3ccccc3)CO	0.781	0.5919	-7.20071	0.1891	0.0311	Reliable	TS
Colchicine	O=C1C=C3C(=CC=C1(OC))c2c(OC)c(OC)c(OC)cc2CCC3(NC(=O)C)	0.781	0.4176	-15.3746	0.3634	0.0549	Reliable	CS
Ceftobiprole	O=C(O)C5=C(Cc1ccn(c1(O))C2CNCC2)CSC4N5(C(=O)C4(NC(=O)C(=NO)C3=NSC(=N)N3))	0.7874	0.789	2.04331	-0.0016	0.1229	Reliable	CS
Sotalol	O=S(=O)(Nc1ccc(cc1)C(O)CNC(C)C)C	0.7874	0.759	0.63636	0.0284	0.0309	Reliable	ITS
Sitagliptin	O=C(N2Cc1nnc(n1CC2)C(F)(F)F)CC(N)Cc3cc(F)c(F)cc3(F)	0.7874	0.7744	1.35976	0.013	0.08	Reliable	ITS
Traxoprodil	Oc1ccc(cc1)C(O)C(N3CCC(O)(c2ccccc2)CC3)C	0.7937	0.5143	-10.8404	0.2794	0.0423	Reliable	ITS
Caffeine	O=C2c1c(ncn1C)N(C(=O)N2C)C	0.8	0.93	8.65935	-0.13	0.0403	Reliable	ITS
Cocaethylene	O=C(OC2CC1N(C)C(CC1)C2(C(=O)OCC))c3ccccc3	0.8	0.6345	-5.20226	0.1655	0.0364	Reliable	ITS
Ritodrine	Oc1ccc(cc1)CCNC(C)C(O)c2ccc(O)cc2	0.8	0.5793	-7.79343	0.2207	0.0312	Reliable	CS
Azlocillin	O=C(O)C4N3C(=O)C(NC(=O)C(NC(=O)N1C(=O)NCC1)c2ccccc2)C3SC4(C)(C)	0.8062	0.7419	-0.16317	0.0643	0.0823	Reliable	TS
Metocurine	O3c1cc(ccc1(OC))CC7c6c(Oc2ccc(cc2)CC5c4cc3c(OC)cc4CC[N+]5(C)(C))c(OC)c(OC)cc6CC[N+]7(C)(C)	0.8062	0.7969	2.41593	0.0093	5.1295	Unreliable	TS
Morphine	Oc5ccc4c1c5(OC2C(O)C=CC3C(N(C)CCC123)C4)	0.8062	0.6972	-2.26253	0.1091	3.0567	Unreliable	TS
Nalmefene	Oc6ccc5c1c6(OC2C(=C)CCC3(O)(C(N(CCC123)CC4CC4)C5))	0.8062	0.612	-6.25685	0.1942	2.0663	Unreliable	ITS
Nizatidine	O=[N+]([O-])CC(=NC)NCCSCc1nc(CN(C)C)sc1	0.8062	0.9813	11.0649	-0.1751	3.0892	Unreliable	TS
Streptomycin	O=CC3(O)(C(OC(OC1C(O)C(O)C(N=C(N)N)C(O)C1(N=C(N)N))C3(OC2OC(CO)C(O)C(O)C2(NC)))C)	0.8062	0.8394	4.40653	-0.0331	0.0995	Reliable	CS
Bisoprolol	OC(COc1ccc(cc1)COCCOC(C)C)CNC(C)C	0.8124	0.709	-1.70815	0.1034	0.031	Reliable	ITS
Dexfenfluramine	FC(F)(F)c1cccc(c1)CC(NCC)C	0.8124	0.6812	-3.01404	0.1313	1.027	Unreliable	ITS
Acetylsalicylic Acid	O=C(O)c1ccccc1(OC(=O)C)	0.8246	0.4871	-12.1173	0.3376	0.0231	Reliable	CS
Linezolid	O=C1OC(CNC(=O)C)CN1c2ccc(c(F)c2)N3CCOCC3	0.8307	0.6568	-4.15573	0.1739	0.045	Reliable	TS
Ciprofloxacin	O=C(O)C1=CN(c2cc(c(F)cc2(C1(=O)))N3CCNCC3)C4CC4	0.8367	0.7762	1.44226	0.0605	0.0572	Reliable	ITS
Codeine	OC1C=CC5C4N(C)CCC25(c3c(OC12)c(OC)ccc3C4)	0.8367	0.8907	6.81695	-0.0541	3.0697	Unreliable	ITS
Digoxin	Oc1occ(c1)C6CCC7(O)(C8CCC5CC(OC4OC(C)C(OC3OC(C)C(OC2OC(C)C(O)C(O)C2)C(O)C3)C(O)C4)CCC5(C)C8(CC(O)C67(C)))	0.8367	0.448	-13.9483	0.3886	1.2322	Unreliable	TS
Mivacurium (cis/cis)	O=C(OCCC[N+]3(C)(CCc1cc(OC)c(OC)cc1C3(Cc2cc(OC)c(OC)c(OC)c2)))CCC=CCCC(=O)OCCC[N+]6(C)(CCc4cc(OC)c(OC)cc4C6(Cc5cc(OC)c(OC)c(OC)c5))	0.8367	0.6789	-3.12112	0.1578	0.1618	Reliable	CS
Tizanidine	N3=C(Nc1c2nsnc2(ccc1Cl))NCC3	0.8367	0.8373	4.30853	-0.0006	0.0429	Reliable	CS
Isoproterenol	Oc1ccc(cc1(O))C(O)CNC(C)C	0.8426	0.7956	2.35225	0.0471	0.0236	Reliable	TS
Carumonam	O=C(OCC2N(C(=O)C2(NC(=O)C(=NOCC(=O)O)C1=CSC(=N)N1))S(=O)(=O)O)N	0.8485	0.7314	-0.65901	0.1172	1.0897	Unreliable	TS
Isosorbide Dinitrate	O=[N+]([O-])OC1COC2C(O[N+](=O)[O-])COC12	0.8485	0.8453	4.68486	0.0032	2.1207	Unreliable	TS
Captopril	O=C(O)C1N(C(=O)C(C)CS)CCC1	0.8544	0.6524	-4.36149	0.202	0.0277	Reliable	CS
Venlafaxine	OC1(CCCCC1)C(c2ccc(OC)cc2)CN(C)C	0.8544	0.6674	-3.66039	0.187	0.0282	Reliable	TS
Fleroxacin	O=C(O)C1=CN(c2c(F)c(c(F)cc2(C1(=O)))N3CCN(C)CC3)CCF	0.8544	0.8268	3.81657	0.0276	2.0557	Unreliable	TS
Meptazinol	Oc1cccc(c1)C2(CN(C)CCCC2)(CC)	0.8544	0.7055	-1.8721	0.1489	0.024	Reliable	TS
Eptifibatide	O=C(O)CC1NC(=O)CNC(=O)C(NC(=O)CCSSCC(NC(=O)C4N(C(=O)C(NC1(=O))Cc3c[nH]c2ccccc23)CCC4)C(=O)N)CCCCNC(=N)N	0.866	0.6738	-3.35951	0.1922	0.1365	Reliable	ITS
Pefloxacin	O=C(O)C1=CN(c2cc(c(F)cc2(C1(=O)))N3CCN(C)CC3)CC	0.866	0.7792	1.58293	0.0869	0.0514	Reliable	CS
Terbutaline	Oc1cc(O)cc(c1)C(O)CNC(C)(C)C	0.866	0.8519	4.99353	0.0142	0.0257	Reliable	CS
Risedronic acid (Risedronate)	O=P(O)(O)C(O)(Cc1cnccc1)P(=O)(O)O	0.8718	0.9607	10.0962	-0.0889	3.0505	Unreliable	TS
Etilefrine	Oc1cccc(c1)C(O)CNCC	0.8775	0.7802	1.63308	0.0973	0.0213	Reliable	ITS
Moclobemide	O=C(NCCN1CCOCC1)c2ccc(cc2)Cl	0.8775	0.725	-0.95626	0.1525	0.0274	Reliable	ITS
Cimetidine	N#CNC(=NC)NCCSCc1[nH]cnc1C	0.8832	0.8882	6.69875	-0.005	0.0394	Reliable	ITS
Tetracycline	O=C(N)C3C(=O)C(N(C)C)C4CC2C(C(=O)c1c(O)cccc1C2(O)(C))C(=O)C4(O)(C3(=O))	0.8832	0.6621	-3.9076	0.2211	0.082	Reliable	TS
Zoledronic Acid	O=P(O)(O)C(O)(Cn1cncc1)P(=O)(O)O	0.8832	1.0629	14.8911	-0.1797	4.054	Unreliable	TS
Ceftazidime	O=C([O-])C4=C(C[n+]1ccccc1)CSC3N4(C(=O)C3(NC(=O)C(=NOC(C(=O)O)(C)C)C2=CSC(=N)N2))	0.8888	0.9472	9.46285	-0.0583	0.1454	Reliable	CS
Naltrexone	O=C1CCC5(O)(C4N(CCC25(c3c(OC12)c(O)ccc3C4))CC6CC6)	0.8888	0.859	5.32791	0.0298	3.0985	Unreliable	TS
Cladribine	N=C3NC(=Nc1c3(ncn1C2OC(CO)C(O)C2))Cl	0.8888	0.7048	-1.90586	0.184	0.0679	Reliable	CS
Cephaloridine	O=C(O)C4=C(C[n+]1ccccc1)CSC3N4(C(=O)C3(NC(=O)Cc2cccs2))	0.8944	0.6706	-3.50676	0.2238	0.0769	Reliable	ITS
Enoxacin	O=C(O)C1=CN(c2nc(c(F)cc2(C1(=O)))N3CCNCC3)CC	0.8944	0.8202	3.50622	0.0743	0.06	Reliable	CS
Nelarabine	N=C3N=C1C(N=CN1C2OC(CO)C(O)C2(O))=C(OC)N3	0.8944	0.9081	7.63137	-0.0137	0.0578	Reliable	ITS
Tinidazole	O=[N+]([O-])c1cnc(n1CCS(=O)(=O)CC)C	0.8944	0.8259	3.774	0.0686	0.0827	Reliable	TS
Amphetamine	NC(C)Cc1ccccc1	0.8944	0.6487	-4.5363	0.2457	0.0101	Reliable	ITS
Gatifloxacin	O=C(O)C1=CN(c2c(OC)c(c(F)cc2(C1(=O)))N3CCNC(C)C3)C4CC4	0.8944	0.761	0.73039	0.1334	0.0594	Reliable	ITS
Dalfopristin	O=C2C=CC(C)C(OC(=O)C3N(C(=O)c1nc(oc1)CC(=O)CC(O)C=C(C=CCN2)C)CCC3S(=O)(=O)CCN(CC)CC)C(C)C	0.9055	0.5133	-10.8891	0.3923	2.1206	Unreliable	ITS
Galanthamine	OC1C=CC24(c3c(OC2(C1))c(OC)ccc3CN(C)CC4)	0.911	0.6011	-6.76958	0.31	0.0318	Reliable	CS
Sumatriptan	O=S(=O)(NC)Cc1ccc2[nH]cc(c2(c1))CCN(C)C	0.911	0.9134	7.87948	-0.0024	0.0521	Reliable	TS
Procainamide	O=C(NCCN(CC)CC)c1ccc(N)cc1	0.9165	0.759	0.63936	0.1575	0.0196	Reliable	TS
Acyclovir	O=C2NC(=N)Nc1c2(ncn1COCCO)	0.922	1.0515	14.3574	-0.1296	0.0462	Reliable	ITS
Amoxicillin	O=C(O)C3N2C(=O)C(NC(=O)C(N)c1ccc(O)cc1)C2SC3(C)(C)	0.922	0.7752	1.39525	0.1468	0.0526	Reliable	CS
Frovatriptan	O=C(N)c1ccc2[nH]c3c(c2(c1))CC(NC)CC3	0.922	0.7815	1.69407	0.1404	0.0401	Reliable	CS
Methylphenidate	O=C(OC)C(c1ccccc1)C2NCCCC2	0.922	0.6095	-6.37598	0.3125	0.0202	Reliable	CS
Ampicillin	O=C(O)C3N2C(=O)C(NC(=O)C(N)c1ccccc1)C2SC3(C)(C)	0.922	0.736	-0.44034	0.1859	0.0497	Reliable	ITS
Methamphetamine	c1ccc(cc1)CC(NC)C	0.922	0.7592	0.6486	0.1627	0.0141	Reliable	CS
Hydromorphone	O=C1CCC5C4N(C)CCC25(c3c(OC12)c(O)ccc3C4)	0.9274	0.8736	6.01201	0.0538	3.0679	Unreliable	TS
Imipenem	O=C(O)C2=C(CC1N2(C(=O)C1(C(O)C)))SCCN=CN	0.9274	0.6964	-2.30015	0.231	1.0532	Unreliable	TS
Recainam	O=C(Nc1c(cccc1C)C)NCCCNC(C)C	0.9274	0.8142	3.22732	0.1131	0.0211	Reliable	TS
Rizatriptan	n1cnn(c1)Cc2ccc3[nH]cc(c3(c2))CCN(C)C	0.9274	0.7366	-0.41454	0.1908	1.0607	Unreliable	TS
Zanamivir	O=C(NC=1C(=NC(N)N)C=C(OC=1C(O)C(O)CO)C(O)O)C	0.9274	1.0672	15.0953	-0.1399	1.0472	Unreliable	TS
Cyclophosphamide	O=P1(OCCCN1)N(CCCl)CCCl	0.9327	0.9017	7.32964	0.0311	0.035	Reliable	TS
Vinorelbine	O=C(OC2C(O)(C(=O)OC)C5N(c1cc(OC)c(cc1C45(CCN3CC=CC2(CC)C34))C9(C(=O)OC)(c7[nH]c6ccccc6c7CN8CC(=CC(C8)C9)CC))C)C	0.9327	0.6708	-3.49959	0.2619	3.253	Unreliable	TS
Tocainide	O=C(Nc1c(cccc1C)C)C(N)C	0.9327	0.727	-0.8615	0.2057	0.0151	Reliable	TS
Amikacin	O=C(CCN)C(O)NC3CC(N)C(OC1OC(CN)C(O)C(O)C1(O))C(O)C3(OC2OC(CO)C(O)C(N)C2(O))	0.9381	0.9947	11.693	-0.0566	0.0824	Reliable	CS
Azithromycin	O=C3OC(CC)C(O)(C)C(O)C(N(C)CC(C)CC(O)(C)C(OC1OC(C)CC(N(C)C)C1(O))C(C)C(OC2OC(C)C(O)C(OC)(C)C2)C3C)C	0.9381	0.6692	-3.57369	0.2689	0.0925	Reliable	ITS
Metoprolol	OC(COc1ccc(cc1)CCOC)CNC(C)C	0.9381	0.6812	-3.01	0.2568	0.0254	Reliable	ITS
Amrinone	O=C1NC=C(C=C1(N))c2ccncc2	0.9434	0.869	5.7964	0.0744	0.0274	Reliable	CS
Fluconazole	Fc1ccc(c(F)c1)C(O)(Cn2ncnc2)Cn3ncnc3	0.9434	0.9504	9.61266	-0.007	0.0492	Reliable	CS
Acecainide (N-acetylprocainamide)	O=C(NCCN(CC)CC)c1ccc(cc1)NC(=O)C	0.9487	0.7759	1.43228	0.1727	0.0283	Reliable	ITS
Cefpirome	O=C([O-])C5=C(C[n+]1cccc2c1CCC2)CSC4N5(C(=O)C4(NC(=O)C(=NOC)C3=CSC(=N)N3))	0.9487	0.9045	7.46198	0.0442	0.1445	Reliable	ITS
Oxytetracycline	O=C(N)C3C(=O)C(N(C)C)C4C(O)C2C(C(=O)c1c(O)cccc1C2(O)(C))C(=O)C4(O)(C3(=O))	0.9487	0.7448	-0.02793	0.2039	0.0855	Reliable	ITS
Thiotepa	N1(CC1)P(N2CC2)(N3CC3)=S	0.9487	1.0242	13.075	-0.0755	2.0372	Unreliable	ITS
Timolol	OC(COc1nsnc1N2CCOCC2)CNC(C)(C)C	0.9487	0.9791	10.9614	-0.0304	1.0454	Unreliable	TS
Clavulanic Acd	O=C([O-])C2=C(OC1N2(C(=O)C1))CCO	0.9539	0.6416	-4.87002	0.3124	0.0609	Reliable	CS
Tomopenem	O=C(O)C2=C(C(C)C1N2(C(=O)C1(C(O)C)))SC4CN(C)C(C(=O)N3CCC(NC(=O)CN=C(N)N)C3)C4	0.9539	0.8209	3.54267	0.133	2.09	Unreliable	ITS
Albuterol (salbutamol)	Oc1ccc(cc1CO)C(O)CNC(C)(C)C	0.9592	0.8104	3.05016	0.1487	0.024	Reliable	ITS
Biapenem	O=C([O-])C2=C(C(C)C1N2(C(=O)C1(C(O)C)))SC4Cn3cnc[n+]3C4	0.9592	0.9879	11.3739	-0.0287	1.1025	Unreliable	ITS
Aminohexanoic acid, 6-	O=C(O)CCCCCN	0.9592	0.7002	-2.11966	0.2589	0.012	Reliable	CS
Melagatran	O=C(O)CNC(C(=O)N2CCC2(C(=O)NCc1ccc(cc1)C(=N)N))C3CCCCC3	0.9644	0.7644	0.89229	0.1999	0.06	Reliable	TS
Tenofovir	O=P(O)(O)COC(C)Cn2cnc1C(=N)NC=Nc12	0.9644	0.8772	6.18162	0.0872	0.0662	Reliable	ITS
Antipyrine	O=C1C=C(N(N1c2ccccc2)C)C	0.9644	0.6379	-5.0447	0.3265	0.0221	Reliable	ITS
Moxonidine	N=2C(=NC(C(N=C1NC=CN1)C=2OC)Cl)C	0.9644	0.8193	3.46526	0.1451	1.0467	Unreliable	ITS
Atenolol	O=C(N)Cc1ccc(OCC(O)CNC(C)C)cc1	0.9695	0.7653	0.93447	0.2042	0.0229	Reliable	TS
Lamifiban	O=C(O)COC3CCN(C(=O)C(NC(=O)c1ccc(cc1)C(=N)N)Cc2ccc(O)cc2)CC3	0.9695	0.5175	-10.6892	0.452	0.0659	Reliable	ITS
Lamivudine	O=C1NC(=N)C=CN1C2OC(CO)SC2	0.9695	1.0807	15.726	-0.1112	0.0413	Reliable	TS
Cephradine	O=C(O)C2=C(C)CSC3C(=NC(=O)C(N)C1C=CCCC1)C(=O)N23	0.9747	0.5838	-7.579	0.3909	0.0642	Reliable	CS
Didanosine	O=C3NC=Nc1c3(ncn1C2OC(CO)CC2)	0.9747	0.7661	0.97113	0.2086	0.0606	Reliable	ITS
Isepamicin	O=C(NC3CC(N)C(OC1OC(CN)C(O)C(O)C1(O))C(O)C3(OC2OCC(O)(C)C(NC)C2(O)))C(O)CN	0.9747	1.0998	16.6226	-0.1251	0.0826	Reliable	ITS
Ranitidine	O=[N+]([O-])CC(=NC)NCCSCc1oc(cc1)CN(C)C	0.9747	0.9048	7.4775	0.0699	0.0842	Reliable	CS
Adefovir	O=P(O)(O)COCCn2cnc1C(=N)NC=Nc12	0.9798	0.9016	7.32382	0.0782	0.0652	Reliable	CS
Clinafloxacin	O=C(O)C3=CN(c1c(cc(F)c(c1Cl)N2CCC(N)C2)C3(=O))C4CC4	0.9798	0.8242	3.6952	0.1556	0.0586	Reliable	CS
Metronidazole	O=[N+]([O-])c1cnc(n1CCO)C	0.9798	0.9429	9.26208	0.0369	0.0688	Reliable	CS
Sematilide	O=C(NCCN(CC)CC)c1ccc(cc1)NS(=O)(=O)C	0.9798	0.7686	1.08832	0.2112	0.0384	Reliable	CS
Allopurinol	O=C1NC=Nc2[nH]ncc12	0.9849	1.0628	14.887	-0.0779	0.0356	Reliable	CS
Pipercuronium	O=C(OC5CC6CCC2C(CCC3(C)(C(OC(=O)C)C(N1CC[N+](C)(C)CC1)CC23))C6(C)(CC5(N4CC[N+](C)(C)CC4)))C	0.9899	0.994	11.6589	-0.004	2.1573	Unreliable	ITS
Kanamycin	OCC3OC(OC2C(O)C(OC1OC(CN)C(O)C(O)C1(O))C(N)CC2(N))C(O)C(N)C3(O)	0.995	0.9835	11.1663	0.0115	0.0684	Reliable	ITS
Iopromide	O=C(NCC(O)CO)c1c(c(NC(=O)COC)c(c(C(=O)N(C)CC(O)CO)c1I)I)I	0.995	0.7994	2.53126	0.1956	0.0765	Reliable	CS
Cidofovir	O=C1NC(=N)C=CN1CC(OCP(=O)(O)O)CO	1	0.9667	10.3792	0.0333	0.0412	Reliable	CS
Dacarbazine	O=C(N)c1nc[nH]c1(N=NN(C)C)	1	0.8816	6.38979	0.1184	0.0345	Reliable	CS
Decitabine	O=C1NC(=N)N=CN1C2OC(CO)C(O)C2	1	0.9513	9.65622	0.0487	0.046	Reliable	ITS
Dexrazoxane	O=C1NC(=O)CN(C1)CC(N2CC(=O)NC(=O)C2)C	1	0.8958	7.05517	0.1042	0.0387	Reliable	ITS
Fosfomycin	O=P(O)(O)C1OC1(C)	1	0.9405	9.14944	0.0595	1.0293	Unreliable	ITS
Ifosfamide	O=P1(OCCCN1(CCCl))(NCCCl)	1	1.0007	11.9734	-0.0007	0.0419	Reliable	CS
Iohexol	O=C(NCC(O)CO)c1c(c(C(=O)NCC(O)CO)c(c(c1I)N(C(=O)C)CC(O)CO)I)I	1	0.7725	1.27062	0.2275	0.0763	Reliable	CS
Iopamidol	O=C(NC(CO)CO)c1c(c(NC(O)C(=O)C)c(c(C(=O)NC(CO)CO)c1I)I)I	1	0.8743	6.04771	0.1257	0.0698	Reliable	CS
Meprobamate	O=C(OCC(C)(COC(=O)N)CCC)N	1	0.7212	-1.13471	0.2788	0.0242	Reliable	CS
Miglitol	OCCN1CC(O)C(O)C(O)C1CO	1	0.8313	4.02651	0.1687	0.0244	Reliable	ITS
Pyridostigmine	O=C(Oc1ccc[n+](c1)C)N(C)C	1	1.0896	16.1462	-0.0896	0.038	Reliable	TS
Ribavirin	O=C(N)c1ncn(n1)C2OC(CO)C(O)C2(O)	1	1.0037	12.1169	-0.0037	2.0503	Unreliable	TS
Stavudine	O=C1NC(=O)N(C=C1C)C2OC(C=C2)CO	1	0.7194	-1.21831	0.2806	0.039	Reliable	ITS
Tobramycin	OCC3OC(OC2C(O)C(OC1OC(CN)C(O)CC1(N))C(N)CC2(N))C(O)C(N)C3(O)	1	1.0076	12.2964	-0.0076	0.066	Reliable	ITS
Diatrizoic Acid (Amidotrizoate)	O=C(O)c1c(c(NC(=O)C)c(c(NC(=O)C)c1I)I)I	1	0.8453	4.68305	0.1547	0.0584	Reliable	ITS
Tolcapone	O=C(c1ccc(cc1)C)c2cc(O)c(O)c(c2)[N+](=O)[O-]	0.0346	0.3435	-18.8514	-0.3089	0.0759	Reliable	EVS
Repaglinide	O=C(O)c1ccc(cc1(OCC))CC(=O)NC(c2ccccc2N3CCCCC3)CC(C)C	0.1225	0.2803	-21.8178	-0.1578	0.0469	Reliable	EVS
Nimodipine	O=C(OCCOC)C2=C(N=C(C)C(C(=O)OC(C)C)C2(c1cccc(c1)[N+](=O)[O-]))C	0.1265	0.2733	-22.1428	-0.1468	0.0949	Reliable	EVS
Midazolam	Fc1ccccc1C2=NCc4cnc(n4(c3ccc(cc23)Cl))C	0.1304	0.3384	-19.0925	-0.208	1.0436	Unreliable	EVS
Sulfinpyrazone	O=C2C(=C(O)N(c1ccccc1)N2c3ccccc3)CCS(=O)c4ccccc4	0.1304	0.0827	-31.0862	0.0477	0.0535	Reliable	EVS
Nitrendipine	O=C(OCC)C2=C(N=C(C)C(C(=O)OC)C2(c1cccc(c1)[N+](=O)[O-]))C	0.1414	0.2456	-23.4447	-0.1041	0.0893	Reliable	EVS
Lansoprazole	O=S(c1nc2ccccc2([nH]1))Cc3nccc(OCC(F)(F)F)c3C	0.1449	0.1346	-28.6504	0.0103	0.0694	Reliable	EVS
Gestodene	O=C2CC1=CCC3C4C=CC(O)(C#C)C4(CC)(CCC3(C1CC2))	0.1517	0.1199	-29.3385	0.0317	0.0594	Reliable	EVS
Dicloxacillin	O=C(O)C4N3C(=O)C(NC(=O)c1c(noc1C)c2c(cccc2Cl)Cl)C3SC4(C)(C)	0.1817	0.2442	-23.5095	-0.0625	0.08	Reliable	EVS
Rabeprazole	O=S(c1nc2ccccc2([nH]1))Cc3nccc(OCCCOC)c3C	0.1924	0.1626	-27.3358	0.0297	0.0583	Reliable	EVS
Oxazepam	O=C2Nc1ccc(cc1C(NC2(=O))c3ccccc3)Cl	0.2	0.4456	-14.0611	-0.2456	2.0318	Unreliable	EVS
Sildenafil	O=C1NC(=Nc2c(nn(c12)C)CCC)c3cc(ccc3(OCC))S(=O)(=O)N4CCN(C)CC4	0.2	0.3107	-20.3894	-0.1107	3.072	Unreliable	EVS
Tiagabine	O=C(O)C3CN(CCC=C(c1c(ccs1)C)c2c(ccs2)C)CCC3	0.2	0.3108	-20.3874	-0.1108	2.0426	Unreliable	EVS
Nifedipine	O=C(OC)C2=C(N=C(C)C(C(=O)OC)C2(c1ccccc1[N+](=O)[O-]))C	0.2098	0.2258	-24.37	-0.0161	0.0825	Reliable	EVS
Tetrahydrocannabinol, D9-	Oc1cc(cc2OC(C)(C)C3CCC(=CC3(c12))C)CCCCC	0.2236	0.2538	-23.0581	-0.0302	0.0502	Reliable	EVS
Ketanserin	O=C1Nc4ccccc4(C(=O)N1CCN3CCC(C(=O)c2ccc(F)cc2)CC3)	0.2345	0.2436	-23.539	-0.009	1.0536	Unreliable	EVS
Chlorpromazine	c1ccc3c(c1)N(c2cc(ccc2S3)Cl)CCCN(C)C	0.2366	0.2452	-23.4627	-0.0085	2.0375	Unreliable	EVS
Piretanide	O=C(O)c2cc(c(Oc1ccccc1)c(c2)S(=O)(=O)N)N3CCCC3	0.2408	0.2977	-20.9988	-0.0569	0.0541	Reliable	EVS
Bunazosin	O=C(N3CCN(C1=NC(=N)c2cc(OC)c(OC)cc2(N1))CCC3)CCC	0.2449	0.2748	-22.0736	-0.0299	0.0519	Reliable	EVS
Paroxetine	Fc1ccc(cc1)C4CCNCC4(COc2ccc3OCOc3(c2))	0.2449	0.336	-19.2011	-0.0911	2.0493	Unreliable	EVS
Ropivacaine	O=C(Nc1c(cccc1C)C)C2N(CCC)CCCC2	0.2449	0.559	-8.74524	-0.314	0.022	Reliable	EVS
Dexmedetomidine	n1c[nH]cc1C(c2cccc(c2C)C)C	0.2449	0.5286	-10.1707	-0.2836	0.0292	Reliable	EVS
Oxacillin	O=C(O)C4N3C(=O)C(NC(=O)c1c(noc1C)c2ccccc2)C3SC4(C)(C)	0.2646	0.5791	-7.80239	-0.3145	0.0718	Reliable	EVS
Perphenazine	OCCN1CCN(CC1)CCCN4c2ccccc2Sc3ccc(cc34)Cl	0.2646	0.3812	-17.0813	-0.1167	1.053	Unreliable	EVS
Imipramine	c1ccc3c(c1)N(c2ccccc2CC3)CCCN(C)C	0.2739	0.3928	-16.5379	-0.119	0.0313	Reliable	EVS
Sufentanil	O=C(N(c1ccccc1)C3(COC)(CCN(CCc2cccs2)CC3))CC	0.2739	0.3857	-16.8712	-0.1119	0.0479	Reliable	EVS
Zolpidem	O=C(N(C)C)Cc2c(nc1ccc(cn12)C)c3ccc(cc3)C	0.2828	0.5732	-8.07663	-0.2904	0.0452	Reliable	EVS
Etoricoxib	O=S(=O)(c1ccc(cc1)c3cc(cnc3(c2cnc(cc2)C))Cl)C	0.2846	0.3092	-20.4603	-0.0246	0.0568	Reliable	EVS
Domperidone	O=C2Nc1ccccc1N2CCCN5CCC(N4C(=O)Nc3cc(ccc34)Cl)CC5	0.2864	0.2727	-22.174	0.0137	3.0818	Unreliable	EVS
Tolamolol	O=C(N)c2ccc(OCCNCC(O)COc1ccccc1C)cc2	0.2983	0.4626	-13.2638	-0.1643	0.0329	Reliable	EVS
Promethazine	c1ccc3c(c1)N(c2ccccc2S3)CC(N(C)C)C	0.3	0.2714	-22.2317	0.0286	3.033	Unreliable	EVS
Maprotiline	c1ccc3c(c1)C4c2ccccc2C3(CCCNC)CC4	0.3317	0.3719	-17.5192	-0.0402	0.0339	Reliable	EVS
Pirmenol	OC(c1ncccc1)(c2ccccc2)CCCN3C(C)CCCC3C	0.3606	0.3027	-20.7657	0.0579	0.0402	Reliable	EVS
Cefmetazole	N#CCSCC(=O)NC3(OC)(C(=O)N2C(C(=O)O)=C(CSc1nnnn1C)CSC23)	0.3873	0.3967	-16.3541	-0.0094	0.1053	Reliable	EVS
Ibandronic Acid (Ibandronate)	O=P(O)(O)C(O)(CCN(C)CCCCC)P(=O)(O)O	0.3873	0.9596	10.0466	-0.5723	1.0502	Unreliable	EVS
Indoramin	O=C(NC3CCN(CCc2c[nH]c1ccccc12)CC3)c4ccccc4	0.3873	0.3802	-17.1292	0.0071	0.0494	Reliable	EVS
Acetylcysteine, N-	O=C(O)C(NC(=O)C)CS	0.4123	0.7729	1.28945	-0.3606	0.0217	Reliable	EVS
Flunitrazepam	O=C1N(c3ccc(cc3(C(=NC1)c2ccccc2(F)))[N+](=O)[O-])C	0.4123	0.1979	-25.6789	0.2144	0.1012	Reliable	EVS
Hydrocortisone	O=C3C=C2CCC1C4CCC(O)(C(=O)CO)C4(C)(CC(O)C1C2(C)CC3)	0.4472	0.3362	-19.1929	0.111	0.0643	Reliable	EVS
Zopiclone	O=C(Oc2c3nccnc3(c(O)n2(c1ncc(cc1)Cl)))N4CCN(C)CC4	0.4472	0.4215	-15.1927	0.0257	0.0817	Reliable	EVS
Tilidine	O=C(OCC)C2(c1ccccc1)(CCC=CC2(N(C)C))	0.4583	0.5433	-9.48175	-0.085	0.0283	Reliable	EVS
Carmustine (BCNU)	O=NN(C(=O)NCCCl)CCCl	0.4796	0.6929	-2.46345	-0.2133	0.0196	Reliable	EVS
Clarithromycin	O=C3OC(CC)C(O)(C)C(O)C(C(=O)C(C)CC(OC)(C)C(OC1OC(C)CC(N(C)C)C1(O))C(C)C(OC2OC(C)C(O)C(OC)(C)C2)C3C)C	0.4796	0.5547	-8.94365	-0.0751	0.094	Reliable	EVS
Etomidate	O=C(OCC)c1cncn1C(c2ccccc2)C	0.4796	0.561	-8.64873	-0.0814	0.0327	Reliable	EVS
Mitoxantrone	Oc1ccc(O)c2c(O)c3c(ccc(NCC=NCCO)c3(c(O)c12))NCCNCCO	0.5	0.6136	-6.18059	-0.1136	0.0525	Reliable	EVS
Vecuronium Bromide	O=C(OC5CC6CCC1C(CCC2(C)(C(OC(=O)C)C(CC12)[N+]3(C)(CCCCC3)))C6(C)(CC5(N4CCCCC4)))C	0.5	0.5805	-7.73514	-0.0805	2.148	Unreliable	EVS
Quinidine	OC(c2ccnc1ccc(OC)cc12)C3N4CCC(C3)C(C=C)C4	0.5099	0.4867	-12.1347	0.0232	0.0429	Reliable	EVS
Rifabutin	O=C(OC3C(C)C(OC)C=COC1(Oc4c(C1(=O))c5C2=NC6(N=C2C(NC(=O)C(=CC=CC(C)C(O)C(C)C(O)C3(C))C)=C(O)c5(c(O)c4C))(CCN(CC6)CC(C)C))C)C	0.5385	0.5625	-8.57882	-0.024	4.1577	Unreliable	EVS
Penicillin G	O=C(O)C3N2C(=O)C(NC(=O)Cc1ccccc1)C2SC3(C)(C)	0.6325	0.6771	-3.20506	-0.0446	0.0476	Reliable	EVS
Thalidomide	O=C3NC(=O)C(N2C(=O)c1ccccc1C2(=O))CC3	0.6325	0.6344	-5.20807	-0.0019	1.0404	Unreliable	EVS
Aztreonam	O=C(O)C(ONC(C(=O)N=C1C(=O)N(C1C)S(=O)(=O)O)C2=CSC(=N)N2)(C)C	0.6325	0.4747	-12.6976	0.1578	0.0771	Reliable	EVS
Letrozole	N#Cc1ccc(cc1)C(c2ccc(C#N)cc2)n3ncnc3	0.6403	0.4745	-12.707	0.1658	1.0329	Unreliable	EVS
Cibenzoline	N1=C(NCC1)C4CC4(c2ccccc2)(c3ccccc3)	0.7071	0.5308	-10.0671	0.1763	0.0323	Reliable	EVS
Acetaminophen	O=C(Nc1ccc(O)cc1)C	0.9274	0.7437	-0.08144	0.1837	0.0148	Reliable	EVS
Fenoterol	Oc1ccc(cc1)CC(NCC(O)c2cc(O)cc(O)c2)C	0.728	0.5444	-9.42844	0.1836	0.0333	Reliable	EVS
Naloxone	O=C1CCC5(O)(C4N(CC=C)CCC25(c3c(OC12)c(O)ccc3C4))	0.7348	0.7649	0.91624	-0.0301	3.0884	Unreliable	EVS
Rocuronium	O=C(OC3C(CC4C5CCC2CC(O)C(N1CCOCC1)CC2(C)C5(CCC34(C)))[N+]6(CC=C)(CCCC6))C	0.7348	0.7954	2.3433	-0.0605	0.125	Reliable	EVS
Cephapirin	O=C(O)C3C(=COC(=O)C)CSC2N3(C(=O)C2(NC(=O)CSc1ccncc1))	0.7416	0.48	-12.4478	0.2616	1.0823	Unreliable	EVS
Sparfloxacin	O=C(O)C1=CN(c2c(F)c(c(F)c(N)c2(C1(=O)))N3CC(NC(C)C3)C)C4CC4	0.7416	0.7905	2.11636	-0.0489	0.0612	Reliable	EVS
Cefotaxime	O=C(O)C3=C(COC(=O)C)CSC2N3(C(=O)C2(NC(=O)C(=NOC)C1=CSC(=N)N1))	0.7746	0.7371	-0.39032	0.0375	0.0925	Reliable	EVS
Cilastatin	O=C(O)C(=NC(=O)C1CC1(C)(C))CCCCCSCC(N)C(=O)O	0.7746	0.8227	3.62618	-0.0481	0.0529	Reliable	EVS
Rivastigmine	O=C(Oc1cccc(c1)C(N(C)C)C)N(C)CC	0.7746	0.8709	5.88505	-0.0963	0.0293	Reliable	EVS
Theophylline	O=C2c1[nH]cnc1N(C(=O)N2C)C	0.781	0.7913	2.15139	-0.0103	0.0353	Reliable	EVS
Doxifluridine	O=C1NC(=O)N(C=C1(F))C2OC(C)C(O)C2(O)	0.781	0.8522	5.0094	-0.0712	0.0456	Reliable	EVS
Sulbactam	O=C(O)C2N1C(=O)CC1S(=O)(=O)C2(C)(C)	0.7874	0.7327	-0.59755	0.0547	0.0363	Reliable	EVS
Topotecan	O=C2OCC=1C(=O)N4C(=CC=1C2(O)CC)c3nc5ccc(O)c(c5(cc3C4))CN(C)C	0.8062	0.58	-7.75702	0.2262	0.1024	Reliable	EVS
Chlorpheniramine	n1ccccc1C(c2ccc(cc2)Cl)CCN(C)C	0.8367	0.4065	-15.8974	0.4302	0.0239	Reliable	EVS
Mezlocillin	O=C(O)C4N3C(=O)C(NC(=O)C(NC(=O)N1C(=O)N(CC1)S(=O)(=O)C)c2ccccc2)C3SC4(C)(C)	0.8367	0.6894	-2.62634	0.1472	0.0995	Reliable	EVS
Naratriptan	O=S(=O)(NC)CCc1ccc2[nH]cc(c2(c1))C3CCN(C)CC3	0.8367	0.7814	1.68655	0.0553	0.0639	Reliable	EVS
Vancomycin	O=C(N)CC2NC(=O)C(NC(=O)C(NC)CC(C)C)C(O)c%10ccc(Oc9cc3cc(Oc1ccc(cc1Cl)C(O)C=5NC(O)=C(NC(=O)C3(NC2(=O)))c4ccc(O)c(c4)c6c(O)cc(O)cc6(C(NC=5(O))=C(O)O))c9(OC8OC(CO)C(O)C(O)C8(OC7OC(C)C(O)C(N)(C)C7)))c(c%10)Cl	0.8367	0.6186	-5.94917	0.2181	2.2358	Unreliable	EVS
Prilocaine	O=C(Nc1ccccc1C)C(NCCC)C	0.8485	0.7111	-1.60947	0.1374	0.0166	Reliable	EVS
Cefoxitin	O=C(OCC3=C(C(=O)O)N2C(=O)C(OC)(NC(=O)Cc1cccs1)C2SC3)N	0.8544	0.4969	-11.6564	0.3575	2.0624	Unreliable	EVS
Acebutolol	O=C(Nc1ccc(OCC(O)CNC(C)C)c(c1)C(=O)C)CCC	0.8602	0.7168	-1.34222	0.1434	0.0335	Reliable	EVS
Levofloxacin	O=C(O)C2=CN1c3c(OCC1C)c(c(F)cc3(C2(=O)))N4CCN(C)CC4	0.866	0.7876	1.98098	0.0784	1.0621	Unreliable	EVS
Zolmitriptan	O=C1OCC(N1)Cc2ccc3[nH]cc(c3(c2))CCN(C)C	0.866	0.6615	-3.93417	0.2045	0.0562	Reliable	EVS
Levodopa	O=C(O)C(N)Cc1ccc(O)c(O)c1	0.8718	0.7166	-1.35169	0.1552	0.02	Reliable	EVS
Cefetamet	O=C(O)C3=C(C)CSC2N3(C(=O)C2(NC(=O)C(=NOC)C1=CSC(=N)N1))	0.8832	0.8196	3.47987	0.0636	0.0827	Reliable	EVS
Cefepime	O=C([O-])C4=C(C[N+]1(C)(CCCC1))CSC3N4(C(=O)C3(NC(=O)C(=NOC)C2=CSC(=N)N2))	0.8832	0.898	7.15715	-0.0148	0.1399	Reliable	EVS
Tramadol	OC2(c1cccc(OC)c1)(CCCCC2(CN(C)C))	0.8944	0.6595	-4.03093	0.235	0.0237	Reliable	EVS
Famotidine	O=S(=O)(N)NC(=N)CCSCC1=CSC(=NC(=N)N)N1	0.9165	1.1114	17.1658	-0.1949	0.0718	Reliable	EVS
Penciclovir	O=C2NC(=N)Nc1c2(ncn1CCC(CO)CO)	0.9165	0.9173	8.06102	-0.0008	0.0455	Reliable	EVS
Cephalexin	O=C(O)C3=C(C)CSC2N3(C(=O)C2(NC(=O)C(N)c1ccccc1))	0.922	0.6388	-4.99899	0.2831	0.0538	Reliable	EVS
Mercaptopurine, 6-	N1=CNC(c2nc[nH]c12)=S	0.922	0.8772	6.18147	0.0448	1.0319	Unreliable	EVS
Nicotine	n1cccc(c1)C2N(C)CCC2	0.9747	0.7208	-1.15529	0.2539	0.0201	Reliable	EVS
Xamoterol	O=C(NCCNCC(O)COc1ccc(O)cc1)N2CCOCC2	0.9849	0.8326	4.08992	0.1523	0.0398	Reliable	EVS
Gabapentin	O=C(O)CC1(CN)(CCCCC1)	0.9849	0.856	5.18876	0.1289	0.019	Reliable	EVS
Iothalamic acid (Iothalamate)	O=C([O-])c1c(c(NC(=O)C)c(c(C(=O)NC)c1I)I)I	0.9899	0.9944	11.6778	-0.0044	0.0853	Reliable	EVS
Ganciclovir	O=C2NC(=N)Nc1c2(ncn1COC(CO)CO)	0.995	0.9567	9.90965	0.0383	0.0478	Reliable	EVS
Busulphan	O=S(=O)(OCCCCOS(=O)(=O)C)C	1	0.5911	-7.23983	0.4089	2.0307	Unreliable	EVS
Gemcitabine	O=C1NC(=N)C=CN1C2OC(CO)C(O)C2(F)(F)	1	0.9215	8.25941	0.0785	0.058	Reliable	EVS
Isoniazide	O=C(NN)c1ccncc1	1	0.7345	-0.51157	0.2655	0.0116	Reliable	EVS
Isosorbide-5-Mononitrate	O=[N+]([O-])OC1COC2C(O)COC12	1	0.9011	7.30387	0.0989	0.0699	Reliable	EVS
Metrizoate	O=C(O)c1c(c(NC(=O)C)c(c(c1I)N(C(=O)C)C)I)I	1	0.8036	2.73011	0.1964	0.057	Reliable	EVS
Flucytosine	O=C1NC=C(F)C(=N)N1	1	1.0449	14.0473	-0.0449	0.0269	Reliable	EVS
Hydroxyurea	ON=C(O)N	1	0.8019	2.65153	0.1981	0.0117	Reliable	EVS
Lisinopril	O=C(O)C(NC(C(=O)N1CCCC1(C(=O)O))CCCCN)CCc2ccccc2	1	0.6568	-4.1542	0.3432	0.0493	Reliable	EVS
Metformin	N=C(N=C(N)N(C)C)N	1	0.9229	8.3244	0.0771	0.0196	Reliable	EVS
Netilmicin	OC3C(OC1OC(=CCC1(N))CN)C(N)CC(NCC)C3(OC2OCC(O)(C)C(NC)C2(O))	1	0.9203	8.20497	0.0797	0.0703	Reliable	EVS

## Sheet: S3 - dataset Logk
Name	Standardized SMILES	SMILES (ionized)	Exp (logK)	Prediction	Set	AD evaluation	ALOGP	P_VSA_i_2	MLOGP	P_VSA_p_3	Eta_betaP	CATS2D_00_LL	C.	PCD	Ui	N.	totalcharge	CATS2D_00_PP	C.024	nCsp2	MLOGP2	GATS1i	SpMax2_Bh.p.	nBM	MATS5e	AMW	F01.C.N.	T.O..O.	J_D.Dt	SpMax_AEA.dm.
Amiodarone	O=C(c1cc(c(OCCN(CC)CC)c(c1)I)I)c2c3ccccc3(oc2CCCC)	CCCCC1=C(C(=O)C2=CC(I)=C(OCC[NH+](CC)CC)C(I)=C2)C2=CC=CC=C2O1	3.69888	2.77528	TS		5.678	134.772	1.422	134.772	16	17	41	3.191	3.322	1.6	1	1	6	15	2.021	1.158	4.004	17	-0.045	10.596	3	18	15.2285	3.673
Verlukast	O=C(O)CCSC(c3cccc(C=Cc1nc2cc(ccc2(cc1))Cl)c3)SCCC(=O)N(C)C	CN(C)C(=O)CCSC(SCCC([O-])=O)C1=CC=CC(C=CC2=CC=C3C=CC(Cl)=CC3=N2)=C1	3.39777	2.81872	TS		4.998	156.665	4.384	260.253	20.5	19	43.3	4.144	3.644	3.3	-1	0	9	19	19.22	1.121	3.911	20	0.058	8.569	5	22	14.8229	5.015
Atovaquone	Oc1c(O)c(c(O)c2ccccc12)C4=CCC(c3ccc(cc3)Cl)CC4	OC1=C(O)C(=C(O)C2=CC=CC=C12)C1=CCC(CC1)C1=CC=C(Cl)C=C1	2.99957	2.76097	TS		5.826	111.093	4.228	150.242	19	19	48.9	3.689	3.392	0	0	0	8	18	17.873	0.81	3.909	18	-0.054	8.152	0	12	13.9586	3.486
Bromfenac	O=C(O)Cc2cccc(C(=O)c1ccc(cc1)Br)c2(N)	NC1=C(C=CC=C1CC([O-])=O)C(=O)C1=CC=C(Br)C=C1	2.95813	2.49251	TS		2.197	142.039	3.736	142.039	15.5	12	48.4	2.312	3.17	3.2	-1	1	7	14	13.954	0.827	3.805	14	-0.037	10.747	1	16	12.3697	3.662
Tesaglitazar	O=C(O)C(OCC)Cc2ccc(OCCc1ccc(OS(=O)(=O)C)cc1)cc2	CCOC(CC1=CC=C(OCCC2=CC=C(OS(C)(=O)=O)C=C2)C=C1)C([O-])=O	2.95813	2.52352	TS		2.771	129.652	2.33	137.402	17.5	13	39.2	2.361	3.322	0	-1	0	8	13	5.431	1.335	3.864	15	-0.072	7.99	0	206	13.094	5.052
Amsalog	O=C(NC)c2cccc3C(=Nc1ccc(cc1(OC))NS(=O)(=O)C)c4cccc(c4(Nc23))C	CNC(=O)C1=CC=CC2=C(NC3=CC=C(NS(C)(=O)=O)C=C3OC)C3=CC=CC(C)=C3[NH+]=C12	2.95813	2.42402	TS		3.861	154.605	1.886	160.412	25	14	41.4	4.908	3.907	6.9	1	1	9	20	3.558	1.267	3.961	25	-0.096	8.028	7	49	18.5838	4.311
Ziprasidone	Oc1cc2cc(c(cc2([nH]1))Cl)CCN5CCN(c3nsc4ccccc34)CC5	ClC1=C(CCN2CCN(CC2)C2=NSC3=CC=CC=C23)C=C2CC(=O)NC2=C1	2.9203	2.44537	TS		4.259	95.435	3.443	165.636	16.5	12	42.9	3.196	3.322	8.2	0	0	6	14	11.854	1.325	3.948	17	-0.03	8.428	9	0	12.5731	3.69
Paricalcitol	OC3CC(=CC=C1CCCC2(C)(C1CCC2(C(C=CC(C)C(O)(C)C)C)))CC(O)C3	CC(C=CC(C)C(C)(C)O)C1CCC2C(CCCC12C)=CC=C1CC(O)CC(O)C1	2.79518	2.29644	TS		4.863	108.678	4.472	108.678	4	24	36.5	1.373	2	0	0	0	0	6	19.996	1.232	3.783	3	-0.018	5.631	0	34	15.3015	3.728
Diflunisal	O=C(O)c1cc(ccc1(O))c2ccc(F)cc2(F)	OC1=CC=C(C=C1C([O-])=O)C1=CC=C(F)C=C1F	2.79518	2.4258	TS		2.419	91.371	3.993	91.371	14	9	52	2.409	3	0	-1	0	6	13	15.944	0.726	3.693	13	-0.165	9.968	0	10	12.1258	3.614
Itraconazole	O=C1N(N=CN1c2ccc(cc2)N7CCN(c6ccc(OCC3OC(OC3)(c4ccc(cc4Cl)Cl)Cn5ncnc5)cc6)CC7)C(C)CC	CCC(C)N1N=CN(C1=O)C1=CC=C(C=C1)N1CCN(CC1)C1=CC=C(OCC2COC(CN3C=NC=N3)(O2)C2=CC=C(Cl)C=C2Cl)C=C1	2.6981	2.34222	TS		6.467	197.969	5.127	276.266	27	17	40.2	3.65	3.858	9.2	0	0	11	22	26.29	1.505	3.876	25	-0.014	8.112	17	61	11.1489	4.131
Montelukast	O=C(O)CC1(CC1)CSC(c4cccc(C=Cc2nc3cc(ccc3(cc2))Cl)c4)CCc5ccccc5C(O)(C)C	CC(C)(O)C1=CC=CC=C1CCC(SCC1(CC([O-])=O)CC1)C1=CC=CC(C=CC2=CC=C3C=CC(Cl)=CC3=N2)=C1	2.6981	2.4464	TS		7.581	203.798	5.658	275.166	25	30	46.1	4.957	3.858	1.3	-1	0	13	24	32.011	0.986	3.955	25	-0.113	7.7	2	26	13.1674	4.507
Hydroxystaurosporine, 7-	O=C1NC(O)c8c1c3c2ccccc2n6c3c5c8(c4ccccc4n5C7(OC6CC(NC)C7(OC))(C))	C[NH2+]C1CC2OC(C)(C1OC)N1C3=C(C=CC=C3)C3=C1C1=C(C4=CC=CC=C4N21)C1=C3C(O)NC1=O	2.65662	2.31183	TS		2.249	136.393	-1.295	136.393	19.5	16	44.4	5.329	3.807	6.3	1	1	8	19	1.676	1.237	3.953	25	-0.072	7.676	10	38	32.7211	4.034
Micafungin	O=C(NC1C(=O)NC(C(=O)N4CC(O)CC4(C(=O)NC(C(=O)NC(C(=O)N2CC(C)C(O)C2(C(=O)NC(O)C(O)C1))C(O)CC(=O)N)C(O)C(O)c3ccc(O)c(OS(=O)(=O)O)c3))C(O)C)c5ccc(cc5)c6noc(c6)c7ccc(OCCCCC)cc7	CCCCCOC1=CC=C(C=C1)C1=CC(=NO1)C1=CC=C(C=C1)C(=O)NC1CC(O)C(O)NC(=O)C2C(O)C(C)CN2C(=O)C(NC(=O)C(NC(=O)C2CC(O)CN2C(=O)C(NC1=O)C(C)O)C(O)C(O)C1=CC=C(O)C(OS([O-])(=O)=O)=C1)C(O)CC(N)=O	2.63727	1.89903	TS		-3.153	233.273	-4.204	242.241	38.5	26	35.2	3.736	4.492	5.7	-1	1	12	29	17.677	1.388	3.9	33	0.087	7.984	18	3085	26.3613	4.461
Nisoldipine	O=C(OC)C2=C(N=C(C)C(C(=O)OCC(C)C)C2(c1ccccc1[N+](=O)[O-]))C	COC(=O)C1=C(C)N=C(C)C(C1C1=CC=CC=C1[N+]([O-])=O)C(=O)OCC(C)C	2.52157	2.14602	TS		2.873	117.705	2.767	117.705	15	13	38.5	2.233	3.322	3.8	0	0	4	11	7.658	1.316	3.702	12	-0.246	7.47	3	86	17.1183	4.023
Suramin	O=C(Nc1cccc(c1)C(=O)Nc2cc(ccc2C)C(=O)Nc3ccc(c4cc(cc(c34)S(=O)(=O)O)S(=O)(=O)O)S(=O)(=O)O)Nc5cccc(c5)C(=O)Nc6cc(ccc6C)C(=O)Nc7ccc(c8cc(cc(c78)S(=O)(=O)O)S(=O)(=O)O)S(=O)(=O)O	CC1=CC=C(C=C1NC(=O)C1=CC(NC(=O)NC2=CC=CC(=C2)C(=O)NC2=CC(=CC=C2C)C(=O)NC2=CC=C(C3=CC(=CC(=C23)S([O-])(=O)=O)S([O-])(=O)=O)S([O-])(=O)=O)=CC=C1)C(=O)NC1=CC=C(C2=CC(=CC(=C12)S([O-])(=O)=O)S([O-])(=O)=O)S([O-])(=O)=O	2.52157	2.16674	TS		0.228	304.472	-0.841	348.053	72.5	34	42.5	10.134	5.358	5	-6	0	22	49	0.707	1.194	4.213	63	-0.076	10.761	12	4890	18.388	4.742
Aminocamptothecin, 9-	O=C2OCC=1C(=O)N4C(=CC=1C2(O)CC)c3nc5cccc(N)c5(cc3C4)	CCC1(O)C(=O)OCC2=C1C=C1N(CC3=C1N=C1C=CC=C(N)C1=C3)C2=O	2.52157	1.67849	TS		0.999	99.879	1.662	99.879	16.5	11	45.5	3.31	3.392	6.8	0	1	4	15	2.764	1.119	3.843	15	-0.016	8.259	6	23	23.6918	4.302
Meloxicam	O=C(N=C1NC=C(C)S1)C3C(=O)c2ccccc2S(=O)(=O)N3(C)	CN1C(C(=O)N=C2NC=C(C)S2)=C([O-])C2=CC=CC=C2S1(=O)=O	2.52157	1.99742	TS		0.533	83.382	1.166	121.409	14.5	7	40	2.501	3.322	8.6	-1	0	4	12	1.36	1.306	3.713	12	-0.03	10.012	6	26	14.962	4.755
Oxybutynin	O=C(OCC#CCN(CC)CC)C(O)(c1ccccc1)C2CCCCC2	CC[NH+](CC)CC#CCOC(=O)C(O)(C1CCCCC1)C1=CC=CC=C1	2.46704	1.90998	TS		3.086	133.052	-0.424	133.052	9.5	16	37.9	1.346	2.807	1.7	1	1	5	7	0.179	1.371	3.71	8	-0.139	6.182	3	8	12.6178	4.316
Felodipine	O=C(OCC)C2=C(N=C(C)C(C(=O)OC)C2(c1cccc(c1Cl)Cl))C	CCOC(=O)C1=C(C)N=C(C)C(C1C1=CC=CC(Cl)=C1Cl)C(=O)OC	2.44213	2.35132	TS		3.465	103.648	3.217	181.946	12	12	40.9	1.974	3	2.3	0	0	3	11	10.347	1.324	3.705	10	-0.261	8.734	2	28	15.9411	4.017
Clevidipine	O=C(OCOC(=O)CCC)C2=C(N=C(C)C(C(=O)OC)C2(c1cccc(c1Cl)Cl))C	CCCC(=O)OCOC(=O)C1=C(C)N=C(C)C(C1C1=CC=CC(Cl)=C1Cl)C(=O)OC	2.41856	2.33965	TS		4.061	117.967	3.483	196.264	13.5	14	39.6	1.963	3.17	1.9	0	0	3	12	12.129	1.385	3.705	11	-0.274	8.61	2	82	17.1431	4.018
Maxipost	O=C2Nc1cc(ccc1C2(F)c3cc(ccc3(OC))Cl)C(F)(F)F	COC1=CC=C(Cl)C=C1C1(F)C(=O)NC2=CC(=CC=C12)C(F)(F)F	2.41856	2.25458	TS		4.244	101.262	3.903	140.411	14.5	10	47.1	2.374	3	2.9	0	0	6	13	15.231	0.835	3.786	13	-0.003	10.58	2	5	15.1501	4.529
DHA Paclitaxel	O=C(OC3C5C6(OC(=O)C)(COC6(CC(O)C5(C(=O)C(OC(=O)C)=C4C(C)C(OC(=O)C(OC(=O)CCC=CCC=CCC=CCC=CCC=CCC=CCC)C(NC(=O)c1ccccc1)c2ccccc2)CC3(O)C4(C)C)(C))))c7ccccc7	CCC=CCC=CCC=CCC=CCC=CCC=CCCC(=O)OC(C(NC(=O)C1=CC=CC=C1)C1=CC=CC=C1)C(=O)OC1CC2(O)C(OC(=O)C3=CC=CC=C3)C3C4(COC4CC(O)C3(C)C(=O)C(OC(C)=O)=C(C1C)C2(C)C)OC(C)=O	2.41856	2.01759	TS		9.973	411.353	5.237	411.353	36	52	41.6	2.964	4.585	0.6	0	0	15	39	27.422	1.213	3.891	32	0.115	7.015	2	796	21.5385	4.312
Azapropazone	O=C2C(=C(O)N3C(=Nc1ccc(cc1N23)C)N(C)C)CCC	CCCC1=C([O-])N2N(C1=O)C1=CC(C)=CC=C1[NH+]=C2N(C)C	2.3962	1.62994	TS		1.523	90.767	3.07	90.767	11	9	38.1	2.119	2.807	9.5	0	1	3	10	9.424	1.545	3.669	9	-0.138	7.152	9	4	18.8608	3.932
Telmisartan	O=C(O)c6ccccc6(c1ccc(cc1)Cn2c3cc(cc(c3(nc2CCC))C)c5nc4ccccc4n5C)	CCCC1=NC2=C(C)C=C(C=C2N1CC1=CC=C(C=C1)C1=CC=CC=C1C([O-])=O)C1=NC2=CC=CC=C2N1C	2.3962	2.35171	TS		7.096	204.95	5.702	204.95	29.5	24	48.5	6.337	4.17	5.9	-1	0	14	27	32.513	1.213	3.967	33	-0.08	7.554	10	2	14.4954	3.609
Teniposide	O=C6OCC7C(OC1OC2COC(OC2(C(O)C1(O)))c3cccs3)c4cc8OCOc8(cc4C(c5cc(OC)c(O)c(OC)c5)C67)	COC1=CC(=CC(OC)=C1O)C1C2C(COC2=O)C(OC2OC3COC(OC3C(O)C2O)C2=CC=CS2)C2=CC3=C(OCO3)C=C12	2.35463	2.17189	TS		2.486	141.907	0.55	173.185	20	13	41	2.557	3.392	0	0	0	6	17	0.303	1.187	3.912	18	-0.051	8.419	0	598	18.0533	3.959
Amlodipine	O=C(OCC)C2=C(N=C(C)C(C(=O)OC)C2(c1ccccc1Cl))COCCN	CCOC(=O)C1=C(COCC[NH3+])N=C(C)C(C1C1=CC=CC=C1Cl)C(=O)OC	2.29885	1.77228	TS		0.487	112.089	-2.043	151.238	12	11	37	1.858	3	3.7	1	1	4	11	4.176	1.367	3.696	10	-0.104	7.591	3	52	16.5016	4.018
Mibefradil	O=C(OC2(CCc1cc(F)ccc1C2(C(C)C))(CCN(C)CCCc3nc4ccccc4([nH]3)))COC	COCC(=O)OC1(CC[NH+](C)CCCC2=NC3=CC=CC=C3N2)CCC2=CC(F)=CC=C2C1C(C)C	2.29885	1.9308	TS		4.026	154.04	0.779	154.04	15.5	18	38.7	2.816	3.322	4	1	1	7	14	0.606	1.298	3.963	17	-0.108	6.623	7	8	14.8889	3.944
Cilomilast	N#CC3(c2ccc(OC)c(OC1CCCC1)c2)(CCC(C(=O)O)CC3)	COC1=CC=C(C=C1OC1CCCC1)C1(CCC(CC1)C([O-])=O)C#N	2.21924	1.83626	TS		3.471	96.577	2.567	96.577	11.5	14	40.8	1.344	2.807	2	-1	0	3	7	6.589	1.222	3.736	8	-0.173	6.989	1	43	11.9777	4.416
Ibuprofen	O=C(O)C(c1ccc(cc1)CC(C)C)C	CC(C)CC1=CC=C(C=C1)C(C)C([O-])=O	2.21924	1.9278	TS		2.904	80.001	3.23	80.001	7.5	12	40.6	1.279	2.322	0	-1	0	4	7	10.436	1.192	3.55	7	-0.054	6.416	0	2	10.8892	3.788
Suprofen	O=C(O)C(c1ccc(cc1)C(=O)c2cccs2)C	CC(C([O-])=O)C1=CC=C(C=C1)C(=O)C1=CC=CS1	2.21924	2.03078	TS		2.611	92.909	2.554	124.187	13	11	48.3	1.999	3.087	0	-1	0	6	12	6.523	0.86	3.82	13	-0.203	8.942	0	18	10.341	3.789
Ketorolac	O=C(c1ccccc1)c2ccc3n2CCC3(C(=O)O)	[O-]C(=O)C1CCN2C1=CC=C2C(=O)C1=CC=CC=C1	2.16453	1.84661	TS		2.129	91.521	2.002	91.521	13	10	48.4	2.126	3.087	3.2	-1	0	7	12	4.009	1.145	3.805	13	-0.324	8.203	3	16	12.4475	3.837
Fluvastatin	O=C(O)CC(O)CC(O)C=Cc3c(c1ccc(F)cc1)c2ccccc2n3C(C)C	CC(C)N1C(C=CC(O)CC(O)CC([O-])=O)=C(C2=CC=CC=C12)C1=CC=C(F)C=C1	2.09893	1.96499	TS		3.541	147.163	3.348	147.163	17	17	43.6	3.581	3.459	1.8	-1	0	8	17	11.206	1.045	3.772	18	-0.072	7.464	3	26	16.0997	3.614
Ketoprofen	O=C(O)C(c1cccc(c1)C(=O)c2ccccc2)C	CC(C([O-])=O)C1=CC=CC(=C1)C(=O)C1=CC=CC=C1	2.09342	2.00764	TS		2.658	115.516	3.374	115.516	15	14	50	2.281	3.17	0	-1	0	9	14	11.384	0.939	3.787	14	-0.15	7.915	0	16	11.6851	3.79
Tenoxicam	O=C(N=C1C=CC=CN1)C3C(=O)c2c(ccs2)S(=O)(=O)N3(C)	CN1C(=C(O)NC2=CC=CC=N2)C(=O)C2=C(C=CS2)S1(=O)=O	2.06687	1.70007	TS		1.892	76.125	0.497	113.21	16.5	5	39.4	2.621	3.392	9.1	0	0	4	12	0.247	1.276	3.742	15	0.035	10.225	6	26	14.0978	4.76
Quercetin	O=C1C(O)=C(Oc2cc(O)cc(O)c12)c3ccc(O)c(O)c3	OC1=CC=C(C=C1O)C1OC2=CC([O-])=CC(=O)C2=C(O)C1=O	2.04183	1.6478	TS		-0.636	74.03	-0.67	74.03	14.5	7	48.4	2.368	3.17	0	-1	0	3	14	0.449	0.824	3.771	11	-0.097	9.717	0	124	15.2916	3.945
Aripiprazole	O=C4Nc3cc(OCCCCN2CCN(c1cccc(c1Cl)Cl)CC2)ccc3CC4	ClC1=C(Cl)C(=CC=C1)N1CC[NH+](CCCCOC2=CC=C3CCC(=O)NC3=C2)CC1	1.99564	1.67336	TS		3.438	107.765	-0.074	186.062	15	13	39.7	2.198	3	5.2	1	1	6	13	0.005	1.433	3.874	13	-0.006	7.749	8	6	12.3974	3.619
Eltanolone	O=C(C)C2CCC3C4CCC1CC(O)CCC1(C)C4(CCC23(C))	CC(=O)C1CCC2C3CCC4CC(O)CCC4(C)C3CCC12C	1.99564	1.63932	TS		3.735	54.42	4.254	54.42	1.5	19	36.8	0.086	1	0	0	0	0	1	18.094	1.232	3.8	1	-0.02	5.589	0	11	21.2385	3.887
Indomethacin	O=C(O)Cc3c1cc(OC)ccc1n(C(=O)c2ccc(cc2)Cl)c3C	COC1=CC=C2N(C(=O)C3=CC=C(Cl)C=C3)C(C)=C(CC([O-])=O)C2=C1	1.99564	1.90144	TS		3.533	122.585	3.318	161.734	17.5	13	47.5	3.089	3.459	2.5	-1	0	7	16	11.006	1.187	3.841	18	0.039	8.92	3	37	14.9603	3.777
Nefazodone	O=C1N(N=C(N1CCOc2ccccc2)CC)CCCN4CCN(c3cccc(c3)Cl)CC4	CCC1=NN(CCCN2CCN(CC2)C2=CC=CC(Cl)=C2)C(=O)N1CCOC1=CC=CC=C1	1.99564	1.84735	TS		4.416	136.617	4.236	175.766	16	13	38.5	2.095	3.17	7.7	0	0	9	14	17.942	1.584	3.813	14	0.073	7.232	12	5	11.7204	3.887
Nicardipine	O=C(OC)C3=C(N=C(C)C(C(=O)OCCN(C)Cc1ccccc1)C3(c2cccc(c2)[N+](=O)[O-]))C	COC(=O)C1=C(C)N=C(C)C(C1C1=CC=CC(=C1)[N+]([O-])=O)C(=O)OCC[NH+](C)CC1=CC=CC=C1	1.99564	1.76805	TS		1.843	163.229	-0.603	163.229	21	16	40	2.708	3.7	4.6	1	1	9	17	0.364	1.325	3.86	18	-0.161	7.394	6	94	15.394	4.012
Tacrolimus	O=C2OC(C(=CC1CCC(O)C(OC)C1)C)C(C)C(O)CC(=O)C(=CC(C)CC(C)CC(OC)C4OC(O)(C(=O)C(=O)N3CCCCC23)C(C)CC4(OC))CC=C	COC1CC(CCC1O)C=C(C)C1OC(=O)C2CCCCN2C(=O)C(=O)C2(O)OC(C(CC2C)OC)C(CC(C)CC(C)C=C(CC=C)C(=O)CC(O)C1C)OC	1.99564	1.68616	TS		4.869	179.49	1.321	179.49	9.5	27	34.9	0.899	3	0.8	0	0	0	10	1.744	1.482	3.798	7	-0.067	6.382	3	574	33.4296	4.326
Chlorambucil	O=C(O)CCCc1ccc(cc1)N(CCCl)CCCl	[O-]C(=O)CCCC1=CC=C(C=C1)N(CCCl)CCCl	1.99564	1.64957	TS		3.194	68.076	3.432	146.373	8	10	37.8	1.237	2.322	2.7	-1	0	4	7	11.777	1.472	3.521	7	-0.03	8.195	3	2	12.5225	3.596
Conivaptan	O=C(Nc1ccc(cc1)C(=O)N4c2ccccc2c3[nH]c(nc3CC4)C)c6ccccc6(c5ccccc5)	CC1=NC2=C(CCN(C(=O)C3=CC=C(NC(=O)C4=CC=CC=C4C4=CC=CC=C4)C=C3)C3=CC=CC=C23)N1	1.99564	2.13653	TS		5.298	213.254	4.781	213.254	32	24	50	5.584	4.129	6.3	0	0	17	29	22.863	1.103	3.944	31	-0.198	7.791	9	8	14.5369	3.744
Tamsulosin	O=S(=O)(N)c1cc(ccc1(OC))CC(NCCOc2ccccc2(OCC))C	CCOC1=CC=CC=C1OCC[NH2+]C(C)CC1=CC=C(OC)C(=C1)S(N)(=O)=O	1.99564	1.67952	TS		1.612	129.159	-1.96	134.966	16.5	11	35.1	2.258	3.17	3.5	1	2	7	12	3.841	1.396	3.819	14	-0.098	7.186	2	82	14.3349	4.688
Ethinylestradiol-3-Sulfate	O=S(=O)(O)Oc1ccc2c(c1)CCC4C2CCC3(C)(C4(CCC3(O)(C#C)))	CC12CCC3C(CCC4=CC(OS([O-])(=O)=O)=CC=C34)C1CCC2(O)C#C	1.9538	1.80169	TS		3.79	104.428	3.84	113.395	11.5	18	40.8	1.521	3	0	-1	0	3	6	14.749	1.163	3.85	9	0.034	7.663	0	58	19.9059	4.457
Furosemide	O=C(O)c2cc(c(cc2(NCc1occc1))Cl)S(=O)(=O)N	NS(=O)(=O)C1=C(Cl)C=C(NCC2=CC=CO2)C(=C1)C([O-])=O	1.91558	1.57286	TS		1.037	74.907	0.434	119.863	15	6	38.7	2.127	3.248	6.5	-1	1	4	11	0.189	1.207	3.744	14	-0.159	10.637	2	60	12.0643	4.693
NK 611	O=C5OCC6C(OC1OC2COC(OC2(C(O)C1(N(C)C)))C)c3cc7OCOc7(cc3C(c4cc(OC)c(O)c(OC)c4)C56)	COC1=CC(=CC(OC)=C1O)C1C2C(COC2=O)C(OC2OC3COC(C)OC3C(O)C2[NH+](C)C)C2=CC3=C(OCO3)C=C12	1.88037	1.56526	TS		0.027	139.565	-3.168	139.565	16	11	37.8	2.092	3	1.2	1	1	4	13	10.039	1.449	3.781	13	-0.077	7.521	3	513	19.8782	3.959
Ethinylestradiol	C#CC3(O)(CCC2C4CCc1cc(O)ccc1C4(CCC23(C)))	CC12CCC3C(CCC4=CC(O)=CC=C34)C1CCC2(O)C#C	1.84775	1.80234	TS		4.861	99.184	4.004	99.184	8.5	18	43.5	1.377	2.585	0	0	0	3	6	16.033	0.975	3.82	7	0.018	6.444	0	10	20.8972	4.217
Bevantolol	OC(COc1cccc(c1)C)CNCCc2ccc(OC)c(OC)c2	COC1=CC=C(CC[NH2+]CC(O)COC2=CC=CC(C)=C2)C=C1OC	1.81734	1.61553	TS		2.033	130.365	-1.352	130.365	13.5	11	37.7	1.942	2.807	1.9	1	1	7	12	1.827	1.353	3.84	12	-0.172	6.538	2	46	12.5233	3.208
Warfarin	O=C1Oc3ccccc3(C(O)=C1C(c2ccccc2)CC(=O)C)	CC(=O)CC(C1=CC=CC=C1)C1=C([O-])C2=CC=CC=C2OC1=O	1.81734	1.87287	TS		1.984	128.538	3.204	128.538	17	15	50	2.545	3.322	0	-1	0	9	16	10.264	0.974	3.822	15	-0.165	8.088	0	28	14.5513	3.851
Estradiol	Oc1ccc2c(c1)CCC3C2CCC4(C)(C(O)CCC34)	CC12CCC3C(CCC4=CC(O)=CC=C34)C1CCC2O	1.78888	1.6455	TS		3.813	58.832	3.635	58.832	6.5	16	40.9	1.222	2	0	0	0	3	6	13.211	1.032	3.798	6	0.023	6.191	0	10	20.8868	3.684
Propofol	Oc1c(cccc1C(C)C)C(C)C	CC(C)C1=CC=CC(C(C)C)=C1O	1.78888	1.72302	TS		3.951	70.101	3.386	70.101	6.5	11	38.7	1.241	2	0	0	0	3	6	11.463	1.184	3.478	6	-0.432	5.752	0	0	11.1734	3.355
Diprafenone	O=C(c1ccccc1(OCC(O)CNC(C)(C)CC))CCc2ccccc2	CCC(C)(C)[NH2+]CC(O)COC1=CC=CC=C1C(=O)CCC1=CC=CC=C1	1.7621	1.46986	TS		3.025	142.812	-0.255	142.812	14	17	39	2.211	3	1.7	1	1	9	13	0.065	1.242	3.82	13	0.033	6.281	2	14	14.0907	3.641
Doxazosin	O=C(N3CCN(C1=NC(=N)c2cc(OC)c(OC)cc2(N1))CC3)C4Oc5ccccc5(OC4)	COC1=C(OC)C=C2C(N)=NC(=[NH+]C2=C1)N1CCN(CC1)C(=O)C1COC2=CC=CC=C2O1	1.7621	1.42907	TS		2.488	126.261	1.319	126.261	19.5	7	39	3.318	3.392	8.5	1	2	6	15	1.739	1.525	3.836	18	-0.083	7.67	11	88	13.9517	3.881
Eprosartan	O=C(O)c1ccc(cc1)CN3C(N=CC3(=CC(C(=O)O)Cc2cccs2))=CCCC	CCCC=C1[NH+]=CC(=CC(CC2=CC=CS2)C([O-])=O)N1CC1=CC=C(C=C1)C([O-])=O	1.7621	1.59205	TS		1.562	137.285	3.012	168.562	17.5	16	43.4	2.634	3.524	3.8	-1	1	6	17	9.074	1.162	3.885	16	0.056	7.992	5	52	12.8899	3.775
Reboxetine	O(c3ccccc3(OC(c1ccccc1)C2OCCNC2))CC	CCOC1=CC=CC=C1OC(C1C[NH2+]CCO1)C1=CC=CC=C1	1.71292	1.44887	TS		1.847	121.18	-1.451	121.18	13	11	40.4	1.849	2.807	2.1	1	1	9	12	2.106	1.284	3.79	12	-0.161	6.69	2	12	11.9386	3.487
Atomoxetine	O(c1ccccc1C)C(c2ccccc2)CCNC	C[NH2+]CCC(OC1=CC=CC=C1C)C1=CC=CC=C1	1.6902	1.42102	TS		2.346	118.763	-0.154	118.763	12.5	13	41.5	1.988	2.807	2.4	1	1	9	12	0.024	1.198	3.812	12	-0.071	6.254	2	0	11.3074	3.345
Carvedilol	OC(COc2cccc3[nH]c1ccccc1c23)CNCCOc4ccccc4(OC)	COC1=CC=CC=C1OCC[NH2+]CC(O)COC1=CC=CC2=C1C1=C(N2)C=CC=C1	1.6902	1.64926	TS		2.784	153.682	-1.489	153.682	19.5	13	42.1	4.118	3.524	3.5	1	1	11	18	2.216	1.204	3.817	21	-0.181	7.15	4	38	14.4029	3.341
Darifenacin	O=C(N)C(c1ccccc1)(c2ccccc2)C5CN(CCc3ccc4OCCc4(c3))CC5	NC(=O)C(C1CC[NH+](CCC2=CC=C3OCCC3=C2)C1)(C1=CC=CC=C1)C1=CC=CC=C1	1.6902	1.54952	TS		2.997	164.395	0.286	164.395	20	22	44.4	2.174	3.459	3.2	1	2	13	19	0.082	1.098	3.915	19	-0.032	6.787	4	12	11.6932	4.34
Entacapone	N#CC(=Cc1cc(O)c(O)c(c1)[N+](=O)[O-])C(=O)N(CC)CC	CCN(CC)C(=O)C(=CC1=CC(O)=C([O-])C(=C1)[N+]([O-])=O)C#N	1.6902	1.10694	TS		0.93	85.492	1.111	85.492	15.5	7	38.9	2.016	3.322	8.3	-1	0	2	9	1.234	1.277	3.585	11	0.014	8.453	5	54	14.873	4.109
Ergotamine	O=C(NC1(OC3(O)(N(C1(=O))C(C(=O)N2CCCC23)Cc4ccccc4))C)C7=CC8c6cccc5[nH]cc(c56)CC8(N(C)C7)	C[NH+]1CC(=CC2C1CC1=CNC3=CC=CC2=C13)C(=O)NC1(C)OC2(O)C3CCCN3C(=O)C(CC3=CC=CC=C3)N2C1=O	1.6902	1.50923	TS		1.707	157.478	-1.203	157.478	20	20	41.8	3.224	3.7	6.3	1	1	8	19	1.448	1.341	3.9	20	-0.008	7.376	13	47	17.6303	4.458
Pantoprazole	O=S(c1nc2cc(OC(F)F)ccc2([nH]1))Cc3nccc(OC)c3(OC)	COC1=C(OC)C(CS(=O)C2=NC3=CC(OC(F)F)=CC=C3N2)=NC=C1	1.6902	1.49633	TS		2.951	103.259	0.635	122.392	17	4	39	3.118	3.322	7.3	0	0	4	12	0.403	1.137	3.795	17	-0.115	9.351	6	42	13.9298	4.799
Solifenacin	O=C(OC2CN1CCC2(CC1))N5CCc3ccccc3C5(c4ccccc4)	O=C(OC1C[NH+]2CCC1CC2)N1CCC2=CC=CC=C2C1C1=CC=CC=C1	1.6902	1.38963	TS		2.469	117.632	-0.371	117.632	13.5	16	42.6	2.086	3	3.7	1	1	9	13	0.138	1.318	3.841	13	-0.043	6.732	6	2	14.1896	3.889
Diazepam	O=C1N(c3ccc(cc3(C(=NC1)c2ccccc2))Cl)C	CN1C2=CC=C(Cl)C=C2C(=NCC1=O)C1=CC=CC=C1	1.62817	1.57353	TS		3.385	106.402	3.355	145.551	15.5	11	48.5	2.559	3.17	6.1	0	0	8	14	11.257	1.217	3.771	14	0.075	8.629	5	0	16.3317	3.771
Dexloxiglumide	O=C(O)CCC(NC(=O)c1ccc(c(c1)Cl)Cl)C(=O)N(CCCOC)CCCCC	CCCCCN(CCCOC)C(=O)C(CCC([O-])=O)NC(=O)C1=CC=C(Cl)C(Cl)=C1	1.60924	1.43819	TS		2.939	98.459	3.082	176.756	10.5	13	35.6	1.08	2.807	3.4	-1	0	3	9	9.499	1.562	3.679	9	0.075	7.804	5	68	17.5857	3.852
Pimobendan	O=C4NN=C(c1ccc2[nH]c(nc2(c1))c3ccc(OC)cc3)C(C)C4	COC1=CC=C(C=C1)C1=NC2=CC(=CC=C2N1)C1=NNC(=O)CC1C	1.60924	1.42175	TS		2.936	114.269	2.738	114.269	17.5	12	44.2	3.453	3.459	9.3	0	0	7	15	7.497	1.127	3.806	18	-0.09	7.777	6	14	12.8122	3.636
Levonorgestrel	O=C4CC3=CCC2C(CCC1(CC)(C2(CCC1(O)(C#C))))C3CC4	CCC12CCC3C(CC=C4CC(=O)CCC34)C1CCC2(O)C#C	1.59106	1.61263	TS		4.21	89.783	4.05	89.783	4.5	19	41.2	0.659	2.322	0	0	0	0	3	16.399	1.087	3.79	3	-0.022	6.127	0	10	20.9667	4.232
Saquinavir	O=C(N)CC(NC(=O)c1nc2ccccc2(cc1))C(=O)NC(Cc3ccccc3)C(O)CN4CC5CCCCC5(CC4(C(=O)NC(C)(C)C))	CC(C)(C)NC(=O)C1CC2CCCCC2C[NH+]1CC(O)C(CC1=CC=CC=C1)NC(=O)C(CC(N)=O)NC(=O)C1=CC=C2C=CC=CC2=N1	1.54051	1.28884	TS		2.32	182.145	-2.052	182.145	22	25	38	2.276	3.755	6	1	2	11	19	4.213	1.331	3.914	21	0.047	6.719	12	76	15.5424	3.816
Clomipramine	c1ccc3c(c1)N(c2cc(ccc2CC3)Cl)CCCN(C)C	C[NH+](C)CCCN1C2=CC=CC=C2CCC2=CC=C(Cl)C=C12	1.52482	1.31233	TS		3.492	110.327	0.688	149.475	12.5	13	41.3	2.444	2.807	4.3	1	1	7	12	0.473	1.388	3.759	12	0.03	6.867	6	0	19.1789	3.444
Amsacrine	O=S(=O)(Nc4ccc(N=C1c3ccccc3(Nc2ccccc12))c(OC)c4)C	COC1=CC(NS(C)(=O)=O)=CC=C1NC1=C2C=CC=CC2=[NH+]C2=CC=CC=C12	1.52482	1.74618	TS		4.167	145.26	2.413	151.067	23.5	13	43.8	4.78	3.807	6.3	1	1	11	19	5.822	1.196	3.96	24	-0.107	8.219	5	14	16.4718	4.311
Desmethyldiazepam	O=C2C=NC(c1ccccc1)c3cc(ccc3(N2))Cl	ClC1=CC=C2NC(=O)C=NC(C3=CC=CC=C3)C2=C1	1.50965	1.31843	TS		3.039	102.191	2.576	141.339	15.5	11	50	2.615	3.17	6.7	0	0	8	14	6.636	1.052	3.768	14	0.047	9.024	4	0	15.8831	3.598
Epristeride	O=C(O)C4C=C3C=CC1C(CCC2(C)(C(C(=O)NC(C)(C)C)CCC12))C3(C)CC4	CC(C)(C)NC(=O)C1CCC2C3C=CC4=CC(CCC4(C)C3CCC12C)C([O-])=O	1.50965	1.51606	TS		3.308	102.367	4.386	102.367	6	22	38.5	0.904	2.322	1.5	-1	0	0	6	19.237	1.249	3.819	4	-0.13	6.133	2	26	20.5785	3.924
Bumetanide	O=C(O)c2cc(NCCCC)c(Oc1ccccc1)c(c2)S(=O)(=O)N	CCCCNC1=C(OC2=CC=CC=C2)C(=CC(=C1)C([O-])=O)S(N)(=O)=O	1.49496	1.40835	TS		2.282	107.028	1.763	112.836	17.5	11	38.6	2.406	3.322	4.5	-1	1	7	13	3.108	1.237	3.802	15	0.078	8.26	2	48	14.503	4.692
Isoxicam	O=C(N=C1C=C(ON1)C)C3C(=O)c2ccccc2S(=O)(=O)N3(C)	CN1C(=C(O)NC2=NOC(C)=C2)C(=O)C2=CC=CC=C2S1(=O)=O	1.44046	1.45551	TS		1.688	85.006	0.824	90.814	16.5	7	38.9	2.649	3.392	8.3	0	0	5	12	0.679	1.333	3.676	15	-0.049	9.316	5	54	14.962	4.759
Milrinone	N#CC2=CC(c1ccncc1)=C(NC2(=O))C	CC1=C(C=C(C#N)C(=O)N1)C1=CC=NC=C1	1.44046	0.834788	TS		0.357	88.969	0.805	88.969	13.5	7	48	1.981	3.17	12	0	0	2	10	0.648	1.12	3.591	10	-0.126	8.45	5	0	11.4438	4.102
Tolterodine	Oc1ccc(cc1C(c2ccccc2)CCN(C(C)C)C(C)C)C	CC(C)[NH+](CCC(C1=CC=CC=C1)C1=CC(C)=CC=C1O)C(C)C	1.41542	1.3024	TS		4.076	134.133	0.986	134.133	12.5	18	39.3	1.85	2.807	1.8	1	1	8	12	0.971	1.292	3.772	12	0.047	5.831	3	0	12.8056	3.435
Propafenone	O=C(c1ccccc1(OCC(O)CNCCC))CCc2ccccc2	CCC[NH2+]CC(O)COC1=CC=CC=C1C(=O)CCC1=CC=CC=C1	1.40339	1.32856	TS		2.443	127.267	-0.689	127.267	14	15	39.6	2.213	3	1.9	1	1	9	13	0.474	1.217	3.82	13	-0.061	6.462	2	14	13.4989	3.641
Buprenorphine	Oc7ccc6c2c7(OC3C1(OC)(CCC4(CC1(C(O)(C)C(C)(C)C))(C(N(CCC234)CC5CC5)C6)))	COC12CCC3(CC1C(C)(O)C(C)(C)C)C1CC4=CC=C(O)C5=C4C3(CC[NH+]1CC1CC1)C2O5	1.38021	1.14897	TS		2.337	98.704	0.122	98.704	7	20	38.2	1.27	2	1.3	1	1	2	6	0.015	1.27	3.808	6	0.011	6.167	3	29	21.9234	4.337
Isradipine	O=C(OC)C3=C(N=C(C)C(C(=O)OC(C)C)C3(c2cccc1nonc12))C	COC(=O)C1=C(C)N=C(C)C(C1C1=CC=CC2=NON=C12)C(=O)OC(C)C	1.38021	1.35402	TS		2.083	105.168	1.72	105.168	14	11	39.6	2.863	3.322	6.3	0	0	3	11	2.959	1.283	3.735	14	-0.31	7.738	4	56	15.7199	4.02
Docetaxel	O=C(OC(C)(C)C)NC(c1ccccc1)C(O)C(=O)OC3CC4(O)(C(OC(=O)c2ccccc2)C5C6(OC(=O)C)(COC6(CC(O)C5(C(=O)C(=O)C(C3(C))C4(C)(C))(C))))	CC1C(CC2(O)C(OC(=O)C3=CC=CC=C3)C3C4(COC4CC(O)C3(C)C(=O)C(=O)C1C2(C)C)OC(C)=O)OC(=O)C(O)C(NC(=O)OC(C)(C)C)C1=CC=CC=C1	1.38021	1.30348	TS		2.684	220	1.271	220	21	27	38.7	1.181	3.7	0.9	0	0	10	18	1.615	1.276	3.867	18	-0.016	7.279	2	688	22.0847	4.33
Lovastatin (acid)	O=C(O)CC(O)CC(O)CCC2C(C=CC1=CC(C)CC(OC(=O)C(C)CC)C12)C	CCC(C)C(=O)OC1CC(C)C=C2C=CC(C)C(CCC(O)CC(O)CC([O-])=O)C12	1.34744	1.2769	TS		2.931	96.028	3.025	96.028	6	19	35.8	0.859	2.322	0	-1	0	0	6	9.149	1.324	3.636	4	-0.152	6.293	0	112	18.6741	3.817
Flucloxacillin	O=C(O)C4N3C(=O)C(NC(=O)c1c(noc1C)c2c(F)cccc2Cl)C3SC4(C)(C)	CC1=C(C(=O)NC2C3SC(C)(C)C(N3C2=O)C([O-])=O)C(=NO1)C1=C(F)C=CC=C1Cl	1.34744	1.41435	TS		2.016	98.227	3.093	169.595	14.5	10	41.3	2.296	3.248	6.5	-1	0	3	12	9.565	1.061	3.875	14	-0.111	9.846	6	64	13.7778	4.952
Indocyanine Green	O=S(=O)([O-])CCCCN6c2ccc1ccccc1c2C(C6(=CC=CC=CC=CC5=[N+](c4ccc3ccccc3c4C5(C)C)CCCCS(=O)(=O)[O-]))(C)C	CC1(C)C(=CC=CC=CC=CC2=[N+](CCCCS([O-])(=O)=O)C3=CC=C4C=CC=CC4=C3C2(C)C)N(CCCCS([O-])(=O)=O)C2=CC=C3C=CC=CC3=C12	1.27875	1.52704	TS		5.433	259.188	5.284	273.715	34	35	43	7.851	4.392	2	-1	1	12	29	27.92	1.236	4.089	31	-0.064	7.521	6	210	19.6418	4.426
Metolazone	O=C1c3cc(c(cc3(NC(N1c2ccccc2C)C))Cl)S(=O)(=O)N	CC1NC2=CC(Cl)=C(C=C2C(=O)N1C1=CC=CC=C1C)S(N)(=O)=O	1.27875	1.27695	TS		2.587	96.149	2.13	141.105	17.5	11	40	2.43	3.322	7.5	0	1	6	13	4.538	1.269	3.868	15	-0.134	9.147	5	14	15.6806	4.693
Omeprazole	O=S(c1nc2cc(OC)ccc2([nH]1))Cc3ncc(c(OC)c3C)C	COC1=CC=C2NC(=NC2=C1)S(=O)CC1=NC=C(C)C(OC)=C1C	1.27875	1.25262	TS		3.118	102.388	1.126	121.521	16.5	7	39.5	3.089	3.322	7	0	0	3	12	1.267	1.347	3.847	17	0.115	8.034	6	24	13.3782	4.799
Vardenafil	O=C1NC(=Nn2c(nc(c12)C)CCC)c3cc(ccc3(OCC))S(=O)(=O)N4CCN(CC)CC4	CCCC1=NC(C)=C2N1N=C(NC2=O)C1=CC(=CC=C1OCC)S(=O)(=O)N1CCN(CC)CC1	1.27875	1.27477	TS		2.873	108.773	2.537	114.581	17	10	34.8	2.707	3.392	9.1	0	0	3	11	6.436	1.647	3.838	15	-0.095	7.404	12	36	14.8283	4.727
Imatinib	O=C(Nc3ccc(c(N=C1N=C(C=CN1)c2cnccc2)c3)C)c4ccc(cc4)CN5CCN(C)CC5	C[NH+]1CCN(CC2=CC=C(C=C2)C(=O)NC2=CC=C(C)C(NC3=NC(=CC=N3)C3=CN=CC=C3)=C2)CC1	1.27875	1.2351	TS		2.66	177.271	-0.777	177.271	26.5	15	42	4.413	3.807	10.1	1	1	10	22	0.603	1.428	3.852	25	-0.066	7.169	16	0	12.0714	3.573
Trimetrexate	N=C3NC(=N)c1c(ccc(c1C)CNc2cc(OC)c(OC)c(OC)c2)N3	COC1=CC(NCC2=C(C)C3=C(NC(=[NH2+])N=C3N)C=C2)=CC(OC)=C1OC	1.27875	1.1639	TS		1.262	116.513	1.966	116.513	17.5	8	37.3	2.721	3.17	9.8	1	2	4	14	3.866	1.358	3.815	14	-0.27	7.264	8	10	15.0792	3.433
Delorazepam (Chlordesmethyldiazepam)	O=C1C=NC(c2cc(ccc2(N1))Cl)c3ccccc3Cl	ClC1=CC=C2NC(=O)C=NC(C3=CC=CC=C3Cl)C2=C1	1.2697	1.25628	TS		3.703	96.215	3.087	174.512	15.5	11	50	2.673	3.17	6.7	0	0	7	14	9.531	1.05	3.779	14	-0.014	10.172	4	0	16.3536	3.628
Trimipramine	c1ccc3c(c1)N(c2ccccc2CC3)CC(C)CN(C)C	CC(CN1C2=CC=CC=C2CCC2=CC=CC=C12)C[NH+](C)C	1.2697	1.13157	TS		3.276	122.593	0.42	122.593	12.5	14	40.8	2.436	2.807	4.1	1	1	8	12	0.176	1.395	3.748	12	-0.062	6.03	6	0	18.8762	3.435
Ceftriaxone	O=C(O)C4=C(CSC1=NC(=O)C(=O)NN1C)CSC3N4(C(=O)C3(NC(=O)C(=NOC)C2=CSC(=N)N2))	CON=C(C(=O)NC1C2SCC(CSC3=NC(=O)C([O-])=NN3C)=C(N2C1=O)C([O-])=O)C1=CSC(N)=N1	1.2608	0.972887	TS		-0.862	66.544	1.404	162.261	16.5	4	34.6	1.664	3.524	15.4	-2	1	0	12	1.971	1.252	3.821	13	-0.133	10.627	14	184	13.8306	4.629
Clozapine	N=2c4cc(ccc4(Nc1ccccc1C=2N3CCN(C)CC3))Cl	C[NH+]1CCN(CC1)C1=NC2=CC(Cl)=CC=C2NC2=CC=CC=C12	1.23507	1.13132	TS		2.387	100.437	-0.719	139.586	14.5	9	41.9	2.86	3	9.3	1	1	7	13	0.517	1.433	3.752	13	0.021	7.625	10	0	18.2619	3.457
Bupivacaine	O=C(Nc1c(cccc1C)C)C2N(CCCC)CCCC2	CCCC[NH+]1CCCCC1C(=O)NC1=C(C)C=CC=C1C	1.22678	0.877883	TS		2.856	85.621	-0.569	85.621	8	13	36	1.16	2.322	4	1	1	3	7	0.324	1.476	3.765	7	-0.085	5.79	5	0	13.2776	3.786
R-Apomorphine	Oc1ccc4c(c1(O))c2cccc3c2C(N(C)CC3)C4	C[NH+]1CCC2=C3C1CC1=CC=C(O)C(O)=C1C3=CC=C2	1.21864	1.05343	TS		1.505	78.88	-1.113	78.88	13	12	44.7	2.531	2.807	2.6	1	1	5	12	1.24	1.049	3.717	12	-0.017	7.062	3	3	22.3062	3.596
Azimilide	O=C3N(N=Cc1oc(cc1)c2ccc(cc2)Cl)C=C(O)N3CCCCN4CCN(C)CC4	CN1CC[NH+](CCCCN2C(=O)CN(N=CC3=CC=C(O3)C3=CC=C(Cl)C=C3)C2=O)CC1	1.19498	1.13184	TS		2.157	120.675	-1.283	159.823	14.5	10	37.7	2.619	3.248	8.2	1	1	6	13	1.645	1.601	3.726	14	-0.043	7.525	12	17	11.4993	4.001
Clindamycin	O=C(NC(C1OC(C(O)C(O)C1(O))SC)C(C)Cl)C2N(C)CC(CCC)C2	CCCC1CC([NH+](C)C1)C(=O)NC(C(C)Cl)C1OC(SC)C(O)C(O)C1O	1.19498	0.645847	TS		-0.178	47.651	-3.437	119.019	1.5	8	29.5	0.051	1	3.3	1	1	0	1	11.814	1.536	3.727	1	-0.018	6.985	5	46	14.1632	4.444
Prazosin	O=C(c1occc1)N4CCN(C2=NC(=N)c3cc(OC)c(OC)cc3(N2))CC4	COC1=C(OC)C=C2C(N)=NC(=[NH+]C2=C1)N1CCN(CC1)C(=O)C1=CC=CO1	1.19498	1.11705	TS		2.004	109.418	1.241	109.418	16.5	5	38	2.919	3.322	10	1	2	4	13	1.541	1.585	3.759	17	-0.138	7.689	11	54	13.2081	3.696
Diazoxide	O=S2(=O)(N=C(Nc1ccc(cc12)Cl)C)	CC1=NS(=O)(=O)C2=CC(Cl)=CC=C2N1	1.19498	0.903979	TS		1.669	47.39	1.901	92.346	11	5	38.1	1.824	2.807	9.5	0	0	3	7	3.613	1.365	3.555	9	-0.137	10.985	3	2	14.9709	4.718
Flavopiridol	O=C1C=C(Oc2c1c(O)cc(O)c2C3CCN(C)CC3(O))c4ccccc4Cl	C[NH+]1CCC(C(O)C1)C1=C2OC(=CC(O)=C2C([O-])=CC1=O)C1=CC=CC=C1Cl	1.19498	1.09486	TS		-0.91	105.444	-1.963	144.593	13.5	12	43.8	2.6	3.17	2.1	0	1	4	15	3.854	1.121	3.828	11	-0.096	8.372	3	50	15.9504	3.738
Piritramide	N#CC(c1ccccc1)(c2ccccc2)CCN4CCC(C(=O)N)(N3CCCCC3)CC4	NC(=O)C1(CC[NH+](CCC(C#N)(C2=CC=CC=C2)C2=CC=CC=C2)CC1)N1CCCCC1	1.18734	1.01988	TS		1.955	148.176	-0.818	148.176	16.5	19	40.3	1.362	3.322	6	1	2	10	13	0.669	1.287	3.818	14	0.001	6.443	8	0	11.5591	4.521
Digitoxin	Oc1occ(c1)C6CCC7(O)(C8CCC5CC(OC4OC(C)C(OC3OC(C)C(OC2OC(C)C(O)C(O)C2)C(O)C3)C(O)C4)CCC5(C)C8(CCC67(C)))	CC1OC(CC(O)C1O)OC1C(O)CC(OC2C(O)CC(OC3CCC4(C)C(CCC5C4CCC4(C)C(CCC54O)C4=COC(=O)C4)C3)OC2C)OC1C	1.1508	0.92988	TS		2.603	100.065	1.662	100.065	2.5	25	34.7	0.3	1.585	0	0	0	0	3	2.763	1.384	3.826	2	0.056	6.483	0	885	15.3448	4.088
Cyclosporine	O=C1NC(C(=O)N(C)C(C(=O)N(C)C(C(=O)N(C)C(C(=O)N(C)C(C(=O)NC(C(=O)N(C)CC(=O)N(C)C(C(=O)NC(C(=O)N(C)C(C(=O)NC1C)CC(C)C)C(C)C)CC(C)C)CC)C(O)C(C)CC=CC)C(C)C)CC(C)C)CC(C)C)C	CCC1NC(=O)C(C(O)C(C)CC=CC)N(C)C(=O)C(C(C)C)N(C)C(=O)C(CC(C)C)N(C)C(=O)C(CC(C)C)N(C)C(=O)C(C)NC(=O)C(C)NC(=O)C(CC(C)C)N(C)C(=O)C(NC(=O)C(CC(C)C)N(C)C(=O)CN(C)C1=O)C(C)C	1.13691	0.871897	TS		5.614	296.82	-0.321	296.82	17.5	32	31.6	0.281	3.7	5.6	0	0	0	13	0.103	1.864	3.724	12	0.03	6.137	29	729	94.9551	4.039
Cefoperazone	O=C(O)C5=C(CSc1nnnn1C)CSC4N5(C(=O)C4(NC(=O)C(NC(=O)N2C(=O)C(=O)N(CC)CC2)c3ccc(O)cc3))	CCN1CCN(C(=O)NC(C(=O)NC2C3SCC(CSC4=NN=NN4C)=C(N3C2=O)C([O-])=O)C2=CC=C(O)C=C2)C(=O)C1=O	1.12338	0.644821	TS		-0.958	102.873	0.872	167.312	21.5	9	35.7	1.659	3.755	12.9	-1	0	4	15	0.76	1.345	3.842	18	0.004	9.211	16	242	13.6582	4.622
Amitriptyline	c1ccc3c(c1)C(=CCCN(C)C)c2ccccc2CC3	C[NH+](C)CCC=C1C2=CC=CC=C2CCC2=CC=CC=C12	1.12338	1.05996	TS		3.211	127.716	1.077	127.716	13.5	17	44.4	2.793	3	2.2	1	1	8	14	1.159	1.17	3.748	13	0.007	6.188	3	0	18.8009	3.274
Papaverine	n2ccc1cc(OC)c(OC)cc1c2Cc3ccc(OC)c(OC)c3	COC1=CC=C(CC2=NC=CC3=CC(OC)=C(OC)C=C23)C=C1OC	1.10376	1.24782	TS		3.504	144.034	2.443	144.034	18	10	43.5	3.426	3.248	2.2	0	0	6	15	5.969	1.309	3.827	17	-0.154	7.379	2	46	15.1259	3.312
Idarubicin	O=C(C)C3(O)(C=C(OC1OC(C)C(O)C(N)C1)c2c(O)c4c(O)c5ccccc5(c(O)c4(c(O)c2C3)))	CC1OC(CC([NH3+])C1O)OC1=CC(O)(CC2=C1C(O)=C1C(O)=C3C=CC=CC3=C(O)C1=C2O)C(C)=O	1.08486	0.950271	TS		-0.238	97.5	-3.772	97.5	19	15	40.6	3.998	3.459	1.6	1	1	4	17	14.228	0.946	3.844	18	0.08	7.79	1	232	22.0815	4.187
Haloperidol	O=C(c1ccc(F)cc1)CCCN3CCC(O)(c2ccc(cc2)Cl)CC3	OC1(CC[NH+](CCCC(=O)C2=CC=C(F)C=C2)CC1)C1=CC=C(Cl)C=C1	1.0607	1.0216	TS		2.327	116.391	0.322	155.54	13.5	15	42	1.865	3	2	1	1	8	13	0.104	1.071	3.858	13	0.05	7.538	3	9	11.2331	3.802
Terazosin	O=C(N3CCN(C1=NC(=N)c2cc(OC)c(OC)cc2(N1))CC3)C4OCCC4	COC1=C(OC)C=C2C(N)=NC(=[NH+]C2=C1)N1CCN(CC1)C(=O)C1CCCO1	1.0607	0.569267	TS		1.384	82.938	1.399	82.938	12.5	5	35.2	2.342	2.907	9.3	1	2	2	9	1.956	1.676	3.699	12	-0.147	7.194	11	54	13.2081	3.867
Daptomycin	O=C(O)CC3NC(=O)C(NC(=O)C(NC(=O)C(NC(=O)CNC(=O)C(NC(=O)C(NC(=O)C(NC(=O)C(NC(=O)CCCCCCCCC)Cc2c[nH]c1ccccc12)CC(=O)N)CC(=O)O)C(OC(=O)C(NC(=O)C(NC(=O)C(NC(=O)CNC3(=O))CO)C(C)CC(=O)O)CC(=O)c4ccccc4(N))C)CCCN)CC(=O)O)C	CCCCCCCCCC(=O)NC(CC1=CNC2=CC=CC=C12)C(=O)NC(CC(N)=O)C(=O)NC(CC([O-])=O)C(=O)NC1C(C)OC(=O)C(CC(=O)C2=CC=CC=C2N)NC(=O)C(NC(=O)C(CO)NC(=O)CNC(=O)C(CC([O-])=O)NC(=O)C(C)NC(=O)C(CC([O-])=O)NC(=O)C(CCC[NH3+])NC(=O)CNC1=O)C(C)CC([O-])=O	1.04329	0.882439	TS		-7.633	288.456	-9.272	288.456	44.5	33	33.8	1.764	4.858	8	-3	3	8	34	85.977	1.498	3.892	36	0.197	7.596	31	4465	45.5381	3.917
Valproic Acd	O=C(O)C(CCC)CCC	CCCC(CCC)C([O-])=O	1.03762	0.647924	TS		2.047	34.503	2.06	34.503	1.5	7	32	0.149	1	0	-1	0	0	1	4.244	1.562	3.348	1	-0.189	5.729	0	2	9	3.722
Alfentanil	O=C1N(N=NN1CCN3CCC(N(C(=O)CC)c2ccccc2)(COC)CC3)CC	CCN1N=NN(CC[NH+]2CCC(COC)(CC2)N(C(=O)CC)C2=CC=CC=C2)C1=O	1.02645	0.65643	TS		0.685	110.376	-1.153	110.376	10.5	10	33.3	1.159	2.807	9.5	1	1	5	8	1.329	1.615	3.732	9	-0.08	6.629	10	26	12.2601	3.941
Mebendazole	O=C(N=C1Nc2ccc(cc2(N1))C(=O)c3ccccc3)OC	COC(=O)NC1=NC2=CC(=CC=C2N1)C(=O)C1=CC=CC=C1	1.02645	1.15309	TS		3.055	111.148	2.417	111.148	17.5	10	45.7	3.09	3.459	8.6	0	0	8	15	5.841	1.218	3.819	18	-0.107	8.438	6	20	12.7048	3.644
Folinic acid	O=CN1C=3C(=O)NC(=N)NC=3(NCC1CNc2ccc(cc2)C(=O)NC(C(=O)O)CCC(=O)O)	NC1=NC(=O)C2=C(NCC(CNC3=CC=C(C=C3)C(=O)NC(CCC([O-])=O)C([O-])=O)N2C=O)N1	1.02095	0.913633	TS		-2.717	93.946	0.167	93.946	17	7	36.4	1.978	3.459	12.7	-2	1	4	14	0.028	1.517	3.737	13	-0.015	8.572	14	204	15.1831	3.777
Gefitinib	Fc4ccc(N=C2N=CNc3cc(OC)c(OCCCN1CCOCC1)cc23)cc4Cl	COC1=C(OCCCN2CCOCC2)C=C2C(NC3=CC=C(F)C(Cl)=C3)=NC=NC2=C1	1.01013	1.12556	TS		4.203	122.422	2.907	161.571	17.5	8	40	3.35	3.248	7.3	0	0	5	14	8.449	1.345	3.819	17	0.081	8.126	9	20	14.31	3.319
Lorazepam	O=C2Nc1ccc(cc1C(NC2(=O))c3ccccc3Cl)Cl	ClC1=CC=C2NC(=O)C(=O)NC(C3=CC=CC=C3Cl)C2=C1	1.0048	1.01478	TS		2.999	91.872	2.685	170.169	15.5	11	48.4	2.389	3.17	6.5	0	0	7	14	7.211	1.033	3.779	14	-0.035	10.36	4	3	16.7739	3.87
Pancuronium	O=C(OC4CC6CCC1C(CCC2(C)(C(OC(=O)C)C(CC12)[N+]3(C)(CCCCC3)))C6(C)(CC4[N+]5(C)(CCCCC5)))C	CC(=O)OC1C(CC2C3CCC4CC(OC(C)=O)C(CC4(C)C3CCC12C)[N+]1(C)CCCCC1)[N+]1(C)CCCCC1	1.0048	0.846791	TS		2.793	107.848	-2.029	107.848	3	23	34.7	0.082	1.585	2	2	2	0	2	4.116	1.623	3.852	2	0.009	5.673	8	52	19.753	3.941
Brotizolam	n1nc3n(c1C)c2c(cc(Br)s2)C(=NC3)c4ccccc4Cl	CC1=NN=C2CN=C(C3=C(SC(Br)=C3)N12)C1=CC=CC=C1Cl	0.994298	1.08197	TS		4.081	123.708	4.697	194.134	15.5	11	46.9	3.343	3.322	12.5	0	0	5	13	22.06	1.048	3.817	17	-0.09	12.303	7	0	17.1539	3.51
Verapamil	N#CC(c1ccc(OC)c(OC)c1)(CCCN(C)CCc2ccc(OC)c(OC)c2)C(C)C	COC1=CC=C(CC[NH+](C)CCCC(C#N)(C(C)C)C2=CC=C(OC)C(OC)=C2)C=C1OC	0.989124	1.16347	TS		3.974	182.198	-0.454	182.198	17	15	37.5	1.895	3.17	2.8	1	1	6	12	0.206	1.478	3.861	13	-0.113	6.329	4	66	15.1864	4.443
Pyrimethamine	N=C2NC(=N)C(c1ccc(cc1)Cl)=C(N2)CC	CCC1=[NH+]C(N)=NC(N)=C1C1=CC=C(Cl)C=C1	0.978925	0.914987	TS		2.647	66.12	3.048	105.269	12	9	38.7	2.332	2.807	12.9	1	3	4	10	9.293	1.146	3.649	12	-0.311	8.056	6	0	12.0236	3.239
Finasteride	O=C1C=CC4(C)(C(N1)CCC2C4(CCC3(C)(C(C(=O)NC(C)(C)C)CCC23)))	CC(C)(C)NC(=O)C1CCC2C3CCC4NC(=O)C=CC4(C)C3CCC12C	0.978925	1.07662	TS		3.174	87.695	3.652	87.695	4.5	19	36.5	0.48	2	3.2	0	0	0	4	13.334	1.338	3.774	3	-0.144	5.914	4	11	20.57	3.914
Biperiden	OC(c1ccccc1)(CCN2CCCCC2)C4CC3C=CC4(C3)	OC(CC[NH+]1CCCCC1)(C1CC2CC1C=C2)C1=CC=CC=C1	0.968916	0.780908	TS		2.088	91.044	0.275	91.044	7	17	39.6	1.036	2.322	1.9	1	1	5	8	0.076	1.237	3.812	7	-0.045	5.897	3	0	10.5453	3.914
Ertapenem	O=C(O)c1cccc(c1)NC(=O)C2NCC(C2)SC4=C(C(=O)O)N3C(=O)C(C(O)C)C3C4C	CC(O)C1C2C(C)C(SC3C[NH2+]C(C3)C(=O)NC3=CC(=CC=C3)C([O-])=O)=C(N2C1=O)C([O-])=O	0.954243	0.771059	TS		-2.954	93.284	-2.267	125.504	14	11	38.6	1.549	3.17	5.3	-1	1	4	12	5.141	1.228	3.858	11	-0.059	8.326	7	203	13.2276	4.651
Erythromycin	O=C3OC(CC)C(O)(C)C(O)C(C(=O)C(C)CC(O)(C)C(OC1OC(C)CC(N(C)C)C1(O))C(C)C(OC2OC(C)C(O)C(OC)(C)C2)C3C)C	CCC1OC(=O)C(C)C(OC2CC(C)(OC)C(O)C(C)O2)C(C)C(OC2OC(C)CC(C2O)[NH+](C)C)C(C)(O)CC(C)C(=O)C(C)C(O)C1(C)O	0.954243	0.576277	TS		0.091	139.11	-3.823	139.11	3	18	31.1	0.063	1.585	0.8	1	1	0	2	14.616	1.64	3.723	2	-0.021	6.177	3	564	27.5028	3.948
Risperidone	O=C1C(=C(N=C2N1CCCC2)C)CCN5CCC(c4noc3cc(F)ccc34)CC5	CC1=C(CC[NH+]2CCC(CC2)C2=NOC3=CC(F)=CC=C23)C(=O)N2CCCCC2=N1	0.954243	0.919129	TS		1.757	93.146	-0.071	93.146	12.5	13	39.7	2.814	3.17	6.9	1	1	3	11	0.005	1.265	3.827	13	-0.041	7.096	9	11	13.6032	3.841
Triazolam	n4nc1n(c3ccc(cc3(C(=NC1)c2ccccc2Cl))Cl)c4C	CC1=NN=C2CN=C(C3=CC=CC=C3Cl)C3=CC(Cl)=CC=C3N12	0.954243	1.01345	TS		4.391	100.806	4.972	179.104	17.5	12	48.6	3.612	3.392	11.4	0	0	7	15	24.718	1.138	3.8	18	0.026	9.807	7	0	18.2754	3.491
Fluticasone propionate	O=C(OC3(C(=O)SCF)(C(C)CC2C4CC(F)=C1CC(=O)C=CC1(C)C4(F)(C(O)CC23(C))))CC	CCC(=O)OC1(C(C)CC2C3CC(F)=C4CC(=O)C=CC4(C)C3(F)C(O)CC12C)C(=O)SCF	0.954243	1.11525	TS		3.462	101.891	3.412	134.111	7	18	38.5	0.928	2.585	0	0	0	0	7	11.64	0.966	3.827	5	0	7.702	0	68	23.4874	4.872
Fluorescein	O=C4OC2(c3ccc(O)cc3(Oc1cc(O)ccc12))c5ccccc45	OC1=CC=C2C(OC3=CC(O)=CC=C3C22OC(=O)C3=CC=CC=C23)=C1	0.907997	1.20519	TS		3.686	125.183	2.714	125.183	21	14	54.1	3.637	3.459	0	0	0	10	19	7.363	0.814	3.786	19	-0.197	8.982	0	56	19.7805	4.402
Promazine	c1ccc3c(c1)N(c2ccccc2S3)CCCN(C)C	C[NH+](C)CCCN1C2=CC=CC=C2SC2=CC=CC=C12	0.907997	0.924632	TS		2.515	107.964	-0.422	140.183	13	10	41.5	2.452	2.807	4.9	1	1	8	12	0.178	1.281	3.707	12	-0.068	6.963	6	0	17.3012	4.606
Cocaine	O=C(OC2CC1N(C)C(CC1)C2(C(=O)OC))c3ccccc3	COC(=O)C1C2CCC(CC1OC(=O)C1=CC=CC=C1)[NH+]2C	0.865301	0.505002	TS		0.558	91.833	-1.27	91.833	9	10	38.6	1.032	2.585	2.3	1	1	5	8	1.614	1.418	3.828	8	-0.21	6.918	3	24	12.6527	3.886
Doxycycline	O=C(N)C3C(=O)C(N(C)C)C4C(O)C2C(C(=O)c1c(O)cccc1C2(C))C(=O)C4(O)(C3(=O))	CC1C2C(O)C3C([NH+](C)C)C([O-])=C(C(N)=O)C(=O)C3(O)C(O)=C2C(=O)C2=C(O)C=CC=C12	0.865301	0.320372	TS		-3.206	86.527	-4.559	86.527	14	11	39.3	2.171	3.17	3.6	0	2	3	13	20.788	1.087	3.832	11	0.015	7.937	4	158	25.4555	4.373
Drotaverine	N2=C(c1cc(OCC)c(OCC)cc1CC2)Cc3ccc(OCC)c(OCC)c3	CCOC1=CC=C(CC2=NCCC3=CC(OCC)=C(OCC)C=C23)C=C1OCC	0.865301	1.14686	TS		4.934	141.514	2.996	141.514	15.5	14	40	2.627	3	1.7	0	0	5	13	8.979	1.375	3.821	13	-0.095	6.626	2	46	15.9148	3.414
Etoposide	O=C5OCC6C(OC1OC2COC(OC2(C(O)C1(O)))C)c3cc7OCOc7(cc3C(c4cc(OC)c(O)c(OC)c4)C56)	COC1=CC(=CC(OC)=C1O)C1C2C(COC2=O)C(OC2OC3COC(C)OC3C(O)C2O)C2=CC3=C(OCO3)C=C12	0.865301	1.01355	TS		0.91	122.772	0.133	122.772	16	11	39.2	2.106	3	0	0	0	4	13	0.018	1.323	3.781	13	-0.013	7.954	0	598	19.3856	3.959
Hydralazine	N(N)=C1NN=Cc2ccccc12	NNC1=[NH+]N=CC2=CC=CC=C12	0.865301	0.508856	TS		0.667	54.426	1.522	54.426	9.5	6	38.1	2.38	2.7	19	1	2	4	8	2.316	0.783	3.253	11	-0.322	7.677	3	0	14.2273	3.064
Lormetazepam	O=C1N(c3ccc(cc3(C(=NC1(O))c2ccccc2Cl))Cl)C	CN1C2=CC=C(Cl)C=C2C(=NC(O)C1=O)C1=CC=CC=C1Cl	0.865301	1.1376	TS		3.709	98.321	3.597	176.618	15.5	11	47.1	2.593	3.17	5.9	0	0	7	14	12.938	1.191	3.782	14	-0.071	9.859	5	3	17.2642	3.902
Nortriptyline	c1ccc3c(c1)C(=CCCNC)c2ccccc2CC3	C[NH2+]CCC=C1C2=CC=CC=C2CCC2=CC=CC=C12	0.865301	0.981313	TS		3.005	119.32	0.849	119.32	13.5	17	45.2	2.768	3	2.4	1	1	8	14	0.721	1.034	3.748	13	-0.008	6.296	2	0	19.0069	3.274
Paclitaxel	O=C(OC3C5C6(OC(=O)C)(COC6(CC(O)C5(C(=O)C(OC(=O)C)=C4C(C)C(OC(=O)C(O)C(NC(=O)c1ccccc1)c2ccccc2)CC3(O)C4(C)C)(C))))c7ccccc7	CC1C(CC2(O)C(OC(=O)C3=CC=CC=C3)C3C4(COC4CC(O)C3(C)C(=O)C(OC(C)=O)=C1C2(C)C)OC(C)=O)OC(=O)C(O)C(NC(=O)C1=CC=CC=C1)C1=CC=CC=C1	0.865301	1.06475	TS		2.926	261.346	2.322	261.346	28.5	31	41.6	1.859	4.087	0.9	0	0	15	26	5.393	1.182	3.886	25	0.021	7.557	2	661	21.1883	4.312
Beclomethasone dipropionate	O=C(OCC(=O)C3(OC(=O)CC)(C(C)CC2C4CC=C1CC(=O)C=CC1(C)C4(C(O)CC23(C))Cl))CC	CCC(=O)OCC(=O)C1(OC(=O)CC)C(C)CC2C3CC=C4CC(=O)C=CC4(C)C3(Cl)C(O)CC12C	0.825576	1.13031	TS		3.576	120.19	3.104	159.338	8.5	21	38.4	0.953	2.807	0	0	0	0	8	9.635	1.26	3.828	6	-0.011	7.138	0	144	22.7363	4.433
Budesonide	O=C5C=CC3(C(=CCC2C4CC1OC(OC1(C(=O)CO)C4(C)(CC(O)C23))CCC)C5)(C)	CCCC1OC2CC3C4CC=C5CC(=O)C=CC5(C)C4C(O)CC3(C)C2(O1)C(=O)CO	0.825576	0.72728	TS		1.711	83.924	2.014	83.924	5.5	18	38.5	0.886	2.322	0	0	0	0	6	4.058	1.207	3.824	4	-0.073	6.624	0	95	23.8184	4.426
Nafcillin	O=C(O)C4N3C(=O)C(NC(=O)c2c(OCC)ccc1ccccc12)C3SC4(C)(C)	CCOC1=CC=C2C=CC=CC2=C1C(=O)NC1C2SC(C)(C)C(N2C1=O)C([O-])=O	0.825576	1.28943	TS		1.84	117.624	2.604	149.844	15	13	42	2.505	3.248	4	-1	0	6	13	6.781	1.204	3.888	14	-0.038	8.27	5	64	15.1895	4.952
Nitrazepam	O=C2C=NC(c1ccccc1)c3cc(ccc3(N2))[N+](=O)[O-]	[O-][N+](=O)C1=CC=C2NC(=O)C=NC(C3=CC=CC=C3)C2=C1	0.825576	0.898044	TS		2.269	101.447	2.057	101.447	18.5	10	46.9	2.754	3.459	9.4	0	0	8	14	4.232	1.016	3.774	16	-0.056	8.79	5	18	16.0816	3.787
Probenecid	O=C(O)c1ccc(cc1)S(=O)(=O)N(CCC)CCC	CCCN(CCC)S(=O)(=O)C1=CC=C(C=C1)C([O-])=O	0.825576	0.678933	TS		2.143	76.287	1.979	82.094	10.5	9	35.1	1.367	2.807	2.7	-1	0	4	7	3.915	1.545	3.653	9	-0.303	7.686	2	32	12.6165	4.725
Propranolol	OC(COc1cccc2ccccc12)CNC(C)C	CC(C)[NH2+]CC(O)COC1=CC=CC2=CC=CC=C12	0.825576	0.692082	TS		1.31	101.072	-1.15	101.072	10.5	11	39	2.336	2.7	2.4	1	1	7	10	1.323	1.223	3.601	11	-0.047	6.351	2	3	13.6643	3.176
Selegiline	C#CCN(C)C(C)Cc1ccccc1	CC(CC1=CC=CC=C1)[NH+](C)CC#C	0.825576	0.68845	TS		2.234	112.78	-0.385	112.78	8	10	40.6	1.284	2.585	3.1	1	1	5	6	0.148	1.361	3.596	7	0.066	5.885	3	0	10.0777	3.121
Quinacrine	N(=C1c3ccc(cc3(Nc2ccc(OC)cc12))Cl)C(C)CCCN(CC)CC	CC[NH+](CC)CCCC(C)NC1=C2C=CC(Cl)=CC2=[NH+]C2=CC=C(OC)C=C12	0.825576	0.789503	TS		4.002	126.537	0.224	165.686	14	14	38.3	3.543	3.17	5	2	2	6	13	0.05	1.41	3.721	16	0.154	6.7	7	0	17.9826	3.316
Melphalan	O=C(O)C(N)Cc1ccc(cc1)N(CCCl)CCCl	[NH3+]C(CC1=CC=C(C=C1)N(CCCl)CCCl)C([O-])=O	0.78837	0.362095	TS		0.763	63.007	-1.309	141.304	8	8	35.1	1.237	2.322	5.4	0	1	4	7	1.715	1.414	3.512	7	0.022	8.249	4	2	12.5809	3.735
Nadolol	OC(COc1cccc2c1CC(O)C(O)C2)CNC(C)(C)C	CC(C)(C)[NH2+]CC(O)COC1=CC=CC2=C1CC(O)C(O)C2	-0.78837	-0.692135	TS		-0.084	78.286	-2.326	78.286	6.5	10	34	1.26	2	2	1	1	3	6	5.411	1.331	3.664	6	0.084	6.209	2	34	14.9122	3.381
Vinblastine	O=C(OC2C(O)(C(=O)OC)C5N(c1cc(OC)c(cc1C45(CCN3CC=CC2(CC)C34))C9(C(=O)OC)(c7[nH]c6ccccc6c7CCN8CC(CC(O)(C8)CC)C9))C)C	CCC1(O)CC2C[NH+](C1)CCC1=C(NC3=CC=CC=C13)C(C2)(C(=O)OC)C1=C(OC)C=C2N(C)C3C4(CC[NH+]5CC=CC(CC)(C45)C(OC(C)=O)C3(O)C(=O)OC)C2=C1	0.78837	0.465131	TS		1.766	215.672	-4.673	215.672	20.5	25	38.7	3.7	3.7	3.4	2	2	6	19	21.839	1.392	4.035	20	0.003	6.833	11	281	25.4791	4.415
Clonazepam	O=C1C=NC(c2cc(ccc2(N1))[N+](=O)[O-])c3ccccc3Cl	[O-][N+](=O)C1=CC=C2NC(=O)C=NC(C3=CC=CC=C3Cl)C2=C1	0.753328	0.843785	TS		2.933	95.471	2.575	134.62	18.5	10	46.9	2.814	3.459	9.4	0	0	7	14	6.628	1.011	3.785	16	-0.095	9.867	5	18	16.6033	3.788
Eletriptan	O=S(=O)(c1ccccc1)CCc2ccc3[nH]cc(c3(c2))CC4N(C)CCC4	C[NH+]1CCCC1CC1=CNC2=CC=C(CCS(=O)(=O)C3=CC=CC=C3)C=C12	0.753328	1.05114	TS		2.878	119.036	-0.471	125.082	17	15	40.7	2.946	3.459	3.7	1	1	8	14	0.222	1.234	4.031	18	0.058	7.103	5	2	12.4868	5.246
Flupirtine	O=C(OCC)NC=2C=CC(=NCc1ccc(F)cc1)NC=2(N)	CCOC(=O)NC1=CC=C(NCC2=CC=C(F)C=C2)[NH+]=C1N	0.753328	0.778662	TS		2.617	98.862	1.916	98.862	14	8	37.5	2.215	3	10	1	2	6	12	3.672	1.2	3.774	13	0.097	7.634	7	2	11.8505	3.655
Lorcainide	O=C(N(c1ccc(cc1)Cl)C2CCN(CC2)C(C)C)Cc3ccccc3	CC(C)[NH+]1CCC(CC1)N(C(=O)CC1=CC=CC=C1)C1=CC=C(Cl)C=C1	0.753328	0.713269	TS		2.796	128.899	0.567	168.048	14	16	40.7	1.585	3	3.7	1	1	9	13	0.321	1.381	3.826	13	0.004	6.888	6	0	11.551	3.811
Mirtazapine	n1cccc3c1N4CCN(C)CC4(c2ccccc2C3)	CN1CCN2C(C1)C1=CC=CC=C1CC1=C2N=CC=C1	0.753328	0.909462	TS		3.095	95.038	3.115	95.038	12.5	10	43.6	2.517	2.807	7.7	0	0	6	11	9.7	1.416	3.693	12	-0.027	6.805	8	0	23.501	3.57
Sisomicin	OC1C(OCC(O)(C)C1(NC))OC3C(O)C(OC2OC(=CCC2(N))CN)C(N)CC3(N)	C[NH2+]C1C(O)C(OC2C([NH3+])CC([NH3+])C(OC3OC(C[NH3+])=CCC3[NH3+])C2O)OCC1(C)O	0.753328	-0.139297	TS		-10.121	44.428	-21.426	44.428	1	4	26	0.26	1	6.8	5	5	0	2	459.066	1.518	3.704	1	-0.043	6.201	6	112	14.9278	3.727
Anidulafungin	O=C(NC1C(=O)NC(C(=O)N4CC(O)CC4(C(=O)NC(C(=O)NC(C(=O)N2CC(C)C(O)C2(C(=O)NC(O)C(O)C1))C(O)C)C(O)C(O)c3ccc(O)cc3))C(O)C)c5ccc(cc5)c6ccc(cc6)c7ccc(OCCCCC)cc7	CCCCCOC1=CC=C(C=C1)C1=CC=C(C=C1)C1=CC=C(C=C1)C(=O)NC1CC(O)C(O)NC(=O)C2C(O)C(C)CN2C(=O)C(NC(=O)C(NC(=O)C2CC(O)CN2C(=O)C(NC1=O)C(C)O)C(O)C(O)C1=CC=C(O)C=C1)C(C)O	0.720159	0.89691	TS		0.257	265.687	-2.453	265.687	35.5	32	37.4	3.701	4.322	4.5	0	0	16	31	6.019	1.323	3.877	31	0.147	7.357	16	1481	24.8203	3.997
Desipramine	c1ccc3c(c1)N(c2ccccc2CC3)CCCNC	C[NH2+]CCCN1C2=CC=CC=C2CCC2=CC=CC=C12	0.720159	0.844624	TS		2.621	107.906	-0.04	107.906	12.5	13	41.9	2.448	2.807	4.7	1	1	8	12	0.002	1.27	3.748	12	-0.064	6.219	5	0	19.0069	3.427
Disopyramide	O=C(N)C(c1ncccc1)(c2ccccc2)CCN(C(C)C)C(C)C	CC(C)[NH+](CCC(C(N)=O)(C1=CC=CC=C1)C1=NC=CC=C1)C(C)C	0.720159	0.755804	TS		1.857	135.445	-1.211	135.445	13.5	15	38.2	1.703	3	5.5	1	2	8	12	1.466	1.352	3.711	13	0.056	6.192	6	0	12.5929	4.29
Fentanyl	O=C(N(c1ccccc1)C3CCN(CCc2ccccc2)CC3)CC	CCC(=O)N(C1CC[NH+](CCC2=CC=CC=C2)CC1)C1=CC=CC=C1	0.720159	0.752317	TS		2.278	130.69	0.084	130.69	14	16	40.7	1.782	3	3.7	1	1	10	13	0.007	1.383	3.838	13	-0.069	6.251	6	0	11.1502	3.786
Perindoprilat	O=C(O)C(NC(C(=O)N1C(C(=O)O)CC2CCCCC12)C)CCC	CCCC([NH2+]C(C)C(=O)N1C2CCCCC2CC1C([O-])=O)C([O-])=O	0.720159	0.300053	TS		-0.454	53.526	-2.487	53.526	4.5	10	33.3	0.205	2	3.9	-1	1	0	3	6.186	1.584	3.659	3	-0.04	6.656	5	62	15.2028	3.981
Remoxipride	O=C(NCC1N(CC)CCC1)c2c(OC)ccc(c2(OC))Br	CC[NH+]1CCCC1CNC(=O)C1=C(OC)C=CC(Br)=C1OC	0.720159	0.519922	TS		1.17	128.316	-1.479	128.316	8.5	7	34.8	1.256	2.322	4.3	1	1	2	7	2.188	1.567	3.768	7	0.09	8.094	5	12	13.1786	3.677
Azelastine	O=C2c1ccccc1C(=NN2C3CCN(C)CCC3)Cc4ccc(cc4)Cl	C[NH+]1CCCC(CC1)N1N=C(CC2=CC=C(Cl)C=C2)C2=CC=CC=C2C1=O	0.688629	0.826726	TS		2.533	119.075	0.493	158.223	15	16	42.3	2.38	3.17	5.8	1	1	8	14	0.243	1.239	3.828	14	-0.073	7.364	6	0	15.3988	3.773
Betamipron	O=C(O)CCNC(=O)c1ccccc1	[O-]C(=O)CCNC(=O)C1=CC=CC=C1	0.688629	0.383539	TS		0.065	66.626	1.331	66.626	9	7	41.7	1.286	2.585	4.2	-1	0	5	8	1.77	1.219	3.459	8	-0.301	8.009	2	14	10.0752	3.603
Bortezomib	O=C(NC(C(=O)NC(B(O)O)CC(C)C)Cc1ccccc1)c2nccnc2	CC(C)CC(NC(=O)C(CC1=CC=CC=C1)NC(=O)C1=NC=CN=C1)B(O)O	0.688629	0.654764	TS		1.919	112.595	-0.448	112.595	15	11	35.8	1.642	3.17	7.5	0	0	5	12	0.201	1.403	3.703	14	0.154	7.251	8	33	12.9769	3.773
Butorphanol	Oc1ccc3c(c1)C45(CCN(CC2CCC2)C(C3)C5(O)(CCCC4))	OC1=CC=C2CC3[NH+](CC4CCC4)CCC4(CCCCC34O)C2=C1	0.688629	0.670769	TS		2.261	61.822	-0.202	61.822	6.5	16	38.9	1.205	2	1.9	1	1	3	6	0.041	1.204	3.79	6	-0.032	6.084	3	6	19.0867	4.179
Nitrofurantoin	O=C2NC(O)=CN2(N=Cc1oc(cc1)[N+](=O)[O-])	[O-][N+](=O)C1=CC=C(O1)C=NN1CC(=O)NC1=O	0.688629	0.152702	TS		0.319	49.555	0.096	49.555	11.5	2	34.8	1.859	3.087	17.4	0	0	2	7	0.009	1.418	3.519	10	-0.263	10.356	6	63	10.2219	3.845
Alprenolol	OC(COc1ccccc1CC=C)CNC(C)C	CC(C)[NH2+]CC(O)COC1=CC=CC=C1CC=C	0.658541	0.485197	TS		1.409	98.46	-1.314	98.46	7.5	10	35.7	1.327	2.322	2.4	1	1	4	8	1.726	1.368	3.597	7	-0.021	5.962	2	3	12.824	3.169
Cefazolin	O=C(O)C4C(=CSc1nnc(C)s1)CSC3N4(C(=O)C3(NC(=O)Cn2nnnc2))	CC1=NN=C(SC=C2CSC3C(NC(=O)CN4C=NN=N4)C(=O)N3C2C([O-])=O)S1	0.658541	0.449914	TS		-1.503	48.53	1.068	144.247	14	5	33.3	1.855	3.322	19	-1	0	0	8	1.141	1.063	3.761	14	0.034	10.799	10	33	12.2563	4.63
Diltiazem	O=C(OC3C(=O)N(c1ccccc1SC3(c2ccc(OC)cc2))CCN(C)C)C	COC1=CC=C(C=C1)C1SC2=CC=CC=C2N(CC[NH+](C)C)C(=O)C1OC(C)=O	0.658541	0.801382	TS		1.64	141.155	-1.013	173.374	16.5	11	39.3	2.246	3.17	3.6	1	1	8	14	1.026	1.386	3.803	14	0.061	7.421	6	34	18.1317	4.667
Ethambutol	OCC(NCCNC(CO)CC)CC	CCC(CO)NCC[NH2+]C(CC)CO	-0.658541	-0.893789	TS		-1.12	26.931	-3.314	26.931	0	4	25.6	0	0	5.1	1	1	0	0	10.982	1.861	3.537	0	-0.074	5.266	4	9	13	2.685
Alosetron	O=C3c2c1ccccc1n(c2CCN3Cc4nc[nH]c4C)C	CN1C2=C(C3=CC=CC=C13)C(=O)N(CC1=C(C)N=CN1)CC2	0.658541	0.66877	TS		1.868	91.369	1.845	91.369	13.5	8	42.5	2.911	3.248	10	0	0	4	12	3.405	1.462	3.755	16	0.019	7.36	10	0	16.3133	3.79
Cefodizime	O=C(O)C4=C(CSc1nc(c(CC(=O)O)s1)C)CSC3N4(C(=O)C3(NC(=O)C(=NOC)C2=CSC(=N)N2))	CON=C(C(=O)NC1C2SCC(CSC3=NC(C)=C(CC([O-])=O)S3)=C(N2C1=O)C([O-])=O)C1=CSC(N)=N1	0.658541	0.600966	TS		-0.436	70.602	0.566	197.596	18	7	36.4	1.9	3.585	10.9	-2	1	0	13	0.32	1.118	3.853	16	-0.019	10.595	11	198	13.6497	4.621
Bufuralol	OC(c2oc1c(cccc1CC)c2)CNC(C)(C)C	CCC1=C2OC(=CC2=CC=C1)C(O)C[NH2+]C(C)(C)C	0.629731	0.628717	TS		2.095	93.89	-1.332	93.89	8	11	37.2	2.074	2.585	2.3	1	1	4	8	1.775	1.284	3.654	10	-0.045	6.103	2	3	13.3871	3.315
Ceforanide	O=C(O)C4=C(CSc1nnnn1CC(=O)O)CSC3N4(C(=O)C3(NC(=O)Cc2ccccc2CN))	[NH3+]CC1=CC=CC=C1CC(=O)NC1C2SCC(CSC3=NN=NN3CC([O-])=O)=C(N2C1=O)C([O-])=O	0.629731	0.575122	TS		-2.498	82.296	-2.03	146.735	18	10	36.4	2.263	3.524	12.7	-1	1	4	13	4.122	1.075	3.86	16	0.115	9.429	9	125	14.1285	4.621
Diphenhydramine	O(CCN(C)C)C(c1ccccc1)c2ccccc2	C[NH+](C)CCOC(C1=CC=CC=C1)C1=CC=CC=C1	0.629731	0.80447	TS		1.824	124.624	-0.422	124.624	12	12	41.5	1.891	2.807	2.4	1	1	10	12	0.178	1.325	3.753	12	-0.25	6.254	3	0	10.94	3.502
Acetylmethadol, L-	O=C(OC(CC)C(c1ccccc1)(c2ccccc2)CC(N(C)C)C)C	CCC(OC(C)=O)C(CC(C)[NH+](C)C)(C1=CC=CC=C1)C1=CC=CC=C1	0.60206	0.792877	TS		3.178	156.662	0.829	156.662	13.5	18	39.7	1.672	3	1.7	1	1	10	13	0.687	1.348	3.753	13	0.047	6.113	3	2	12.9801	4.058
Citalopram	N#Cc1ccc3c(c1)COC3(c2ccc(F)cc2)CCCN(C)C	C[NH+](C)CCCC1(OCC2=CC(=CC=C12)C#N)C1=CC=C(F)C=C1	0.60206	0.72741	TS		2.161	133.359	-0.384	133.359	15	13	43.5	2.243	3.17	4.3	1	1	7	12	0.147	1.093	3.78	13	0.028	7.075	4	0	13.5533	4.154
Doxepin	O3c1ccccc1C(=CCCN(C)C)c2ccccc2C3	C[NH+](C)CCC=C1C2=CC=CC=C2COC2=CC=CC=C12	0.60206	0.776158	TS		2.348	129.297	-0.156	129.297	14	14	44.2	2.793	3	2.3	1	1	8	14	0.024	1.22	3.743	13	-0.063	6.521	3	0	18.8009	3.328
Rifampin	O=C1N=C4C(O)=C5C(O)=C(C=2OC(OC=CC(OC)C(C)C(OC(=O)C)C(C)C(O)C(C)C(O)C(C=CC=C1C)C)(C(=O)C=2C5(=C(O)C4(=CNN3CCN(C)CC3)))C)C	COC1C=COC2(C)OC3=C(C2=O)C2=C(O)C(=CNN4CCN(C)CC4)C(=NC(=O)C(C)=CC=CC(C)C(O)C(C)C(O)C(C)C(OC(C)=O)C1C)C([O-])=C2C(O)=C3C	0.60206	0.615289	TS		1.454	203.25	0.903	203.25	20.5	22	37.1	4.463	3.807	3.4	-1	0	0	20	0.815	1.393	3.819	16	0.098	7.087	8	552	33.5393	4.282
Triamcinolone Acetonide	O=C5C=CC3(C(=CCC2C4CC1OC(OC1(C(=O)CO)C4(C)(CC(O)C23(F)))(C)C)C5)(C)	CC1(C)OC2CC3C4CC=C5CC(=O)C=CC5(C)C4(F)C(O)CC3(C)C2(O1)C(=O)CO	0.60206	0.515474	TS		0.669	87.32	1.911	87.32	5.5	16	38.7	0.889	2.322	0	0	0	0	6	3.652	1.093	3.826	4	-0.073	7.009	0	95	24.6497	4.474
Methadone	O=C(CC)C(c1ccccc1)(c2ccccc2)CC(N(C)C)C	CCC(=O)C(CC(C)[NH+](C)C)(C1=CC=CC=C1)C1=CC=CC=C1	0.575408	0.658708	TS		2.759	145.779	0.419	145.779	13.5	17	41.2	1.769	3	2	1	1	10	13	0.176	1.275	3.753	13	0.101	6.088	3	0	12.1821	4.323
Cephalothin	O=C(O)C3C(=COC(=O)C)CSC2N3(C(=O)C2(NC(=O)Cc1cccs1))	CC(=O)OC=C1CSC2C(NC(=O)CC3=CC=CS3)C(=O)N2C1C([O-])=O	0.549672	0.300679	TS		-0.325	78.254	1.046	141.752	11	7	39	1.128	3.087	4.9	-1	0	2	10	1.093	1.195	3.847	10	0.143	9.646	5	93	13.0194	4.623
Dihydroquinidine	OC(c2ccnc1ccc(OC)cc12)C3N4CCC(C3)C(C4)CC	CCC1C[NH+]2CCC1CC2C(O)C1=CC=NC2=CC=C(OC)C=C12	0.549672	0.479942	TS		1.564	91.622	-1.409	91.622	10.5	12	39.2	2.319	2.7	3.9	1	1	4	9	1.986	1.343	3.872	11	0.08	6.421	5	6	14.4311	3.482
Methylprednisolone	O=C4C=CC2(C(=C(C)CC1C3CCC(O)(C(=O)CO)C3(C)(CC(O)C12))C4)(C)	CC1=C2CC(=O)C=CC2(C)C2C(O)CC3(C)C(CCC3(O)C(=O)CO)C2C1	0.524763	0.499005	TS		1.219	74.739	1.747	74.739	5.5	17	38.6	0.916	2.322	0	0	0	0	6	3.051	1.106	3.817	4	-0.018	6.571	0	68	22.4028	4.305
Chlorthalidone	O=C2NC(O)(c1ccc(c(c1)S(=O)(=O)N)Cl)c3ccccc23	NS(=O)(=O)C1=CC(=CC=C1Cl)C1(O)NC(=O)C2=CC=CC=C12	0.500602	0.714115	TS		1.506	85.646	1.638	130.603	16.5	11	42.4	2.532	3.322	6.1	0	1	7	13	2.681	1.003	3.905	15	-0.163	10.266	2	34	14.2022	4.694
Propoxyphene	O=C(OC(c1ccccc1)(Cc2ccccc2)C(C)CN(C)C)CC	CCC(=O)OC(CC1=CC=CC=C1)(C(C)C[NH+](C)C)C1=CC=CC=C1	0.500602	0.700523	TS		3.15	149.943	0.614	149.943	13.5	17	40	1.703	3	1.8	1	1	10	13	0.377	1.342	3.799	13	-0.046	6.191	3	2	12.5237	4.048
Trovafloxacin	O=C(O)C1=CN(c2nc(c(F)cc2(C1(=O)))N3CC4C(N)C4(C3))c5ccc(F)cc5(F)	[NH3+]C1C2CN(CC12)C1=C(F)C=C2C(=O)C(=CN(C3=CC=C(F)C=C3F)C2=N1)C([O-])=O	0.500602	0.583765	TS		0.505	104.159	-0.471	104.159	17.5	8	44.4	2.605	3.322	8.9	0	1	4	15	0.222	0.984	3.881	15	0.004	9.253	9	10	14.1835	3.797
Artesunate	O=C(O)CCC(=O)OC3OC1OC2(OOC14(C(CC2)C(C)CCC4(C3(C))))(C)	CC1CCC2C(C)C(OC(=O)CCC([O-])=O)OC3OC4(C)CCC1C23OO4	0.477121	0.576584	TS		2.284	56.308	2.639	56.308	3	13	35.2	0.114	1.585	0	-1	0	0	2	6.965	1.436	3.547	2	0.012	7.101	0	154	19.8077	4.095
Cefamandole	O=C(O)C4C(=CSc1nnnn1C)CSC3N4(C(=O)C3(NC(=O)C(O)c2ccccc2))	CN1N=NN=C1SC=C1CSC2C(NC(=O)C(O)C3=CC=CC=C3)C(=O)N2C1C([O-])=O	0.477121	0.565344	TS		-0.272	87.707	1.884	152.146	16	9	37.5	2.073	3.392	12.5	-1	0	5	12	3.549	1.065	3.836	15	-0.048	9.616	8	60	12.9093	4.631
Dapsone	O=S(=O)(c1ccc(N)cc1)c2ccc(N)cc2	NC1=CC=C(C=C1)S(=O)(=O)C1=CC=C(N)C=C1	0.477121	0.673755	TS		1.439	84.425	2.061	90.471	16	8	41.4	2.167	3.17	6.9	0	2	8	12	4.249	0.889	3.762	14	-0.18	8.563	2	2	10.7984	5.351
Phenethicillin	O=C(O)C3N2C(=O)C(NC(=O)C(Oc1ccccc1)C)C2SC3(C)(C)	CC(OC1=CC=CC=C1)C(=O)NC1C2SC(C)(C)C(N2C1=O)C([O-])=O	0.477121	0.383949	TS		1.026	95.224	1.573	127.444	11	9	38.6	1.044	2.807	4.5	-1	0	5	9	2.474	1.312	3.811	9	0.003	8.26	5	60	12.3013	4.952
Prednisolone	O=C1C=CC3(C(=C1)CCC2C4CCC(O)(C(=O)CO)C4(C)(CC(O)C23))(C)	CC12CC(O)C3C(CCC4=CC(=O)C=CC34C)C1CCC2(O)C(=O)CO	0.477121	0.472143	TS		1.194	72.204	1.528	72.204	6	16	38.9	0.839	2.322	0	0	0	0	6	2.334	1.087	3.814	4	-0.032	6.676	0	68	21.9068	4.304
Tacrine	N=C1c3ccccc3(NC2=C1CCCC2)	NC1=C2C=CC=CC2=[NH+]C2=C1CCCC2	0.477121	0.547822	TS		2.686	61.459	2.209	61.459	9.5	10	43.3	2.411	2.7	6.7	1	2	4	9	4.878	0.995	3.65	11	-0.322	6.643	3	0	18.2736	3.333
Epirubicin	O=C(CO)C2(O)(C=C3C(O)=C4C(O)=C5C=CC=C(OC)C5(=C(O)C4(=C(O)C3(=C(OC1OC(C)C(O)C(N)C1)C2))))	COC1=CC=CC2=C(O)C3=C(O)C4=CC(O)(CC(OC5CC([NH3+])C(O)C(C)O5)=C4C(O)=C3C([O-])=C12)C(=O)CO	0.477121	0.625414	TS		-1.65	97.642	-5.085	97.642	19.5	13	39.7	4.464	3.585	1.5	0	1	3	17	25.86	1.014	3.91	19	0.045	7.994	1	384	22.6208	4.212
Encainide	O=C(Nc1ccccc1CCC2N(C)CCCC2)c3ccc(OC)cc3	COC1=CC=C(C=C1)C(=O)NC1=CC=CC=C1CCC1CCCC[NH+]1C	0.454258	0.737781	TS		2.835	128.944	-0.188	128.944	14.5	15	40	2.323	3	3.6	1	1	8	13	0.035	1.344	3.822	13	0.041	6.428	5	6	12.8319	3.579
Methohexital	O=C1NC(=O)C(C(=O)N1C)(CC=C)C(C#CCC)C	CCC#CC(C)C1(CC=C)C(=O)NC(=O)N(C)C1=O	0.431959	0.503846	TS		2.314	104.105	1.397	104.105	7.5	10	37.8	0.729	2.807	5.4	0	0	0	5	1.951	1.516	3.497	5	-0.174	7.09	5	12	14.2431	4.415
Ondansetron	O=C3c2c1ccccc1n(c2CCC3Cn4ccnc4C)C	CN1C2=C(C3=CC=CC=C13)C(=O)C(CN1C=C[NH+]=C1C)CC2	0.431959	0.680157	TS		2.531	98.517	2.058	98.517	12.5	10	42.9	2.911	3.248	7.1	1	1	4	12	4.237	1.388	3.796	16	-0.02	7.01	8	0	16.3133	3.806
Prednisone	O=C1C=CC4(C(=C1)CCC3C4(C(=O)CC2(C)(C3(CCC2(O)(C(=O)CO)))))(C)	CC12CC(=O)C3C(CCC4=CC(=O)C=CC34C)C1CCC2(O)C(=O)CO	0.431959	0.416931	TS		1.011	77.338	1.442	77.338	7.5	16	40.4	0.903	2.585	0	0	0	0	7	2.079	1.074	3.813	5	-0.04	6.894	0	68	21.9068	4.321
Guanfacine	O=C(NC(=N)N)Cc1c(cccc1Cl)Cl	NC(=[NH2+])NC(=O)CC1=C(Cl)C=CC=C1Cl	0.410174	0.2024	TS		0.317	47.754	2.296	126.051	9	7	36	1.389	2.585	12	1	2	3	8	5.272	1.102	3.383	8	0.074	9.885	4	0	11.6443	3.668
Alprazolam	n4nc1n(c3ccc(cc3(C(=NC1)c2ccccc2))Cl)c4C	CC1=NN=C2CN=C(C3=CC=CC=C3)C3=CC(Cl)=CC=C3N12	0.38886	0.649657	TS		3.726	106.782	4.739	145.931	17.5	12	48.6	3.545	3.392	11.4	0	0	8	15	22.461	1.14	3.787	18	0.091	8.823	7	0	17.9556	3.469
Vorinostat	O=C(Nc1ccccc1)CCCCCCC(O)=NO	ON=C([O-])CCCCCCC(=O)NC1=CC=CC=C1	0.38886	0.419594	TS		2.004	74.388	2.463	74.388	9.5	11	36.8	1.202	2.585	5.3	-1	0	5	8	6.065	1.259	3.653	8	-0.157	6.93	3	22	11.9718	3.762
Fenoximone	O=C2NC(C(=O)c1ccc(cc1)SC)=C(N2)C	CSC1=CC=C(C=C1)C(=O)C1=C(C)NC(=O)N1	0.367977	0.241075	TS		1.281	73.58	1.827	105.799	11	7	41.4	1.552	2.807	6.9	0	0	4	10	3.336	1.088	3.633	9	-0.111	8.563	4	5	10.7157	4.327
Remifentanil	O=C(OC)CCN2CCC(C(=O)OC)(N(c1ccccc1)C(=O)CC)CC2	CCC(=O)N(C1=CC=CC=C1)C1(CC[NH+](CCC(=O)OC)CC1)C(=O)OC	0.367977	0.277264	TS		0.105	116.272	-1.781	116.272	11	10	35.7	0.993	2.807	3.6	1	1	5	9	3.171	1.649	3.732	9	0.027	6.741	6	70	13.2744	4.232
Mepivacaine	O=C(Nc1c(cccc1C)C)C2N(C)CCCC2	C[NH+]1CCCCC1C(=O)NC1=C(C)C=CC=C1C	0.367977	0.213022	TS		1.527	78.017	-1.3	78.017	8	10	36.6	1.206	2.322	4.9	1	1	3	7	1.689	1.47	3.743	7	-0.136	6.034	5	0	12.0147	3.781
Adinazolam	n1nc(n2c4ccc(cc4(C(=NCc12)c3ccccc3))Cl)CN(C)C	CN(C)CC1=NN=C2CN=C(C3=CC=CC=C3)C3=CC(Cl)=CC=C3N12	0.347487	0.6404	TS		3.946	116.855	4.412	156.004	17.5	11	44.2	3.497	3.392	11.6	0	0	8	15	19.461	1.346	3.788	18	-0.106	8.183	10	0	18.1338	3.485
Cefixime	O=C(O)C2=C(C=C)CSC3C(=NC(=O)C(NOCC(=O)O)C1=CSC(=N)N1)C(=O)N23	NC1=NC(=CS1)C(NOCC([O-])=O)C(=O)N=C1C2SCC(C=C)=C(N2C1=O)C([O-])=O	0.347487	0.467335	TS		-1.692	73.18	0.28	136.677	15	5	37.2	1.734	3.392	11.6	-2	1	0	12	0.078	1.187	3.82	12	-0.101	10.5	9	158	13.6052	4.653
Dexamethasone	O=C4C=CC2(C(=CCC1C3CC(C)C(O)(C(=O)CO)C3(C)(CC(O)C12(F)))C4)(C)	CC1CC2C3CC=C4CC(=O)C=CC4(C)C3(F)C(O)CC2(C)C1(O)C(=O)CO	0.327359	0.427184	TS		1.22	78.495	1.855	78.495	5.5	16	38.6	0.909	2.322	0	0	0	0	6	3.439	1.018	3.822	4	-0.072	6.886	0	68	22.9912	4.396
Quinaprilat	O=C(O)C(NC(C(=O)N2Cc1ccccc1CC2(C(=O)O))C)CCc3ccccc3	CC([NH2+]C(CCC1=CC=CC=C1)C([O-])=O)C(=O)N1CC2=CC=CC=C2CC1C([O-])=O	0.327359	0.476254	TS		0.47	131.512	-1.625	131.512	16.5	16	41.8	1.968	3.322	3.6	-1	1	9	15	2.64	1.257	3.866	15	0.003	7.445	5	62	14.535	3.954
Nevirapine	O=C2Nc1c(nccc1C)N(c3ncccc23)C4CC4	CC1=CC=NC2=C1NC(=O)C1=CC=CN=C1N2C1CC1	0.327359	0.464977	TS		2.294	78.906	2.165	78.906	14.5	8	44.1	2.537	3	11.8	0	0	3	11	4.686	1.369	3.697	13	-0.196	7.833	9	0	18.4877	3.691
Amantadine	NC23(CC1CC(CC(C1)C2)C3)	[NH3+]C12CC3CC(CC(C3)C1)C2	0.307561	-0.0695237	TS		0.491	15.207	-1.182	15.207	0	9	34.5	0	0	3.4	1	1	0	0	1.396	1.128	3.188	0	-0.26	5.251	1	0	13.2043	3.459
Lidocaine	O=C(Nc1c(cccc1C)C)CN(CC)CC	CC[NH+](CC)CC(=O)NC1=C(C)C=CC=C1C	0.307561	0.161617	TS		1.279	83.879	-1.164	83.879	8	9	35	1.26	2.322	5	1	1	3	7	1.354	1.572	3.6	7	-0.012	5.885	5	0	12.419	3.634
Chloramphenicol	O=C(NC(CO)C(O)c1ccc(cc1)[N+](=O)[O-])C(Cl)Cl	OCC(NC(=O)C(Cl)Cl)C(O)C1=CC=C(C=C1)[N+]([O-])=O	0.288065	0.201905	TS		1.02	48.552	1.228	126.849	10.5	7	34.4	1.38	2.807	6.3	0	0	4	7	1.508	1.195	3.52	9	-0.066	10.098	3	68	12.9517	3.836
Sch34343	O=C(O)C2=C(SCCOC(=O)N)SC1N2(C(=O)C1(C(O)C))	CC(O)C1C2SC(SCCOC(N)=O)=C(N2C1=O)C([O-])=O	0.268845	-0.0134905	TS		-0.693	35.256	-0.434	99.695	6	4	32.4	0.609	2.322	5.9	-1	1	0	5	0.188	1.19	3.499	4	-0.079	9.806	4	102	12.9286	5.061
Granisetron	O=C(NC2CC1N(C)C(CCC1)C2)c3nn(c4ccccc34)C	CN1N=C(C(=O)NC2CC3CCCC(C2)[NH+]3C)C2=CC=CC=C12	0.268845	0.156049	TS		0.841	79.549	-1.439	79.549	9.5	10	37.5	2.012	2.807	8.3	1	1	4	8	2.07	1.414	3.864	11	-0.054	6.531	8	0	13.8018	3.623
Phencyclidine	c1ccc(cc1)C3(N2CCCCC2)(CCCCC3)	C1CC[NH+](CC1)C1(CCCCC1)C1=CC=CC=C1	0.268845	0.458691	TS		2.975	75.054	0.326	75.054	6	14	38.6	0.942	2	2.3	1	1	5	6	0.106	1.331	3.694	6	-0.081	5.555	3	0	11.0978	3.901
Chlormethiazole	n1csc(c1C)CCCl	CC1=C(CCCl)SC=N1	0.249877	-0.0628059	TS		1.493	25.545	1.296	95.971	4	4	35.3	0.956	1.807	5.9	0	0	0	3	1.679	1.187	3.223	5	0.343	9.51	2	0	8.1303	3.036
Indinavir	O=C(NC2c1ccccc1CC2(O))C(Cc3ccccc3)CC(O)CN5CCN(Cc4cnccc4)CC5(C(=O)NC(C)(C)C)	CC(C)(C)NC(=O)C1CN(CC2=CN=CC=C2)CCN1CC(O)CC(CC1=CC=CC=C1)C(=O)NC1C(O)CC2=CC=CC=C12	0.249877	0.807799	TS		3.189	189.093	1.725	189.093	21	22	39.1	1.876	3.585	5.4	0	0	11	19	2.975	1.385	3.876	20	-0.02	6.673	12	45	13.7261	3.818
Mexiletine	O(c1c(cccc1C)C)CC(N)C	CC([NH3+])COC1=C(C)C=CC=C1C	0.249877	-0.0038376	TS		1.33	71.111	-1.46	71.111	6.5	8	35.5	1.233	2	3.2	1	1	3	6	2.132	1.25	3.485	6	-0.072	5.816	1	0	10.8363	3.251
Tirofiban	O=C(O)C(NS(=O)(=O)CCCC)Cc2ccc(OCCCCC1CCNCC1)cc2	CCCCS(=O)(=O)NC(CC1=CC=C(OCCCCC2CC[NH2+]CC2)C=C1)C([O-])=O	0.249877	0.304754	TS		1.82	91.854	-1.745	97.661	11	15	33.3	1.252	2.807	3	0	1	4	7	3.044	1.486	3.851	9	0.195	6.677	3	58	13.4039	4.462
Dofetilide	O=S(=O)(Nc2ccc(OCCN(C)CCc1ccc(cc1)NS(=O)(=O)C)cc2)C	C[NH+](CCOC1=CC=C(NS(C)(=O)=O)C=C1)CCC1=CC=C(NS(C)(=O)=O)C=C1	0.249877	0.616642	TS		1.063	123.868	-2.541	135.483	19.5	10	33.3	2.31	3.459	5.3	1	1	8	12	6.459	1.569	3.956	16	-0.048	7.766	5	118	13.2502	4.311
Hydroxyimipramine, 2-	Oc1ccc3c(c1)CCc2ccccc2N3CCCN(C)C	C[NH+](C)CCCN1C2=CC=CC=C2CCC2=CC(O)=CC=C12	0.249877	0.489328	TS		2.56	106.826	-0.376	106.826	13	12	40.4	2.446	2.807	4.3	1	1	7	12	0.141	1.374	3.747	12	0.066	6.329	6	0	19.1152	3.435
Methotrexate	O=C(O)CCC(NC(=O)c1ccc(cc1)N(C)Cc2nc3C(=N)NC(=N)Nc3(nc2))C(=O)O	CN(CC1=CN=C2N=C(N)N=C(N)C2=N1)C1=CC=C(C=C1)C(=O)NC(CCC([O-])=O)C([O-])=O	0.231139	0.415972	TS		-0.972	97.443	1.311	97.443	22	7	37.7	3.471	3.644	15.1	-2	2	4	15	1.719	1.487	3.82	20	-0.02	8.537	15	52	14.2169	3.777
Palonosetron	O=C2c1cccc5c1C(CN2C4CN3CCC4(CC3))CCC5	O=C1N(CC2CCCC3=C2C1=CC=C3)C1C[NH+]2CCC1CC2	0.212608	0.12126	TS		1.184	63.786	-0.337	63.786	7.5	13	40.4	1.326	2.322	4.3	1	1	3	7	0.114	1.357	3.837	7	-0.002	6.329	6	0	16.5714	3.807
Aminosalicylic acid, 5-	O=C(O)c1cc(N)ccc1(O)	NC1=CC=C(O)C(=C1)C([O-])=O	0.194265	-0.198988	TS		-0.257	41.086	1.103	41.086	8.5	4	41.2	1.376	2.322	5.9	-1	1	3	7	1.217	0.849	3.039	7	0.092	8.949	1	10	9.9295	3.612
Cefadroxil	O=C(O)C3=C(C)CSC2N3(C(=O)C2(NC(=O)C(N)c1ccc(O)cc1))	CC1=C(N2C(SC1)C(NC(=O)C([NH3+])C1=CC=C(O)C=C1)C2=O)C([O-])=O	0.194265	0.125225	TS		-1.538	72.882	-3.182	105.101	12.5	8	38.1	1.421	3	7.1	0	1	4	11	10.128	1.138	3.836	10	0.002	8.653	6	76	12.9908	4.61
Moxalactam	O=C(O)C3=C(COC2N3(C(=O)C2(OC)(NC(=O)C(C(=O)O)c1ccc(O)cc1)))CSc4nnnn4C	COC1(NC(=O)C(C([O-])=O)C2=CC=C(O)C=C2)C2OCC(CSC3=NN=NN3C)=C(N2C1=O)C([O-])=O	0.194265	0.351948	TS		-1.681	95.336	1.328	127.556	18.5	8	37	1.861	3.524	11.1	-2	0	4	13	1.763	1.239	3.81	16	-0.188	9.602	8	240	13.757	4.472
Pentobarbital	O=C1NC(=O)C(C(=O)N1)(CC)C(C)CCC	CCCC(C)C1(CC)C(=O)NC(=O)NC1=O	0.194265	-0.0116756	TS		1.909	47.764	0.757	47.764	4.5	8	32.4	0.345	2	5.9	0	0	0	3	0.573	1.596	3.435	3	-0.289	6.656	4	12	12.6249	4.349
Talinolol	O=C(Nc1ccc(OCC(O)CNC(C)(C)C)cc1)NC2CCCCC2	CC(C)(C)[NH2+]CC(O)COC1=CC=C(NC(=O)NC2CCCCC2)C=C1	0.194265	0.156923	TS		1.581	96.027	-1.803	96.027	8.5	12	33.3	1.162	2.322	5	1	1	4	7	3.251	1.506	3.742	7	-0.007	6.076	6	20	12.3741	3.562
Buflomedil	O=C(c1c(OC)cc(OC)cc1(OC))CCCN2CCCC2	COC1=CC(OC)=C(C(=O)CCC[NH+]2CCCC2)C(OC)=C1	0.176091	0.0688623	TS		0.997	92.106	-2.005	92.106	9	7	35.4	1.263	2.322	2.1	1	1	2	7	4.018	1.599	3.733	7	-0.026	6.426	3	26	12.3187	3.687
Cefatrizine	O=C(O)C4=C(CSc1nn[nH]c1)CSC3N4(C(=O)C3(NC(=O)C(N)c2ccc(O)cc2))	[NH3+]C(C(=O)NC1C2SCC(CSC3=NNN=C3)=C(N2C1=O)C([O-])=O)C1=CC=C(O)C=C1	0.176091	0.148845	TS		-1.565	75.126	-3.156	139.565	17	8	36.7	1.875	3.392	12.2	0	1	4	13	9.961	0.989	3.843	15	0.014	9.44	8	76	12.6919	4.621
Zaleplon	N#Cc3cnn2c3(nccc2(c1cccc(c1)N(C(=O)C)CC))	CCN(C(C)=O)C1=CC(=CC=C1)C1=CC=NC2=C(C=NN12)C#N	0.176091	0.365376	TS		1.847	120.139	2.268	120.139	19	9	44.7	3.562	3.585	13.2	0	0	5	13	5.144	1.31	3.767	18	-0.092	8.036	9	0	14.0987	4.072
Betaxolol	OC(COc1ccc(cc1)CCOCC2CC2)CNC(C)C	CC(C)[NH2+]CC(O)COC1=CC=C(CCOCC2CC2)C=C1	0.176091	-0.000885059	TS		1.347	87.471	-1.693	87.471	6.5	11	34.6	1.128	2	1.9	1	1	4	6	2.866	1.43	3.788	6	0.017	5.932	2	20	10.2025	2.972
Nomifensine	Nc1cccc3c1CN(C)CC3(c2ccccc2)	C[NH+]1CC(C2=CC=CC=C2)C2=C(C1)C(N)=CC=C2	0.176091	0.349989	TS		1.022	100.731	-0.789	100.731	12.5	12	43.2	2.245	2.807	5.4	1	2	8	12	0.622	1.114	3.774	12	-0.106	6.469	4	0	14.8715	3.518
Vincristine	O=CN2c1cc(OC)c(cc1C35(CCN4CC=CC(CC)(C(OC(=O)C)C(O)(C(=O)OC)C23)C45))C9(C(=O)OC)(c7[nH]c6ccccc6c7CCN8CC(CC(O)(C8)CC)C9)	CCC1(O)CC2C[NH+](C1)CCC1=C(NC3=CC=CC=C13)C(C2)(C(=O)OC)C1=C(OC)C=C2N(C=O)C3C4(CC[NH+]5CC=CC(CC)(C45)C(OC(C)=O)C3(O)C(=O)OC)C2=C1	0.176091	0.309989	TS		0.883	218.271	-5.044	218.271	22	25	39	3.716	3.807	3.4	2	2	6	20	25.442	1.382	4.035	21	0.015	7.009	11	348	25.725	4.418
Telithromycin	O=C2OC5(C)(C(OC(=O)C(C(=O)C(C)C(OC1OC(C)CC(N(C)C)C1(O))C(OC)(C)CC(C(=O)C(C)C5(N2CCCCn3cnc(c3)c4cnccc4))C)C)CC)	CCC1OC(=O)C(C)C(=O)C(C)C(OC2OC(C)CC(C2O)[NH+](C)C)C(C)(CC(C)C(=O)C(C)C2N(CCCCN3C=NC(=C3)C3=CN=CC=C3)C(=O)OC12C)OC	0.158068	0.340061	TS		2.331	200.398	-2.602	200.398	16	20	34.7	1.732	3.392	4	1	1	2	12	6.768	1.663	3.833	15	-0.006	6.558	13	297	22.442	4.131
Triamterene	N=C1NC(=N)C=2N=C(C(=N)NC=2(N1))c3ccccc3	NC1=NC(N)=C2N=C(C(N)=NC2=N1)C1=CC=CC=C1	0.140179	0.297285	TS		1.017	63.738	2.703	63.738	17.5	6	40	3.379	3.248	23.3	0	3	5	12	7.309	1.211	3.732	17	-0.43	8.443	11	0	14.4384	3.2
Voriconazole	Fc1ccc(c(F)c1)C(O)(Cn2ncnc2)C(c3ncncc3(F))C	CC(C1=NC=NC=C1F)C(O)(CN1C=NC=N1)C1=CC=C(F)C=C1F	0.140179	0.480214	TS		2.072	107.568	3.681	107.568	16	6	41	2.134	3.248	12.8	0	0	3	12	13.551	1.071	3.694	17	-0.072	8.958	9	0	11.8367	3.98
Meperidine	O=C(OCC)C2(c1ccccc1)(CCN(C)CC2)	CCOC(=O)C1(CC[NH+](C)CC1)C1=CC=CC=C1	0.140179	0.0172578	TS		0.885	88.853	-1.162	88.853	7.5	10	37.5	1.054	2.322	2.5	1	1	5	7	1.349	1.454	3.64	7	-0.066	6.209	3	2	11.1542	4.203
Methicillin	O=C(O)C3N2C(=O)C(NC(=O)c1c(OC)cccc1(OC))C2SC3(C)(C)	COC1=CC=CC(OC)=C1C(=O)NC1C2SC(C)(C)C(N2C1=O)C([O-])=O	0.122406	0.191344	TS		0.567	97.642	1.361	129.861	11.5	7	37.8	1.309	2.807	4.4	-1	0	3	9	1.851	1.373	3.828	9	-0.092	8.432	5	99	13.8819	4.952
Chloroquine	N(=C1C=CNc2cc(ccc12)Cl)C(C)CCCN(CC)CC	CC[NH+](CC)CCCC(C)NC1=CC=[NH+]C2=CC(Cl)=CC=C12	0.122406	0.166913	TS		2.681	95.789	-0.169	134.937	9.5	11	36	2.331	2.7	6	2	2	4	9	0.029	1.5	3.671	11	0.043	6.439	7	0	14.4179	3.161
Phenoxymethylpenicillin	O=C(O)C3N2C(=O)C(NC(=O)COc1ccccc1)C2SC3(C)(C)	CC1(C)SC2C(NC(=O)COC3=CC=CC=C3)C(=O)N2C1C([O-])=O	0.0871502	0.171888	TS		0.648	90.991	1.33	123.211	11	8	39	1.069	2.807	4.9	-1	0	5	9	1.768	1.302	3.809	9	-0.02	8.522	5	60	12.1028	4.952
Hydroxydihydroquinidine, 3(S)-	OC(c2ccnc1ccc(OC)cc12)C3N4CCC(C3)C(O)(C4)CC	CCC1(O)C[NH+]2CCC1CC2C(O)C1=CC=NC2=CC=C(OC)C=C12	0.052178	0.0982125	TS		0.618	91.622	-2.197	91.622	10.5	11	38.5	2.313	2.7	3.8	1	1	4	9	4.827	1.331	3.87	11	0.041	6.606	5	22	14.6681	3.698
Ketamine	O=C2CCCCC2(NC)(c1ccccc1Cl)	C[NH2+]C1(CCCCC1=O)C1=CC=CC=C1Cl	0.052178	0.108712	TS		1.509	68.259	-1.126	107.408	7.5	10	39.4	1.235	2.322	3	1	1	4	7	1.268	1.19	3.651	7	-0.075	7.235	2	0	11.8494	4.239
Phenacetin	O=C(Nc1ccc(OCC)cc1)C	CCOC1=CC=C(NC(C)=O)C=C1	0.052178	-0.0195701	TS		1.283	72.853	1.68	72.853	8.5	6	38.5	1.309	2.322	3.8	0	0	4	7	2.823	1.388	3.308	7	0.09	6.894	2	7	10.0107	3.533
Bromazepam	O=C2C=NC(c1ncccc1)c3cc(ccc3(N2))Br	BrC1=CC=C2NC(=O)C=NC(C3=NC=CC=C3)C2=C1	0.0347621	0.46525	TS		2.401	137.365	1.644	137.365	15.5	8	48.3	2.615	3.17	10.3	0	0	6	13	2.704	1.138	3.717	14	-0.009	10.902	6	0	15.8831	3.597
Toloxatone	O=C1OC(CO)CN1c2cccc(c2)C	CC1=CC(=CC=C1)N1CC(CO)OC1=O	0.0173741	-0.0124637	TS		1.594	61.541	0.91	61.541	8	6	39.3	1.243	2.322	3.6	0	0	4	7	0.828	1.426	3.519	7	-0.057	7.402	3	10	10.7612	3.851
Abacavir	N=C2NC(=NC1CC1)c3ncn(c3(N2))C4C=CC(CO)C4	NC1=NC(NC2CC2)=C2N=CN(C3CC(CO)C=C3)C2=N1	0	-0.0587364	TS		0.63	43.261	2.432	43.261	10	6	35.9	2.442	2.807	15.4	0	1	0	7	5.913	1.533	3.763	11	-0.211	7.343	12	0	12.2459	3.36
Labetalol	O=C(N)c1cc(ccc1(O))C(O)CNC(C)CCc2ccccc2	CC(CCC1=CC=CC=C1)[NH2+]CC(O)C1=CC=C(O)C(=C1)C(N)=O	0	0.18871	TS		1.1	106.071	-1.01	106.071	14	14	38.8	2.007	3	4.1	1	2	8	13	1.02	1.09	3.856	13	-0.006	6.724	3	16	12.3058	3.55
Nalbuphine	Oc6ccc5c1c6(OC2C(O)CCC3(O)(C(N(CCC123)CC4CCC4)C5))	OC1CCC2(O)C3CC4=CC=C(O)C5=C4C2(CC[NH+]3CC2CCC2)C1O5	0	-0.107423	TS		0.533	52.52	-1.53	52.52	7	13	38.9	1.269	2	1.9	1	1	2	6	2.34	1.184	3.793	6	-0.012	6.639	3	27	21.5991	4.285
Piperacillin	O=C(O)C4N3C(=O)C(NC(=O)C(NC(=O)N1C(=O)C(=O)N(CC)CC1)c2ccccc2)C3SC4(C)(C)	CCN1CCN(C(=O)NC(C(=O)NC2C3SC(C)(C)C(N3C2=O)C([O-])=O)C2=CC=CC=C2)C(=O)C1=O	0	0.178917	TS		-0.466	113.169	0.391	145.388	15	10	37.1	0.862	3.322	8.1	-1	0	5	12	0.153	1.519	3.848	12	0.012	8.332	13	170	13.2568	4.952
Pravastatin (acid)	O=C(O)CC(O)CC(O)CCC2C(C=CC1=CC(O)CC(OC(=O)C(C)CC)C12)C	CCC(C)C(=O)OC1CC(O)C=C2C=CC(C)C(CCC(O)CC(O)CC([O-])=O)C12	0	0.163397	TS		1.454	87.203	2.054	87.203	6	17	35.4	0.859	2.322	0	-1	0	0	6	4.221	1.306	3.629	4	-0.141	6.517	0	168	18.6741	3.817
Rolitetracycline	O=C(NCN1CCCC1)C4C(=O)C(N(C)C)C5CC3C(C(=O)c2c(O)cccc2C3(O)(C))C(=O)C5(O)(C4(=O))	C[NH+](C)C1C2CC3C(=C(O)C2(O)C(=O)C(C(=O)NCN2CCCC2)=C1[O-])C(=O)C1=C(O)C=CC=C1C3(C)O	0	0.125679	TS		-2.561	100.019	-3.838	100.019	14	13	38	2.128	3.17	4.2	0	1	3	13	14.728	1.315	3.834	11	0.06	7.431	8	164	22.2436	4.366
Sulbenicillin	O=C(O)C3N2C(=O)C(NC(=O)C(c1ccccc1)S(=O)(=O)O)C2SC3(C)(C)	CC1(C)SC2C(NC(=O)C(C3=CC=CC=C3)S([O-])(=O)=O)C(=O)N2C1C([O-])=O	0	0.125235	TS		-0.67	84.341	0.635	123.824	13.5	9	37.2	1.056	3.17	4.7	-2	0	5	9	0.403	1.297	3.884	11	-0.243	9.593	5	132	12.8275	4.952
Trimethoprim	N=C1NC=C(C(=N)N1)Cc2cc(OC)c(OC)c(OC)c2	COC1=CC(CC2=C[NH+]=C(N)N=C2N)=CC(OC)=C1OC	0	0.196721	TS		1.44	89.512	1.261	89.512	13.5	5	35	2.252	2.807	10	1	3	2	10	1.591	1.437	3.675	12	-0.324	7.284	6	10	12.9294	3.387
Irinotecan	O=C(Oc3ccc4nc2C1=CC5=C(C(=O)N1Cc2c(c4(c3))CC)COC(=O)C5(O)CC)N7CCC(N6CCCCC6)CC7	CCC1=C2C=C(OC(=O)N3CCC(CC3)[NH+]3CCCCC3)C=CC2=NC2=C1CN1C2=CC2=C(COC(=O)C2(O)CC)C1=O	-0.0173741	0.285024	TS		2.125	135.293	-0.871	135.293	18	18	40.2	3.223	3.524	4.9	1	1	3	16	0.758	1.421	3.845	16	-0.002	7.168	11	119	18.5912	4.302
Atracurium	O=C(OCCCCCOC(=O)CC[N+]3(C)(CCc1cc(OC)c(OC)cc1C3(Cc2ccc(OC)c(OC)c2)))CC[N+]6(C)(CCc4cc(OC)c(OC)cc4C6(Cc5ccc(OC)c(OC)c5))	COC1=CC=C(CC2C3=CC(OC)=C(OC)C=C3CC[N+]2(C)CCC(=O)OCCCCCOC(=O)CC[N+]2(C)CCC3=CC(OC)=C(OC)C=C3C2CC2=CC=C(OC)C(OC)=C2)C=C1OC	-0.0347621	0.00368082	TS		5.81	314.482	-4.767	314.482	31	25	38.1	3.805	3.907	1.4	2	2	10	26	22.728	1.561	3.961	26	-0.053	6.685	8	976	18.0074	3.897
Carbenicillin	O=C(O)C(C(=O)NC2C(=O)N1C(C(=O)O)C(C)(C)SC12)c3ccccc3	CC1(C)SC2C(NC(=O)C(C([O-])=O)C3=CC=CC=C3)C(=O)N2C1C([O-])=O	-0.0347621	0.120815	TS		-0.463	91.056	1.289	123.275	12	10	40.5	1.05	3	4.8	-2	0	5	10	1.661	1.226	3.852	10	-0.173	8.962	5	97	12.649	4.952
Chlortetracycline	O=C(N)C3C(=O)C(N(C)C)C4CC2C(C(=O)c1c(O)ccc(c1C2(O)(C))Cl)C(=O)C4(O)(C3(=O))	C[NH+](C)C1C2CC3C(=C(O)C2(O)C(=O)C(C(N)=O)=C1[O-])C(=O)C1=C([O-])C=CC(Cl)=C1C3(C)O	-0.0347621	0.0123738	TS		-3.362	87.853	-4.587	127.002	13.5	11	40	2.171	3.17	3.6	-1	2	2	13	21.045	1.092	3.841	11	0.03	8.689	4	164	25.5487	4.366
Flecainide	O=C(NCC1NCCCC1)c2cc(OCC(F)(F)F)ccc2(OCC(F)(F)F)	FC(F)(F)COC1=CC=C(OCC(F)(F)F)C(=C1)C(=O)NCC1CCCC[NH2+]1	-0.0347621	0.0982723	TS		2.338	83.325	-1.169	83.325	8.5	7	34.7	1.279	2.322	4.1	1	1	3	7	1.367	1.078	3.726	7	0.107	8.478	4	14	14.4713	4.271
Doxacurium	O=C(OCCC[N+]3(C)(CCc1cc(OC)c(OC)c(OC)c1C3(Cc2cc(OC)c(OC)c(OC)c2)))CCC(=O)OCCC[N+]6(C)(CCc4cc(OC)c(OC)c(OC)c4C6(Cc5cc(OC)c(OC)c(OC)c5))	COC1=CC(CC2C3=C(OC)C(OC)=C(OC)C=C3CC[N+]2(C)CCCOC(=O)CCC(=O)OCCC[N+]2(C)CCC3=CC(OC)=C(OC)C(OC)=C3C2CC2=CC(OC)=C(OC)C(OC)=C2)=CC(OC)=C1OC	-0.052178	0.0115032	TS		4.771	338.548	-7.09	338.548	33	20	36.8	3.881	3.907	1.3	2	2	6	26	50.274	1.642	3.96	26	-0.096	6.812	8	1716	19.9905	3.912
Hexobarbital	O=C1NC(=O)C(C(=O)N1C)(C2=CCCCC2)C	CN1C(=O)NC(=O)C(C)(C1=O)C1=CCCCC1	-0.052178	-0.0434475	TS		1.493	53.707	0.947	53.707	5.5	8	36.4	0.551	2.322	6.1	0	0	0	5	0.897	1.544	3.536	4	-0.102	7.161	5	12	12.2064	4.46
Enprofylline	O=C1NC(=O)N(c2nc[nH]c12)CCC	CCCN1C2=C(NC=N2)C(=O)NC1=O	-0.0871502	-0.465432	TS		0.361	36.149	0.736	36.149	7.5	2	33.3	1.201	2.459	16.7	0	0	0	5	0.542	1.855	3.418	7	-0.168	8.092	9	4	13.5916	3.844
Ticarcillin	O=C(O)C(C(=O)NC2C(=O)N1C(C(=O)O)C(C)(C)SC12)c3ccsc3	CC1(C)SC2C(NC(=O)C(C([O-])=O)C3=CSC=C3)C(=O)N2C1C([O-])=O	-0.0871502	0.0928146	TS		-0.801	68.449	0.876	131.946	10	7	38.5	0.813	2.907	5.1	-2	0	1	8	0.767	1.163	3.879	9	-0.183	9.806	5	97	12.1599	4.952
Oxycodone	O=C1CCC5(O)(C4N(C)CCC25(c3c(OC12)c(OC)ccc3C4))	COC1=CC=C2CC3[NH+](C)CCC45C(OC1=C24)C(=O)CCC35O	-0.0871502	-0.2374	TS		-0.532	72.467	-2.303	72.467	8.5	9	40	1.362	2.322	2.2	1	1	2	7	5.304	1.277	3.636	7	-0.042	7.031	3	27	24.5788	4.339
Clonidine	N2=C(Nc1c(cccc1Cl)Cl)NCC2	ClC1=CC=CC(Cl)=C1NC1=[NH+]CCN1	-0.104735	-0.135645	TS		1.339	44.297	2.66	122.594	8	5	37.5	1.478	2.322	12.5	1	1	3	7	7.074	1.389	3.576	7	0.398	9.63	6	0	10.4002	3.393
Hydroxychloroquine	OCCN(CC)CCCC(N=C1C=CNc2cc(ccc12)Cl)C	CC[NH+](CCO)CCCC(C)NC1=CC=[NH+]C2=CC(Cl)=CC=C12	-0.122406	0.0427382	TS		1.793	86.963	-0.977	126.112	9.5	10	35.3	2.322	2.7	5.9	2	2	4	9	0.954	1.488	3.671	11	-0.015	6.626	7	0	14.5252	3.161
Flumazenil	O=C(OCC)c1ncn2c3ccc(F)cc3(C(=O)N(C)Cc12)	CCOC(=O)C1=C2CN(C)C(=O)C3=CC(F)=CC=C3N2C=N1	-0.140179	0.0362817	TS		1.797	93.44	2.322	93.44	13	5	41.7	2.411	3.087	8.3	0	0	3	11	5.393	1.333	3.636	13	0.008	8.426	8	16	19.1016	3.77
Tubocurarine	Oc7ccc4cc7(Oc1cc2c(cc1(OC))CCN(C)C2Cc6ccc(Oc3c(O)c(OC)cc5c3C(C4)[N+](C)(C)CC5)cc6)	COC1=CC2=C3C(CC4=CC=C(O)C(OC5=CC6=C(CC[NH+](C)C6CC6=CC=C(OC3=C1O)C=C6)C=C5OC)=C4)[N+](C)(C)CC2	-0.140179	0.0435313	TS		3.801	206.641	-4.538	206.641	27	20	42.5	4.853	3.7	2.3	2	2	10	24	20.596	1.307	3.938	24	-0.017	7.021	7	115	29.332	3.877
Pindolol	OC(COc1cccc2[nH]ccc12)CNC(C)C	CC(C)[NH2+]CC(O)COC1=C2C=CNC2=CC=C1	-0.140179	-0.127896	TS		0.695	81.261	-2.378	81.261	8.5	7	35.9	2.043	2.585	5.1	1	1	4	8	5.653	1.366	3.6	10	-0.062	6.394	4	3	12.3169	3.185
Cefprozil	O=C(O)C3=C(C=CC)CSC2N3(C(=O)C2(NC(=O)C(N)c1ccc(O)cc1))	CC=CC1=C(N2C(SC1)C(NC(=O)C([NH3+])C1=CC=C(O)C=C1)C2=O)C([O-])=O	-0.158068	-0.00383311	TS		-1.07	91.834	-2.779	124.054	14	10	39.1	1.521	3.17	6.5	0	1	4	13	7.724	1.125	3.843	11	0.065	8.467	6	76	13.4855	4.608
Demethylchlortetracycline	O=C(N)C3C(=O)C(N(C)C)C4Cc2c(O)c1c(c(O)ccc1Cl)c(O)c2C(O)C4(O)(C3(=O))	C[NH+](C)C1C2CC3=C(C(O)C2(O)C(=O)C(C(N)=O)=C1[O-])C(O)=C1C(O)=CC=C(Cl)C1=C3O	-0.158068	0.0382119	TS		-2.109	71.088	-4.534	110.237	16	10	39.6	2.896	3.248	3.8	0	2	2	14	20.56	1.028	3.852	14	0.022	8.772	4	164	24.9952	4.279
Esmolol	O=C(OC)CCc1ccc(OCC(O)CNC(C)C)cc1	COC(=O)CCC1=CC=C(OCC(O)C[NH2+]C(C)C)C=C1	-0.158068	-0.125785	TS		0.748	93.826	-1.848	93.826	8	9	34	1.218	2.322	2.1	1	1	4	7	3.414	1.483	3.598	7	0.061	6.307	2	43	13.2647	3.675
Almotriptan	O=S(=O)(N1CCCC1)Cc2ccc3[nH]cc(c3(c2))CCN(C)C	C[NH+](C)CCC1=CNC2=CC=C(CS(=O)(=O)N3CCCC3)C=C12	-0.176091	-0.153703	TS		1.067	80.178	-2.433	85.985	11	9	34.7	2.157	3	6.1	1	1	3	8	5.919	1.592	3.926	12	-0.148	6.868	7	2	12.6554	4.556
Bromopride	O=C(NCCN(CC)CC)c1cc(c(N)cc1(OC))Br	CC[NH+](CC)CCNC(=O)C1=CC(Br)=C(N)C=C1OC	-0.176091	-0.169048	TS		0.299	120.808	-1.574	120.808	8.5	6	32.6	1.254	2.322	7	1	2	2	7	2.476	1.561	3.612	7	0.16	8.03	6	4	13.9141	3.613
Metoclopramide	O=C(NCCN(CC)CC)c1cc(c(N)cc1(OC))Cl	CC[NH+](CC)CCNC(=O)C1=CC(Cl)=C(N)C=C1OC	-0.176091	-0.319483	TS		0.215	75.3	-1.699	114.448	8.5	6	32.6	1.254	2.322	7	1	2	2	7	2.887	1.613	3.611	7	0.214	6.997	6	4	13.9141	3.614
Ibutilide	O=S(=O)(Nc1ccc(cc1)C(O)CCCN(CC)CCCCCCC)C	CCCCCCC[NH+](CC)CCCC(O)C1=CC=C(NS(C)(=O)=O)C=C1	-0.176091	0.159212	TS		2.904	92.747	-0.993	98.554	9.5	14	31.7	1.239	2.585	3.2	1	1	4	6	0.986	1.597	3.798	8	0.022	6.122	4	18	15.4917	4.311
Moxifloxacin	O=C(O)C1=CN(c2c(OC)c(c(F)cc2(C1(=O)))N3CC4NCCCC4(C3))C5CC5	COC1=C2N(C=C(C([O-])=O)C(=O)C2=CC(F)=C1N1CC2CCC[NH2+]C2C1)C1CC1	-0.176091	-0.262348	TS		0.07	83.959	-1.862	83.959	12	8	39.6	1.738	2.807	5.7	0	1	1	10	3.466	1.271	3.808	9	0.006	7.575	8	29	15.1355	3.817
Atropine	O=C(OC2CC1N(C)C(CC1)C2)C(c3ccccc3)CO	C[NH+]1C2CCC1CC(C2)OC(=O)C(CO)C1=CC=CC=C1	-0.194265	-0.191471	TS		0.161	76.293	-1.477	76.293	7.5	11	37.8	0.956	2.322	2.2	1	1	5	7	2.181	1.36	3.848	7	-0.132	6.454	3	10	11.183	3.881
Colchicine	O=C1C=C3C(=CC=C1(OC))c2c(OC)c(OC)c(OC)cc2CCC3(NC(=O)C)	COC1=C(OC)C(OC)=C2C(CCC(NC(C)=O)C3=CC(=O)C(OC)=CC=C23)=C1	-0.194265	0.320818	TS		1.718	138.886	1.368	138.886	15	11	40.7	2.555	3.17	1.9	0	0	1	14	1.871	1.335	3.689	11	-0.173	7.398	2	102	24.052	3.621
Ceftobiprole	O=C(O)C5=C(Cc1ccn(c1(O))C2CNCC2)CSC4N5(C(=O)C4(NC(=O)C(=NO)C3=NSC(=N)N3))	NC1=NC(=NS1)C(=N[O-])C(=O)NC1C2SCC(CC3=C(O)N(C=C3)C3CC[NH2+]C3)=C(N2C1=O)C([O-])=O	-0.212608	0.0142342	TS		-3.063	59.541	-3.344	122.813	16.5	6	35.1	1.907	3.459	14	-1	2	1	12	11.181	1.346	3.809	15	-0.005	9.362	15	110	12.5635	4.612
Sotalol	O=S(=O)(Nc1ccc(cc1)C(O)CNC(C)C)C	CC(C)[NH2+]CC(O)C1=CC=C(NS(C)(=O)=O)C=C1	-0.212608	-0.362969	TS		-0.264	70.794	-2.975	76.601	9.5	7	30.8	1.339	2.585	5.1	1	1	4	6	8.848	1.51	3.791	8	-0.067	7.011	3	18	12.1031	4.311
Sitagliptin	O=C(N2Cc1nnc(n1CC2)C(F)(F)F)CC(N)Cc3cc(F)c(F)cc3(F)	[NH3+]C(CC(=O)N1CCN2C(C1)=NN=C2C(F)(F)F)CC1=CC(F)=C(F)C=C1F	-0.212608	-0.0718198	TS		1.139	78.007	0.367	78.007	11.5	5	36.4	1.933	2.907	11.4	1	1	2	9	0.135	1.063	3.774	12	-0.09	9.281	9	0	13.7623	4.473
Traxoprodil	Oc1ccc(cc1)C(O)C(N3CCC(O)(c2ccccc2)CC3)C	CC(C(O)C1=CC=C(O)C=C1)[NH+]1CCC(O)(CC1)C1=CC=CC=C1	-0.231139	0.095485	TS		0.815	109.763	-1.492	109.763	12.5	14	40	1.849	2.807	2	1	1	9	12	2.226	1.172	3.849	12	-0.024	6.569	3	24	11.1633	3.802
Caffeine	O=C2c1c(ncn1C)N(C(=O)N2C)C	CN1C=NC2=C1C(=O)N(C)C(=O)N2C	-0.249877	-0.470249	TS		-0.1	47.873	0.736	47.873	7.5	0	33.3	1.221	2.459	16.7	0	0	0	5	0.542	2.226	3.26	7	-0.327	8.092	11	4	14.3858	3.975
Cocaethylene	O=C(OC2CC1N(C)C(CC1)C2(C(=O)OCC))c3ccccc3	CCOC(=O)C1C2CCC(CC1OC(=O)C1=CC=CC=C1)[NH+]2C	-0.249877	0.103293	TS		0.907	94.367	-1.033	94.367	9	11	38.3	1.016	2.585	2.1	1	1	5	8	1.067	1.423	3.828	8	-0.246	6.775	3	24	12.8602	3.89
Ritodrine	Oc1ccc(cc1)CCNC(C)C(O)c2ccc(O)cc2	CC([NH2+]CCC1=CC=C(O)C=C1)C(O)C1=CC=C(O)C=C1	-0.249877	0.0856633	TS		1.374	95.647	-1.529	95.647	13	12	39.5	1.925	2.807	2.3	1	1	8	12	2.339	1.076	3.839	12	0.002	6.707	2	30	11.1012	3.277
Azlocillin	O=C(O)C4N3C(=O)C(NC(=O)C(NC(=O)N1C(=O)NCC1)c2ccccc2)C3SC4(C)(C)	CC1(C)SC2C(NC(=O)C(NC(=O)N3CCNC3=O)C3=CC=CC=C3)C(=O)N2C1C([O-])=O	-0.268845	-0.0598825	TS		-0.379	97.104	0.527	129.324	13.5	9	37	0.911	3.17	9.3	-1	0	5	11	0.278	1.454	3.848	11	-0.026	8.529	12	115	12.3239	4.952
Metocurine	O3c1cc(ccc1(OC))CC7c6c(Oc2ccc(cc2)CC5c4cc3c(OC)cc4CC[N+]5(C)(C))c(OC)c(OC)cc6CC[N+]7(C)(C)	COC1=CC=C2CC3C4=C(OC5=CC=C(CC6C7=CC(OC1=C2)=C(OC)C=C7CC[N+]6(C)C)C=C5)C(OC)=C(OC)C=C4CC[N+]3(C)C	-0.268845	-0.0998194	TS		4.509	247.291	-4.018	247.291	27	20	41.7	4.859	3.7	2.1	2	2	10	24	16.147	1.451	3.943	24	-0.054	6.801	8	115	29.989	3.879
Morphine	Oc5ccc4c1c5(OC2C(O)C=CC3C(N(C)CCC123)C4)	C[NH+]1CCC23C4OC5=C2C(CC1C3C=CC4O)=CC=C5O	-0.268845	-0.359945	TS		-0.174	65.091	-1.753	65.091	8	10	41.5	1.646	2.322	2.4	1	1	2	8	3.073	1.152	3.638	7	-0.03	6.985	3	12	24.5247	4.1
Nalmefene	Oc6ccc5c1c6(OC2C(=C)CCC3(O)(C(N(CCC123)CC4CC4)C5))	OC1=CC=C2CC3[NH+](CC4CC4)CCC45C(OC1=C24)C(=C)CCC35O	-0.268845	-0.162452	TS		1.235	68.938	-0.832	68.938	8	14	41.2	1.349	2.322	2	1	1	2	8	0.693	1.149	3.807	7	-0.049	6.676	3	13	21.8289	4.306
Nizatidine	O=[N+]([O-])CC(=NC)NCCSCc1nc(CN(C)C)sc1	CNC(NCCSCC1=CSC(CN(C)C)=N1)=C[N+]([O-])=O	-0.268845	-0.425381	TS		1.071	53.911	0.387	117.408	8	2	28.6	1.289	2.7	11.9	0	0	0	5	0.149	1.523	3.575	8	-0.264	7.893	10	2	12.8832	4.25
Streptomycin	O=CC3(O)(C(OC(OC1C(O)C(O)C(N=C(N)N)C(O)C1(N=C(N)N))C3(OC2OC(CO)C(O)C(O)C2(NC)))C)	C[NH2+]C1C(O)C(O)C(CO)OC1OC1C(OC2C(O)C(O)C(NC(N)=[NH2+])C(O)C2NC(N)=[NH2+])OC(C)C1(O)C=O	-0.268845	-0.524	TS		-10.56	33.163	-8.883	33.163	4.5	1	25.6	0.136	2	8.5	3	5	0	3	78.912	1.617	3.712	3	0.022	7.13	10	425	18.1035	4.08
Bisoprolol	OC(COc1ccc(cc1)COCCOC(C)C)CNC(C)C	CC(C)[NH2+]CC(O)COC1=CC=C(COCCOC(C)C)C=C1	-0.288065	-0.179482	TS		0.801	102.11	-2.089	102.11	6.5	9	32.7	1.124	2	1.8	1	1	4	6	4.362	1.579	3.598	6	-0.004	5.937	2	42	14.1226	2.987
Dexfenfluramine	FC(F)(F)c1cccc(c1)CC(NCC)C	CC[NH2+]C(C)CC1=CC(=CC=C1)C(F)(F)F	-0.288065	-0.11451	TS		2.127	74.326	0.106	74.326	6	9	36.4	1.183	2	3	1	1	4	6	0.011	1.032	3.54	6	-0.016	7.039	2	0	11.8391	4.46
Acetylsalicylic Acid	O=C(O)c1ccccc1(OC(=O)C)	CC(=O)OC1=CC=CC=C1C([O-])=O	-0.327359	-0.0952802	TS		0.524	69.065	1.701	69.065	9.5	6	45	1.505	2.585	0	-1	0	4	8	2.894	1.153	3.25	8	-0.345	8.958	0	24	10.9012	3.697
Linezolid	O=C1OC(CNC(=O)C)CN1c2ccc(c(F)c2)N3CCOCC3	CC(=O)NCC1CN(C(=O)O1)C1=CC=C(N2CCOCC2)C(F)=C1	-0.347487	-0.27928	TS		0.895	80.963	0.892	80.963	10	4	36.4	1.306	2.585	6.8	0	0	3	8	0.795	1.469	3.569	8	-0.031	7.668	8	48	11.6541	3.853
Ciprofloxacin	O=C(O)C1=CN(c2cc(c(F)cc2(C1(=O)))N3CCNCC3)C4CC4	[O-]C(=O)C1=CN(C2CC2)C2=CC(N3CC[NH2+]CC3)=C(F)C=C2C1=O	-0.367977	-0.458066	TS		-0.498	74.346	-2.013	74.346	11.5	6	40.5	1.741	2.807	7.1	0	1	2	10	4.054	1.243	3.713	9	0.081	7.89	8	10	13.8273	3.795
Codeine	OC1C=CC5C4N(C)CCC25(c3c(OC12)c(OC)ccc3C4)	COC1=CC=C2CC3C4C=CC(O)C5OC1=C2C45CC[NH+]3C	-0.367977	-0.364571	TS		0.077	81.217	-1.515	81.217	8	10	40.9	1.65	2.322	2.3	1	1	2	8	2.296	1.251	3.642	7	-0.063	6.827	3	12	24.1751	4.101
Digoxin	Oc1occ(c1)C6CCC7(O)(C8CCC5CC(OC4OC(C)C(OC3OC(C)C(OC2OC(C)C(O)C(O)C2)C(O)C3)C(O)C4)CCC5(C)C8(CC(O)C67(C)))	CC1OC(CC(O)C1O)OC1C(O)CC(OC2C(O)CC(OC3CCC4(C)C(CCC5C4CC(O)C4(C)C(CCC54O)C4=COC(=O)C4)C3)OC2C)OC1C	-0.367977	0.0302876	TS		1.502	97.53	0.957	97.53	2.5	24	34.5	0.292	1.585	0	0	0	0	3	0.915	1.379	3.826	2	0.035	6.563	0	1060	15.624	4.14
Mivacurium (cis/cis)	O=C(OCCC[N+]3(C)(CCc1cc(OC)c(OC)cc1C3(Cc2cc(OC)c(OC)c(OC)c2)))CCC=CCCC(=O)OCCC[N+]6(C)(CCc4cc(OC)c(OC)cc4C6(Cc5cc(OC)c(OC)c(OC)c5))	COC1=CC(CC2C3=CC(OC)=C(OC)C=C3CC[N+]2(C)CCCOC(=O)CCC=CCCC(=O)OCCC[N+]2(C)CCC3=CC(OC)=C(OC)C=C3C2CC2=CC(OC)=C(OC)C(OC)=C2)=CC(OC)=C1OC	-0.367977	-0.0346633	TS		6.184	349.269	-5.483	349.269	33	26	37.7	4.567	4	1.3	2	2	8	28	30.064	1.581	3.961	27	-0.101	6.684	8	1509	18.9856	3.889
Tizanidine	N3=C(Nc1c2nsnc2(ccc1Cl))NCC3	ClC1=C(NC2=[NH+]CCN2)C2=NSN=C2C=C1	-0.367977	-0.255357	TS		0.802	35.609	1.231	105.584	10	3	36	2.343	2.807	20	1	1	2	7	1.515	1.469	3.587	11	0.445	10.19	8	0	12.5891	3.356
Isoproterenol	Oc1ccc(cc1(O))C(O)CNC(C)C	CC(C)[NH2+]CC(O)C1=CC=C(O)C(O)=C1	-0.38886	-0.514085	TS		-0.182	51.37	-2.836	51.37	7	6	33.3	1.165	2	3	1	1	3	6	8.041	1.266	3.55	6	0.121	6.433	2	14	11.0895	3.223
Carumonam	O=C(OCC2N(C(=O)C2(NC(=O)C(=NOCC(=O)O)C1=CSC(=N)N1))S(=O)(=O)O)N	NC(=O)OCC1C(NC(=O)C(=NOCC([O-])=O)C2=CSC(N)=N2)C(=O)N1S([O-])(=O)=O	-0.410174	-0.383482	TS		-3.449	45.735	-1.682	84.037	15	1	28.6	1.098	3.392	14.3	-2	2	0	8	2.829	1.554	3.83	12	-0.058	11.058	9	326	13.5837	4.075
Isosorbide Dinitrate	O=[N+]([O-])OC1COC2C(O[N+](=O)[O-])COC12	[O-][N+](=O)OC1COC2C(COC12)O[N+]([O-])=O	-0.410174	-0.663128	TS		-0.417	9.185	-0.046	9.185	6	0	25	0.407	2.322	8.3	0	0	0	0	0.002	1.323	3.207	4	-0.104	9.84	0	136	12.3955	4.697
Captopril	O=C(O)C1N(C(=O)C(C)CS)CCC1	CC(CS)C(=O)N1CCCC1C([O-])=O	-0.431959	-0.396189	TS		0.071	28.319	0.64	66.883	3	4	32.1	0.235	1.585	3.6	-1	0	0	2	0.41	1.535	3.527	2	-0.083	7.725	3	12	10.6388	3.945
Venlafaxine	OC1(CCCCC1)C(c2ccc(OC)cc2)CN(C)C	COC1=CC=C(C=C1)C(C[NH+](C)C)C1(O)CCCCC1	-0.431959	-0.273996	TS		1.461	88.788	-1.123	88.788	6.5	11	35.4	1.046	2	2.1	1	1	4	6	1.26	1.472	3.709	6	-0.04	5.801	3	7	11.4444	3.704
Fleroxacin	O=C(O)C1=CN(c2c(F)c(c(F)cc2(C1(=O)))N3CCN(C)CC3)CCF	CN1CCN(CC1)C1=C(F)C=C2C(=O)C(=CN(CCF)C2=C1F)C([O-])=O	-0.431959	-0.307766	TS		1.385	87.893	1.905	87.893	11.5	3	39.5	1.758	2.807	7	-1	0	1	10	3.631	1.2	3.613	9	-0.068	8.567	9	10	16.3807	3.812
Meptazinol	Oc1cccc(c1)C2(CN(C)CCCC2)(CC)	CCC1(CCCC[NH+](C)C1)C1=CC(O)=CC=C1	-0.431959	-0.139205	TS		1.947	72.662	-0.78	72.662	6.5	11	36.6	1.079	2	2.4	1	1	4	6	0.608	1.388	3.653	6	0.011	5.717	3	0	12.5831	3.707
Eptifibatide	O=C(O)CC1NC(=O)CNC(=O)C(NC(=O)CCSSCC(NC(=O)C4N(C(=O)C(NC1(=O))Cc3c[nH]c2ccccc23)CCC4)C(=O)N)CCCCNC(=N)N	NC(=[NH2+])NCCCCC1NC(=O)CCSSCC(NC(=O)C2CCCN2C(=O)C(CC2=CNC3=CC=CC=C23)NC(=O)C(CC([O-])=O)NC(=O)CNC1=O)C(N)=O	-0.477121	-0.113508	TS		-3.403	124.794	-2.262	185.158	21.5	14	33	1.847	3.907	10.4	0	3	4	17	5.119	1.386	3.77	19	0.193	7.85	20	317	30.6892	3.965
Pefloxacin	O=C(O)C1=CN(c2cc(c(F)cc2(C1(=O)))N3CCN(C)CC3)CC	CCN1C=C(C([O-])=O)C(=O)C2=CC(F)=C(C=C12)N1CCN(C)CC1	-0.477121	-0.340204	TS		1.127	88.604	1.671	88.604	11.5	5	39.5	1.759	2.807	7	-1	0	2	10	2.791	1.404	3.613	9	0.093	7.73	9	10	15.4411	3.787
Terbutaline	Oc1cc(O)cc(c1)C(O)CNC(C)(C)C	CC(C)(C)[NH2+]CC(O)C1=CC(O)=CC(O)=C1	-0.477121	-0.558871	TS		0.023	60.196	-2.555	60.196	7	7	33.3	1.153	2	2.8	1	1	3	6	6.526	1.284	3.63	6	0.187	6.287	2	14	11.6551	3.284
Risedronic acid (Risedronate)	O=P(O)(O)C(O)(Cc1cnccc1)P(=O)(O)O	OC(CC1=CN=CC=C1)(P(O)([O-])=O)P([O-])([O-])=O	-0.500602	-0.469241	TS		-2.741	42.767	-2.133	42.767	9	4	28	1.195	2.585	4	-3	0	2	5	4.548	1.438	3.738	8	-0.119	11.204	2	66	11.4853	4.078
Etilefrine	Oc1cccc(c1)C(O)CNCC	CC[NH2+]CC(O)C1=CC(O)=CC=C1	-0.524763	-0.551163	TS		-0.292	54.127	-2.587	54.127	6.5	6	34.5	1.167	2	3.4	1	1	4	6	6.694	1.262	3.466	6	0.1	6.285	2	5	10.1352	3.175
Moclobemide	O=C(NCCN1CCOCC1)c2ccc(cc2)Cl	ClC1=CC=C(C=C1)C(=O)NCCN1CCOCC1	-0.524763	-0.283733	TS		1.529	66.903	1.588	106.052	7.5	6	37.1	1.102	2.322	5.7	0	0	4	7	2.523	1.557	3.592	7	-0.022	7.679	5	8	10.3926	3.558
Cimetidine	N#CNC(=NC)NCCSCc1[nH]cnc1C	CN=C(NCCSCC1=C(C)N=CN1)NC#N	-0.549672	-0.510092	TS		0.61	53.331	0.821	85.55	8.5	2	30.3	1.115	2.7	18.2	0	0	0	4	0.674	1.642	3.486	7	0.039	7.648	11	0	10.969	4.253
Tetracycline	O=C(N)C3C(=O)C(N(C)C)C4CC2C(C(=O)c1c(O)cccc1C2(O)(C))C(=O)C4(O)(C3(=O))	C[NH+](C)C1C2CC3C(=C(O)C2(O)C(=O)C(C(N)=O)=C1[O-])C(=O)C1=C(O)C=CC=C1C3(C)O	-0.549672	-0.276076	TS		-3.349	89.062	-4.559	89.062	14	11	39.3	2.165	3.17	3.6	0	2	3	13	20.788	1.087	3.832	11	0.027	7.937	4	164	25.2219	4.365
Zoledronic Acid	O=P(O)(O)C(O)(Cn1cncc1)P(=O)(O)O	OC(CN1C=CN=C1)(P(O)([O-])=O)P([O-])([O-])=O	-0.549672	-0.777378	TS		-3.688	28.819	-2.705	28.819	7	0	21.7	0.929	2.459	8.7	-3	0	0	3	7.315	1.871	3.649	7	-0.184	11.699	5	66	10.3834	4.073
Ceftazidime	O=C([O-])C4=C(C[n+]1ccccc1)CSC3N4(C(=O)C3(NC(=O)C(=NOC(C(=O)O)(C)C)C2=CSC(=N)N2))	CC(C)(ON=C(C(=O)NC1C2SCC(C[N+]3=CC=CC=C3)=C(N2C1=O)C([O-])=O)C1=CSC(N)=N1)C([O-])=O	-0.575408	-0.227024	TS		-0.984	109.624	0.667	173.121	18.5	8	37.9	1.963	3.644	10.3	-1	2	3	15	0.445	1.279	3.827	17	0.023	9.407	12	158	13.5435	4.611
Naltrexone	O=C1CCC5(O)(C4N(CCC25(c3c(OC12)c(O)ccc3C4))CC6CC6)	OC1=CC=C2CC3[NH+](CC4CC4)CCC45C(OC1=C24)C(=O)CCC35O	-0.575408	-0.420902	TS		0.038	55.119	-1.843	55.119	8.5	12	40.8	1.349	2.322	2	1	1	2	7	3.397	1.156	3.806	7	-0.005	6.989	3	27	21.8289	4.339
Cladribine	N=C3NC(=Nc1c3(ncn1C2OC(CO)C(O)C2))Cl	NC1=C2N=CN(C3CC(O)C(CO)O3)C2=NC(Cl)=N1	-0.575408	-0.61657	TS		-0.398	19.983	0.953	59.132	8.5	2	32.3	2.095	2.585	16.1	0	1	0	5	0.908	1.703	3.606	10	-0.168	9.217	10	10	13.4066	3.458
Cephaloridine	O=C(O)C4=C(C[n+]1ccccc1)CSC3N4(C(=O)C3(NC(=O)Cc2cccs2))	[O-]C(=O)C1=C(C[N+]2=CC=CC=C2)CSC2C(NC(=O)CC3=CC=CS3)C(=O)N12	-0.60206	-0.231994	TS		0.572	102.09	1.542	165.587	15	9	42.2	1.912	3.392	6.7	0	1	5	14	2.378	1.2	3.883	15	0.157	9.234	8	33	12.4303	4.611
Enoxacin	O=C(O)C1=CN(c2nc(c(F)cc2(C1(=O)))N3CCNCC3)CC	CCN1C=C(C([O-])=O)C(=O)C2=CC(F)=C(N=C12)N1CC[NH2+]CC1	-0.60206	-0.61449	TS		-0.712	69.874	-1.635	69.874	11.5	4	37.5	1.765	2.807	10	0	1	1	9	2.674	1.402	3.617	9	0.016	8.009	10	10	15.3921	3.787
Nelarabine	N=C3N=C1C(N=CN1C2OC(CO)C(O)C2(O))=C(OC)N3	COC1=C2N=CN(C3OC(CO)C(O)C3O)C2=NC(N)=N1	-0.60206	-0.780349	TS		-1.515	30.075	-0.111	30.075	9	0	30.6	2.107	2.585	13.9	0	1	0	5	0.012	1.782	3.601	10	-0.082	8.259	10	51	14.1252	3.589
Tinidazole	O=[N+]([O-])c1cnc(n1CCS(=O)(=O)CC)C	CCS(=O)(=O)CCN1C(C)=NC=C1[N+]([O-])=O	-0.60206	-0.675309	TS		0.15	35.259	0.995	41.305	10	2	27.6	1.381	2.907	10.3	0	0	0	3	0.99	1.741	3.746	9	-0.053	8.528	6	32	11.7413	5.121
Amphetamine	NC(C)Cc1ccccc1	CC([NH3+])CC1=CC=CC=C1	-0.60206	-0.498709	TS		0.63	61.927	-1.442	61.927	6	8	37.5	1.186	2	4.2	1	1	5	6	2.08	1.06	3.446	6	-0.111	5.677	1	0	8.6944	2.802
Gatifloxacin	O=C(O)C1=CN(c2c(OC)c(c(F)cc2(C1(=O)))N3CCNC(C)C3)C4CC4	COC1=C2N(C=C(C([O-])=O)C(=O)C2=CC(F)=C1N1CC[NH2+]C(C)C1)C1CC1	-0.60206	-0.541878	TS		-0.137	87.715	-2.308	87.715	12	6	38.8	1.752	2.807	6.1	0	1	1	10	5.326	1.316	3.72	9	-0.01	7.662	8	29	14.9668	3.816
Dalfopristin	O=C2C=CC(C)C(OC(=O)C3N(C(=O)c1nc(oc1)CC(=O)CC(O)C=C(C=CCN2)C)CCC3S(=O)(=O)CCN(CC)CC)C(C)C	CCN(CC)CCS(=O)(=O)C1CCN2C1C(=O)OC(C(C)C)C(C)C=CC(=O)NCC=CC(C)=CC(O)CC(=O)CC1=NC(=CO1)C2=O	-0.658541	0.0987252	TS		2.302	163.8	1.186	169.846	17.5	17	34.7	2.528	3.644	4.1	0	0	0	13	1.408	1.576	3.786	14	0.042	7.051	10	282	34.1491	5.26
Galanthamine	OC1C=CC24(c3c(OC2(C1))c(OC)ccc3CN(C)CC4)	COC1=CC=C2C[NH+](C)CCC34C=CC(O)CC3OC1=C24	-0.688629	-0.567952	TS		-0.118	83.323	-1.753	83.323	8	9	39.5	1.597	2.322	2.3	1	1	2	8	3.073	1.319	3.634	7	-0.059	6.707	3	14	22.7093	4.066
Sumatriptan	O=S(=O)(NC)Cc1ccc2[nH]cc(c2(c1))CCN(C)C	CNS(=O)(=O)CC1=CC=C2NC=C(CC[NH+](C)C)C2=C1	-0.688629	-0.629854	TS		0.07	79.293	-2.79	85.101	11	7	33.3	2.237	3	7.1	1	1	3	8	7.782	1.578	3.889	12	0.002	7.059	6	2	13.7566	4.502
Procainamide	O=C(NCCN(CC)CC)c1ccc(N)cc1	CC[NH+](CC)CCNC(=O)C1=CC=C(N)C=C1	-0.720159	-0.729743	TS		-0.433	74.625	-1.967	74.625	8	7	33.3	1.167	2.322	7.7	1	2	4	7	3.87	1.544	3.61	7	0.054	6.061	6	0	11.3955	3.556
Acyclovir	O=C2NC(=N)Nc1c2(ncn1COCCO)	NC1=NC2=C(N=CN2COCCO)C(=O)N1	-0.753328	-0.91545	TS		-1.454	29.063	0.041	29.063	7.5	0	29.6	1.506	2.459	18.5	0	1	0	5	0.002	1.934	3.3	7	-0.18	8.342	10	18	13.3836	3.662
Amoxicillin	O=C(O)C3N2C(=O)C(NC(=O)C(N)c1ccc(O)cc1)C2SC3(C)(C)	CC1(C)SC2C(NC(=O)C([NH3+])C3=CC=C(O)C=C3)C(=O)N2C1C([O-])=O	-0.753328	-0.629202	TS		-1.473	74.865	-3.103	107.085	11	8	36.4	1.099	2.807	6.8	0	1	4	9	9.626	1.191	3.846	9	-0.011	8.306	6	76	12.4573	4.952
Frovatriptan	O=C(N)c1ccc2[nH]c3c(c2(c1))CC(NC)CC3	C[NH2+]C1CCC2=C(C1)C1=CC(=CC=C1N2)C(N)=O	-0.753328	-0.619266	TS		0.184	62.978	-2.45	62.978	9.5	9	38.9	2.219	2.807	8.3	1	2	3	9	6	1.141	3.644	11	0.125	6.787	5	0	16.843	3.515
Methylphenidate	O=C(OC)C(c1ccccc1)C2NCCCC2	COC(=O)C(C1CCCC[NH2+]1)C1=CC=CC=C1	-0.753328	-0.44183	TS		0.949	78.35	-1.418	78.35	7.5	10	37.8	1.077	2.322	2.7	1	1	5	7	2.01	1.306	3.68	7	-0.181	6.334	2	2	10.6819	3.89
Ampicillin	O=C(O)C3N2C(=O)C(NC(=O)C(N)c1ccccc1)C2SC3(C)(C)	CC1(C)SC2C(NC(=O)C([NH3+])C3=CC=CC=C3)C(=O)N2C1C([O-])=O	-0.753328	-0.671349	TS		-1.206	84.341	-2.622	116.561	10.5	9	37.2	1.069	2.807	7	0	1	5	9	6.876	1.202	3.848	9	-0.003	8.127	6	33	12.317	4.952
Methamphetamine	c1ccc(cc1)CC(NC)C	C[NH2+]C(C)CC1=CC=CC=C1	-0.753328	-0.552439	TS		0.836	70.323	-1.139	70.323	6	8	37	1.166	2	3.7	1	1	5	6	1.297	1.302	3.491	6	0.045	5.566	2	0	9.0046	2.834
Hydromorphone	O=C1CCC5C4N(C)CCC25(c3c(OC12)c(O)ccc3C4)	C[NH+]1CCC23C4OC5=C2C(CC1C3CCC4=O)=CC=C5O	-0.78837	-0.596704	TS		0.096	56.341	-1.753	56.341	8.5	10	41.5	1.365	2.322	2.4	1	1	2	7	3.073	1.194	3.633	7	-0.041	6.985	3	12	24.5247	4.176
Imipenem	O=C(O)C2=C(CC1N2(C(=O)C1(C(O)C)))SCCN=CN	CC(O)C1C2CC(SCCNC=[NH2+])=C(N2C1=O)C([O-])=O	-0.78837	-0.838457	TS		-3.777	38.711	0.189	70.93	6	4	32.4	0.621	2.322	8.1	0	1	0	5	0.036	1.347	3.517	4	-0.108	8.092	6	30	12.7445	4.508
Recainam	O=C(Nc1c(cccc1C)C)NCCCNC(C)C	CC(C)[NH2+]CCCNC(=O)NC1=C(C)C=CC=C1C	-0.78837	-0.589239	TS		1.08	83.879	-1.309	83.879	8	10	33.3	1.221	2.322	6.7	1	1	3	7	1.715	1.539	3.612	7	0.017	5.876	6	0	13.0928	3.562
Rizatriptan	n1cnn(c1)Cc2ccc3[nH]cc(c3(c2))CCN(C)C	C[NH+](C)CCC1=CNC2=CC=C(CN3C=NC=N3)C=C12	-0.78837	-0.478561	TS		0.507	89.34	-1.302	89.34	12	7	37.5	2.792	3.087	12.5	1	1	3	10	1.694	1.521	3.602	15	0.103	6.76	10	0	12.3779	3.186
Zanamivir	O=C(NC=1C(=NC(N)N)C=C(OC=1C(O)C(O)CO)C(O)O)C	CC(=O)NC1=C(OC(=CC1=NC(N)N)C(O)O)C(O)C(O)CO	-0.78837	-0.98212	TS		-4.433	39.006	-2.315	39.006	6	2	27.9	1.055	2.322	9.3	0	2	0	6	5.361	1.477	3.418	4	0.087	7.729	6	114	16.8503	3.674
Cyclophosphamide	O=P1(OCCCN1)N(CCCl)CCCl	ClCCN(CCCl)P1(=O)NCCCO1	-0.825576	-1.15532	TS		0.861	19.143	1.966	97.44	1.5	3	24.1	0.106	1	6.9	0	0	0	0	3.864	2.186	3.42	1	0.094	9.004	3	2	10.3877	3.524
Vinorelbine	O=C(OC2C(O)(C(=O)OC)C5N(c1cc(OC)c(cc1C45(CCN3CC=CC2(CC)C34))C9(C(=O)OC)(c7[nH]c6ccccc6c7CN8CC(=CC(C8)C9)CC))C)C	CCC1=CC2C[NH+](C1)CC1=C(NC3=CC=CC=C13)C(C2)(C(=O)OC)C1=C(OC)C=C2N(C)C3C4(CC[NH+]5CC=CC(CC)(C45)C(OC(C)=O)C3(O)C(=O)OC)C2=C1	-0.825576	-0.351096	TS		2.276	223.264	-4.195	223.264	21.5	25	39.8	4.023	3.807	3.5	2	2	6	21	17.602	1.375	4.036	21	0.008	6.912	11	193	24.7468	4.415
Tocainide	O=C(Nc1c(cccc1C)C)C(N)C	CC([NH3+])C(=O)NC1=C(C)C=CC=C1C	-0.825576	-0.673929	TS		0.547	68.737	-1.98	68.737	8	8	35.5	1.323	2.322	6.5	1	1	3	7	3.921	1.247	3.495	7	0.09	6.235	3	0	11.3013	3.715
Amikacin	O=C(CCN)C(O)NC3CC(N)C(OC1OC(CN)C(O)C(O)C1(O))C(O)C3(OC2OC(CO)C(O)C(N)C2(O))	[NH3+]CCC(=O)C(O)NC1CC([NH3+])C(OC2OC(C[NH3+])C(O)C(O)C2O)C(O)C1OC1OC(CO)C(O)C([NH3+])C1O	-0.865301	-0.949805	TS		-12.128	15.133	-20.859	15.133	1.5	2	25.3	0.038	1	5.7	4	4	0	1	435.082	1.512	3.67	1	-0.051	6.779	6	580	17.2783	3.801
Azithromycin	O=C3OC(CC)C(O)(C)C(O)C(N(C)CC(C)CC(O)(C)C(OC1OC(C)CC(N(C)C)C1(O))C(C)C(OC2OC(C)C(O)C(OC)(C)C2)C3C)C	CCC1OC(=O)C(C)C(OC2CC(C)(OC)C(O)C(C)O2)C(C)C(OC2OC(C)CC(C2O)[NH+](C)C)C(C)(O)CC(C)C[NH+](C)C(C)C(O)C1(C)O	-0.865301	-0.538869	TS		-1.043	144.479	-7.225	144.479	1.5	17	30.2	0.031	1	1.6	2	2	0	1	52.194	1.736	3.718	1	-0.045	5.961	6	475	28.6977	3.903
Metoprolol	OC(COc1ccc(cc1)CCOC)CNC(C)C	COCCC1=CC=C(OCC(O)C[NH2+]C(C)C)C=C1	-0.865301	-0.727422	TS		0.526	88.692	-2.031	88.692	6.5	8	33.3	1.131	2	2.2	1	1	4	6	4.125	1.514	3.598	6	0.024	5.965	2	20	12.3517	2.971
Amrinone	O=C1NC=C(C=C1(N))c2ccncc2	NC1=CC(=CNC1=O)C1=CC=NC=C1	-0.907997	-0.601358	TS		-1.193	69.404	0.312	69.404	10.5	5	43.5	1.84	2.807	13	0	1	2	10	0.097	1.114	3.546	9	0.037	8.14	5	0	10.6023	3.573
Fluconazole	Fc1ccc(c(F)c1)C(O)(Cn2ncnc2)Cn3ncnc3	OC(CN1C=NC=N1)(CN1C=NC=N1)C1=CC=C(F)C=C1F	-0.907997	-0.38618	TS		0.75	88.542	3.487	88.542	14	4	38.2	1.958	3.17	17.6	0	0	3	10	12.162	1.176	3.608	16	-0.096	9.009	10	0	10.5813	3.874
Acecainide (N-acetylprocainamide)	O=C(NCCN(CC)CC)c1ccc(cc1)NC(=O)C	CC[NH+](CC)CCNC(=O)C1=CC=C(NC(C)=O)C=C1	-0.954243	-0.854695	TS		-0.566	88.155	-1.915	88.155	9.5	8	34.1	1.292	2.585	6.8	1	1	4	8	3.667	1.63	3.61	8	0.004	6.328	7	8	12.8551	3.56
Cefpirome	O=C([O-])C5=C(C[n+]1cccc2c1CCC2)CSC4N5(C(=O)C4(NC(=O)C(=NOC)C3=CSC(=N)N3))	CON=C(C(=O)NC1C2SCC(C[N+]3=CC=CC4=C3CCC4)=C(N2C1=O)C([O-])=O)C1=CSC(N)=N1	-0.954243	-0.372468	TS		0.506	91.164	1.356	154.661	17	9	38.6	2.165	3.524	10.5	0	2	2	14	1.838	1.242	3.852	16	0.114	9.029	12	64	13.3384	4.611
Oxytetracycline	O=C(N)C3C(=O)C(N(C)C)C4C(O)C2C(C(=O)c1c(O)cccc1C2(O)(C))C(=O)C4(O)(C3(=O))	C[NH+](C)C1C2C(O)C3C(=C(O)C2(O)C(=O)C(C(N)=O)=C1[O-])C(=O)C1=C(O)C=CC=C1C3(C)O	-0.954243	-0.591247	TS		-4.349	86.527	-5.283	86.527	14	10	38.6	2.164	3.17	3.5	0	2	3	13	27.909	1.078	3.832	11	0.056	8.079	4	206	25.9958	4.381
Thiotepa	N1(CC1)P(N2CC2)(N3CC3)=S	S=P(N1CC1)(N1CC1)N1CC1	-0.954243	-1.06645	TS		0.812	12.634	0.552	53.794	1.5	0	26.1	0.111	1	13	0	0	0	0	0.304	1.868	3.477	1	-0.085	8.228	6	0	5.7809	3.831
Timolol	OC(COc1nsnc1N2CCOCC2)CNC(C)(C)C	CC(C)(C)[NH2+]CC(O)COC1=NSN=C1N1CCOCC1	-0.954243	-1.04243	TS		-0.103	53.712	-2.461	84.539	5	3	28.3	0.988	1.807	8.7	1	1	0	2	6.056	1.892	3.649	5	-0.052	6.902	7	18	11.841	3.306
Clavulanic Acd	O=C([O-])C2=C(OC1N2(C(=O)C1))CCO	OCCC1=C(N2C(CC2=O)O1)C([O-])=O	-1.0048	-0.935432	TS		-2.352	24.489	-0.154	24.489	4.5	2	36.4	0.606	2	4.5	-1	0	0	4	0.024	1.558	3.366	3	-0.062	9.008	3	47	11.0741	4
Tomopenem	O=C(O)C2=C(C(C)C1N2(C(=O)C1(C(O)C)))SC4CN(C)C(C(=O)N3CCC(NC(=O)CN=C(N)N)C3)C4	CC(O)C1C2C(C)C(SC3CC([NH+](C)C3)C(=O)N3CCC(C3)NC(=O)CNC(N)=[NH2+])=C(N2C1=O)C([O-])=O	-1.0048	-0.821821	TS		-6.344	66.574	-3.771	98.793	9	7	31.5	0.598	2.807	9.6	1	3	0	7	14.218	1.562	3.79	6	-0.019	7.38	15	135	13.6393	4.653
Albuterol (salbutamol)	Oc1ccc(cc1CO)C(O)CNC(C)(C)C	CC(C)(C)[NH2+]CC(O)C1=CC=C(O)C(CO)=C1	-1.0607	-0.848363	TS		-0.314	63.381	-2.551	63.381	6.5	8	33.3	1.164	2	2.6	1	1	3	6	6.507	1.3	3.634	6	0.019	6.163	2	16	12.1491	3.289
Biapenem	O=C([O-])C2=C(C(C)C1N2(C(=O)C1(C(O)C)))SC4Cn3cnc[n+]3C4	CC(O)C1C2C(C)C(SC3CN4C=NC=[N+]4C3)=C(N2C1=O)C([O-])=O	-1.0607	-0.820662	TS		-1.476	54.826	2.177	87.045	7.5	5	35.7	1.318	2.7	9.5	0	1	0	6	4.737	1.436	3.784	8	-0.026	8.344	9	30	12.8272	4.653
Aminohexanoic acid, 6-	O=C(O)CCCCCN	[NH3+]CCCCCC([O-])=O	-1.0607	-0.903829	TS		-1.392	18.959	-3.146	18.959	1.5	4	27.3	0.16	1	4.5	0	1	0	1	9.9	1.526	3.305	1	-0.11	5.964	1	2	8	3.596
Melagatran	O=C(O)CNC(C(=O)N2CCC2(C(=O)NCc1ccc(cc1)C(=N)N))C3CCCCC3	NC(=[NH2+])C1=CC=C(CNC(=O)C2CCN2C(=O)C([NH2+]CC([O-])=O)C2CCCCC2)C=C1	-1.12338	-0.743608	TS		-2.649	84.252	-2.906	84.252	12	13	34.9	1.176	3	7.9	1	3	4	10	8.445	1.385	3.825	10	-0.07	6.835	9	37	12.3332	3.961
Tenofovir	O=P(O)(O)COC(C)Cn2cnc1C(=N)NC=Nc12	CC(CN1C=NC2=C(N)N=CN=C12)OCP(O)([O-])=O	-1.12338	-1.01159	TS		-1.983	36.119	0.077	36.119	10	1	28.1	2.149	2.807	15.6	-1	1	0	5	0.006	1.867	3.877	11	-0.02	8.945	10	15	13.182	3.222
Antipyrine	O=C1C=C(N(N1c2ccccc2)C)C	CN1N(C(=O)C=C1C)C1=CC=CC=C1	-1.12338	-0.559779	TS		1.62	84.297	2.306	84.297	9.5	7	42.3	1.555	2.585	7.7	0	0	5	9	5.317	1.318	3.612	8	-0.307	7.24	4	0	10.7404	3.745
Moxonidine	N=2C(=NC(C(N=C1NC=CN1)C=2OC)Cl)C	COC1=NC(C)=NC(Cl)C1NC1=NC=CN1	-1.12338	-1.00191	TS		0.795	46.845	1.089	85.993	7.5	2	32.1	1.488	2.459	17.9	0	0	0	5	1.186	1.893	3.571	7	0.181	8.632	10	0	11.0219	3.666
Atenolol	O=C(N)Cc1ccc(OCC(O)CNC(C)C)cc1	CC(C)[NH2+]CC(O)COC1=CC=C(CC(N)=O)C=C1	-1.19498	-0.917672	TS		-0.562	77.922	-2.759	77.922	8	8	33.3	1.235	2.322	4.8	1	2	4	7	7.614	1.37	3.598	7	-0.017	6.366	3	20	12.3734	3.559
Lamifiban	O=C(O)COC3CCN(C(=O)C(NC(=O)c1ccc(cc1)C(=N)N)Cc2ccc(O)cc2)CC3	NC(=[NH2+])C1=CC=C(C=C1)C(=O)NC(CC1=CC=C(O)C=C1)C(=O)N1CCC(CC1)OCC([O-])=O	-1.19498	-0.434141	TS		-1.641	120.226	0.782	120.226	18.5	14	38.7	1.659	3.459	6.5	0	2	8	16	0.612	1.254	3.849	16	0	7.557	7	129	12.8433	3.857
Lamivudine	O=C1NC(=N)C=CN1C2OC(CO)SC2	NC1=NC(=O)N(C=C1)C1CSC(CO)O1	-1.19498	-1.10532	TS		-0.621	26.027	0.015	58.247	4.5	2	30.8	0.825	2	11.5	0	1	0	4	0	1.444	3.513	3	-0.219	8.819	6	14	10.619	4.519
Cephradine	O=C(O)C2=C(C)CSC3C(=NC(=O)C(N)C1C=CCCC1)C(=O)N23	CC1=C(N2C(SC1)C(=NC(=O)C(N)C1CCCC=C1)C2=O)C([O-])=O	-1.27875	-0.907387	TS		0.455	61.104	1.468	93.324	8.5	9	38.1	1.293	2.807	7.1	-1	1	0	8	2.154	1.24	3.789	6	-0.019	8.296	6	33	12.8624	4.654
Didanosine	O=C3NC=Nc1c3(ncn1C2OC(CO)CC2)	OCC1CCC(O1)N1C=NC2=C1N=CNC2=O	-1.27875	-1.14321	TS		-0.811	32.096	0.736	32.096	7.5	2	34.5	1.492	2.459	13.8	0	0	0	5	0.541	1.751	3.578	7	-0.098	8.147	9	18	12.9449	3.641
Isepamicin	O=C(NC3CC(N)C(OC1OC(CN)C(O)C(O)C1(O))C(O)C3(OC2OCC(O)(C)C(NC)C2(O)))C(O)CN	C[NH2+]C1C(O)C(OC2C(CC([NH3+])C(OC3OC(C[NH3+])C(O)C(O)C3O)C2O)NC(=O)C(O)C[NH3+])OCC1(C)O	-1.27875	-0.940148	TS		-11.478	33.984	-20.171	33.984	1.5	2	25.6	0.039	1	5.8	4	4	0	1	406.874	1.59	3.698	1	-0.075	6.671	7	474	16.9891	3.757
Ranitidine	O=[N+]([O-])CC(=NC)NCCSCc1oc(cc1)CN(C)C	CNC(NCCSCC1=CC=C(C[NH+](C)C)O1)=C[N+]([O-])=O	-1.27875	-0.776855	TS		-0.094	72.425	-3.026	104.645	8	3	29.5	1.289	2.7	9.1	1	1	2	6	9.154	1.599	3.571	8	-0.256	7.17	8	22	12.8832	4.25
Adefovir	O=P(O)(O)COCCn2cnc1C(=N)NC=Nc12	NC1=C2N=CN(CCOCP(O)([O-])=O)C2=NC=N1	-1.38021	-1.11841	TS		-2.361	31.886	-0.24	31.886	10	0	27.6	2.163	2.807	17.2	-1	1	0	5	0.058	1.894	3.876	11	-0.188	9.387	10	15	12.9277	3.191
Clinafloxacin	O=C(O)C3=CN(c1c(cc(F)c(c1Cl)N2CCC(N)C2)C3(=O))C4CC4	[NH3+]C1CCN(C1)C1=C(Cl)C2=C(C=C1F)C(=O)C(=CN2C1CC1)C([O-])=O	-1.38021	-0.987053	TS		0.051	66.693	-1.779	105.842	11.5	7	40.5	1.75	2.807	7.1	0	1	1	10	3.163	1.154	3.729	9	-0.007	8.71	7	10	14.1507	3.823
Metronidazole	O=[N+]([O-])c1cnc(n1CCO)C	CC1=NC=C(N1CCO)[N+]([O-])=O	-1.38021	-1.29389	TS		-0.337	24.634	0.443	24.634	7	1	28.6	1.247	2.459	14.3	0	0	0	3	0.196	1.861	3.171	7	-0.065	8.151	6	14	9.9744	3.813
Sematilide	O=C(NCCN(CC)CC)c1ccc(cc1)NS(=O)(=O)C	CC[NH+](CC)CCNC(=O)C1=CC=C(NS(C)(=O)=O)C=C1	-1.38021	-1.14399	TS		-0.303	81.816	-2.62	87.623	11	7	31.1	1.37	2.807	6.7	1	1	4	7	6.863	1.698	3.779	9	-0.023	6.988	6	18	13.3373	4.311
Allopurinol	O=C1NC=Nc2[nH]ncc12	O=C1NC=NC2=C1C=NN2	-1.50965	-1.23533	TS		-0.649	27.884	0.176	27.884	7.5	1	35.7	1.512	2.459	28.6	0	0	0	5	0.031	1.358	2.997	7	-0.353	9.724	6	0	13.018	3.608
Pipercuronium	O=C(OC5CC6CCC2C(CCC3(C)(C(OC(=O)C)C(N1CC[N+](C)(C)CC1)CC23))C6(C)(CC5(N4CC[N+](C)(C)CC4)))C	CC(=O)OC1C(CC2C3CCC4CC(OC(C)=O)C(CC4(C)C3CCC12C)N1CC[N+](C)(C)CC1)N1CC[N+](C)(C)CC1	-1.6902	-0.945245	TS		0.873	117.856	-3.536	117.856	3	17	33.3	0.074	1.585	3.8	2	2	0	2	12.505	1.804	3.816	2	0.017	5.743	14	52	19.5172	3.84
Kanamycin	OCC3OC(OC2C(O)C(OC1OC(CN)C(O)C(O)C1(O))C(N)CC2(N))C(O)C(N)C3(O)	[NH3+]CC1OC(OC2C([NH3+])CC([NH3+])C(OC3OC(CO)C(O)C([NH3+])C3O)C2O)C(O)C(O)C1O	-1.99564	-1.73332	TS		-11.162	5.359	-19.946	5.359	0	1	24.7	0	0	5.5	4	4	0	0	397.855	1.473	3.67	0	-0.05	6.693	4	376	15.6459	3.613
Iopromide	O=C(NCC(O)CO)c1c(c(NC(=O)COC)c(c(C(=O)N(C)CC(O)CO)c1I)I)I	COCC(=O)NC1=C(I)C(C(=O)N(C)CC(O)CO)=C(I)C(C(=O)NCC(O)CO)=C1I	-1.99564	-1.49628	TS		-0.843	56.304	0.213	56.304	11	5	32.1	1.399	2.807	5.4	0	0	0	9	0.046	1.259	3.673	9	0.024	14.128	7	245	21.4384	3.831
Cidofovir	O=C1NC(=N)C=CN1CC(OCP(=O)(O)O)CO	NC1=NC(=O)N(CC(CO)OCP(O)([O-])=O)C=C1	-2	-1.75473	TS		-3.279	28.996	-1.51	28.996	6	1	25.8	0.864	2.322	9.7	-1	1	0	4	2.281	1.82	3.653	4	-0.109	8.975	6	71	12.4244	3.719
Dacarbazine	O=C(N)c1nc[nH]c1(N=NN(C)C)	CN(C)N=NC1=C(NC=N1)C(N)=O	-2	-1.68391	TS		-0.066	35.201	0.102	35.201	7.5	0	26.1	1.488	2.459	26.1	0	1	0	4	0.01	1.807	3.242	7	-0.036	7.923	8	0	10.0424	3.539
Decitabine	O=C1NC(=N)N=CN1C2OC(CO)C(O)C2	NC1=NC(=O)N(C=N1)C1CC(O)C(CO)O1	-2	-1.79003	TS		-1.092	17.328	-0.275	17.328	4.5	1	28.6	0.812	2	14.3	0	1	0	3	0.076	1.882	3.43	3	-0.226	8.151	8	27	11.0426	3.796
Dexrazoxane	O=C1NC(=O)CN(C1)CC(N2CC(=O)NC(=O)C2)C	CC(CN1CC(=O)NC(=O)C1)N1CC(=O)NC(=O)C1	-2	-1.66565	TS		-1.25	38.172	-1.613	38.172	6	1	31.4	0.395	2.322	11.4	0	0	0	4	2.602	1.964	3.539	4	-0.219	7.666	10	44	11.8482	3.792
Fosfomycin	O=P(O)(O)C1OC1(C)	CC1OC1P(O)([O-])=O	-2	-1.64128	TS		-1.391	8.825	-1.497	8.825	1.5	1	21.4	0.17	1	0	-1	0	0	0	2.24	1.684	3.265	1	-0.843	9.79	0	15	5.7754	3.666
Ifosfamide	O=P1(OCCCN1(CCCl))(NCCCl)	ClCCNP1(=O)OCCCN1CCCl	-2	-1.54855	TS		0.861	19.143	1.966	97.44	1.5	3	24.1	0.113	1	6.9	0	0	0	0	3.864	2.186	3.378	1	0.139	9.004	3	2	11.4293	3.527
Iohexol	O=C(NCC(O)CO)c1c(c(C(=O)NCC(O)CO)c(c(c1I)N(C(=O)C)CC(O)CO)I)I	CC(=O)N(CC(O)CO)C1=C(I)C(C(=O)NCC(O)CO)=C(I)C(C(=O)NCC(O)CO)=C1I	-2	-1.74714	TS		-1.843	43.363	-0.296	43.363	11	6	31.7	1.388	2.807	5	0	0	0	9	0.088	1.2	3.671	9	0.132	13.686	7	324	22.6073	3.844
Iopamidol	O=C(NC(CO)CO)c1c(c(NC(O)C(=O)C)c(c(C(=O)NC(CO)CO)c1I)I)I	CC(=O)C(O)NC1=C(I)C(C(=O)NC(CO)CO)=C(I)C(C(=O)NC(CO)CO)=C1I	-2	-1.76689	TS		-0.995	37.475	0.002	37.475	11	6	32.1	1.407	2.807	5.7	0	0	0	9	0	1.097	3.672	9	0.121	14.663	6	235	20.9975	3.808
Meprobamate	O=C(OCC(C)(COC(=O)N)CCC)N	CCCC(C)(COC(N)=O)COC(N)=O	-2	-1.56772	TS		1.267	45.429	-0.121	45.429	3	5	27.3	0.215	1.585	6.1	0	2	0	2	0.015	1.689	3.262	2	0.007	6.615	2	28	14	3.622
Miglitol	OCCN1CC(O)C(O)C(O)C1CO	OCC[NH+]1CC(O)C(O)C(O)C1CO	-2	-1.76431	TS		-4.004	4.211	-5.886	4.211	0	0	25	0	0	3.1	1	1	0	0	34.647	1.757	3.264	0	-0.122	6.508	3	50	11.9034	3.427
Pyridostigmine	O=C(Oc1ccc[n+](c1)C)N(C)C	CN(C)C(=O)OC1=CC=C[N+](C)=C1	-2	-1.43051	TS		0.751	74.242	0.315	74.242	7	2	34.6	1.273	2.322	7.7	1	1	2	6	0.099	1.983	3.331	7	-0.143	6.971	6	2	10.1099	3.762
Ribavirin	O=C(N)c1ncn(n1)C2OC(CO)C(O)C2(O)	NC(=O)C1=NN(C=N1)C1OC(CO)C(O)C1O	-2	-1.73395	TS		-2.745	15.651	-1.282	15.651	5.5	0	27.6	1.006	2.17	13.8	0	1	0	3	1.643	1.622	3.495	6	-0.053	8.422	6	51	10.9111	3.574
Stavudine	O=C1NC(=O)N(C=C1C)C2OC(C=C2)CO	CC1=CN(C2OC(CO)C=C2)C(=O)NC1=O	-2	-1.41729	TS		-0.515	48.991	0.139	48.991	5.5	4	35.7	0.853	2.322	7.1	0	0	0	6	0.019	1.593	3.567	4	-0.021	8.009	5	33	11.0435	3.852
Tobramycin	OCC3OC(OC2C(O)C(OC1OC(CN)C(O)CC1(N))C(N)CC2(N))C(O)C(N)C3(O)	[NH3+]CC1OC(OC2C([NH3+])CC([NH3+])C(OC3OC(CO)C(O)C([NH3+])C3O)C2O)C([NH3+])CC1O	-2	-1.68021	TS		-11.884	7.894	-22.93	7.894	0	2	24.3	0	0	6.8	5	5	0	0	525.774	1.482	3.679	0	-0.033	6.387	5	234	15.2583	3.593
Diatrizoic Acid (Amidotrizoate)	O=C(O)c1c(c(NC(=O)C)c(c(NC(=O)C)c1I)I)I	CC(=O)NC1=C(I)C(C([O-])=O)=C(I)C(NC(C)=O)=C1I	-2	-1.20986	TS		0.732	47.452	2.755	47.452	11.5	6	39.3	1.519	2.807	7.1	-1	0	0	9	7.591	0.939	3.662	9	0.092	21.89	4	38	15.3868	3.759
Tolcapone	O=C(c1ccc(cc1)C)c2cc(O)c(O)c(c2)[N+](=O)[O-]	CC1=CC=C(C=C1)C(=O)C1=CC(O)=C([O-])C(=C1)[N+]([O-])=O	2.9203	1.28681	EVS	reliable	2.402	87.896	2.401	87.896	17	10	46.7	2.37	3.322	3.3	-1	0	6	13	5.763	0.834	3.791	15	0.244	9.075	1	46	12.2534	3.82
Repaglinide	O=C(O)c1ccc(cc1(OCC))CC(=O)NC(c2ccccc2N3CCCCC3)CC(C)C	CCOC1=CC(CC(=O)NC(CC(C)C)C2=CC=CC=C2N2CCCCC2)=CC=C1C([O-])=O	1.81734	1.81904	EVS	reliable	4.604	143.262	3.71	143.262	16	19	39.7	2.286	3.17	2.9	-1	0	7	14	13.765	1.361	3.869	14	-0.133	6.642	5	32	14.2148	3.656
Nimodipine	O=C(OCCOC)C2=C(N=C(C)C(C(=O)OC(C)C)C2(c1cccc(c1)[N+](=O)[O-]))C	COCCOC(=O)C1=C(C)N=C(C)C(C1C1=CC=CC(=C1)[N+]([O-])=O)C(=O)OC(C)C	1.78888	1.49258	EVS	reliable	2.277	122.298	2.251	122.298	15	12	37.5	2.114	3.322	3.6	0	0	4	11	5.068	1.382	3.709	12	-0.22	7.473	3	142	17.2467	4.018
Midazolam	Fc1ccccc1C2=NCc4cnc(n4(c3ccc(cc23)Cl))C	CC1=NC=C2CN=C(C3=CC=CC=C3F)C3=CC(Cl)=CC=C3N12	1.7621	1.31642	EVS	reliable	4.34	115.903	4.27	155.052	17.5	11	50	3.612	3.392	8.3	0	0	7	16	18.232	1.05	3.794	18	0.032	9.05	7	0	18.2754	3.49
Sulfinpyrazone	O=C2C(=C(O)N(c1ccccc1)N2c3ccccc3)CCS(=O)c4ccccc4	[O-]C1=C(CCS(=O)C2=CC=CC=C2)C(=O)N(N1C1=CC=CC=C1)C1=CC=CC=C1	1.7621	2.10293	EVS	reliable	3.81	164.87	4.039	184.003	23.5	17	47.9	2.504	3.7	4.2	-1	0	15	21	16.31	1.048	3.874	21	-0.205	8.406	4	16	12.0629	4.774
Nitrendipine	O=C(OCC)C2=C(N=C(C)C(C(=O)OC)C2(c1cccc(c1)[N+](=O)[O-]))C	CCOC(=O)C1=C(C)N=C(C)C(C1C1=CC=CC(=C1)[N+]([O-])=O)C(=O)OC	1.6902	1.54248	EVS	reliable	2.03	108.88	2.307	108.88	15	11	39.1	2.16	3.322	4.3	0	0	4	11	5.324	1.296	3.708	12	-0.221	7.835	3	94	16.0126	4.01
Lansoprazole	O=S(c1nc2ccccc2([nH]1))Cc3nccc(OCC(F)(F)F)c3C	CC1=C(OCC(F)(F)F)C=CN=C1CS(=O)C1=NC2=CC=CC=C2N1	1.66856	1.19216	EVS	reliable	3.656	94.673	1.749	113.805	16	7	41	3.105	3.322	7.7	0	0	5	12	3.06	1	3.826	17	0.039	9.472	6	6	13.2322	4.799
Gestodene	O=C2CC1=CCC3C4C=CC(O)(C#C)C4(CC)(CCC3(C1CC2))	CCC12CCC3C(CC=C4CC(=O)CCC34)C1C=CC2(O)C#C	1.62817	1.69611	EVS	reliable	3.901	103.667	3.959	103.667	5.5	19	42.9	1.009	2.585	0	0	0	0	5	15.675	1.039	3.795	4	-0.031	6.336	0	10	20.9667	4.335
Dicloxacillin	O=C(O)C4N3C(=O)C(NC(=O)c1c(noc1C)c2c(cccc2Cl)Cl)C3SC4(C)(C)	CC1=C(C(=O)NC2C3SC(C)(C)C(N3C2=O)C([O-])=O)C(=NO1)C1=C(Cl)C=CC=C1Cl	1.46691	1.50504	EVS	reliable	2.475	92.606	3.204	203.123	14.5	11	41.3	2.296	3.248	6.5	-1	0	3	12	10.264	1.173	3.879	14	-0.129	10.203	6	64	13.7778	4.952
Rabeprazole	O=S(c1nc2ccccc2([nH]1))Cc3nccc(OCCCOC)c3C	COCCCOC1=C(C)C(CS(=O)C2=NC3=CC=CC=C3N2)=NC=C1	1.41542	1.14329	EVS	reliable	2.58	104.923	1.095	124.056	16	8	39.1	3.105	3.322	6.5	0	0	5	12	1.2	1.354	3.827	17	0.077	7.815	6	20	13.1535	4.799
Oxazepam	O=C2Nc1ccc(cc1C(NC2(=O))c3ccccc3)Cl	ClC1=CC=C2NC(=O)C(=O)NC(C3=CC=CC=C3)C2=C1	1.38021	0.978194	EVS	reliable	2.334	97.848	2.174	136.996	15.5	11	48.4	2.329	3.17	6.5	0	0	8	14	4.727	1.036	3.769	14	0.039	9.249	4	3	16.2742	3.866
Sildenafil	O=C1NC(=Nc2c(nn(c12)C)CCC)c3cc(ccc3(OCC))S(=O)(=O)N4CCN(C)CC4	CCCC1=NN(C)C2=C1N=C(NC2=O)C1=CC(=CC=C1OCC)S(=O)(=O)N1CCN(C)CC1	1.38021	1.14463	EVS	reliable	2.772	106.239	1.51	112.046	17	8	34.9	2.713	3.392	9.5	0	0	3	11	2.28	1.651	3.849	15	-0.151	7.534	12	36	14.7686	4.727
Tiagabine	O=C(O)C3CN(CCC=C(c1c(ccs1)C)c2c(ccs2)C)CCC3	CC1=C(SC=C1)C(=CCC[NH+]1CCCC(C1)C([O-])=O)C1=C(C)C=CS1	1.38021	0.950403	EVS	reliable	3.023	94.286	-0.14	156.842	11	14	40	1.667	3	2	0	1	2	11	0.02	1.099	3.839	12	-0.056	7.512	3	2	11.4171	3.73
Nifedipine	O=C(OC)C2=C(N=C(C)C(C(=O)OC)C2(c1ccccc1[N+](=O)[O-]))C	COC(=O)C1C(C2=CC=CC=C2[N+]([O-])=O)C(C(=O)OC)=C(C)N=C1C	1.33701	1.35026	EVS	reliable	1.682	106.346	2.07	106.346	15	10	39.5	2.268	3.322	4.7	0	0	4	11	4.284	1.284	3.7	12	-0.241	8.055	3	86	16.2507	4.021
Tetrahydrocannabinol, D9-	Oc1cc(cc2OC(C)(C)C3CCC(=CC3(c12))C)CCCCC	CCCCCC1=CC2=C(C3C=C(C)CCC3C(C)(C)O2)C(O)=C1	1.27875	1.75694	EVS	reliable	6.084	93.737	4.495	93.737	8	18	39.6	1.586	2.322	0	0	0	2	8	20.206	1.194	3.73	7	-0.101	5.934	0	4	18.7562	3.809
Ketanserin	O=C1Nc4ccccc4(C(=O)N1CCN3CCC(C(=O)c2ccc(F)cc2)CC3)	FC1=CC=C(C=C1)C(=O)C1CC[NH+](CCN2C(=O)NC3=CC=CC=C3C2=O)CC1	1.23507	0.907732	EVS	reliable	1.43	121.665	-0.713	121.665	17	13	42.3	2.172	3.322	5.8	1	1	8	15	0.508	1.203	3.867	15	-0.035	7.625	8	24	13.0474	3.908
Chlorpromazine	c1ccc3c(c1)N(c2cc(ccc2S3)Cl)CCCN(C)C	C[NH+](C)CCCN1C2=CC=CC=C2SC2=CC=C(Cl)C=C12	1.22678	1.02535	EVS	reliable	3.179	101.988	0.084	173.356	13	10	41.5	2.454	2.807	4.9	1	1	7	12	0.007	1.28	3.719	12	0.053	7.803	6	0	17.6545	4.606
Piretanide	O=C(O)c2cc(c(Oc1ccccc1)c(c2)S(=O)(=O)N)N3CCCC3	NS(=O)(=O)C1=CC(=CC(N2CCCC2)=C1OC1=CC=CC=C1)C([O-])=O	1.21062	1.05529	EVS	reliable	1.768	100.309	1.371	106.116	17.5	10	40.5	2.377	3.322	4.8	-1	1	7	13	1.88	1.271	3.802	15	0.033	8.605	3	48	12.9058	4.692
Bunazosin	O=C(N3CCN(C1=NC(=N)c2cc(OC)c(OC)cc2(N1))CCC3)CCC	CCCC(=O)N1CCCN(CC1)C1=NC(N)=C2C=C(OC)C(OC)=CC2=[NH+]1	1.19498	0.332882	EVS	reliable	2.13	89.706	2.138	89.706	12.5	7	34.5	2.371	2.907	9.1	1	2	2	9	4.569	1.696	3.665	12	-0.04	6.809	11	26	15.5858	3.716
Paroxetine	Fc1ccc(cc1)C4CCNCC4(COc2ccc3OCOc3(c2))	FC1=CC=C(C=C1)C1CC[NH2+]CC1COC1=CC=C2OCOC2=C1	1.19498	1.11806	EVS	reliable	1.999	112.359	-0.395	112.359	13.5	11	42.2	2.091	2.807	2.2	1	1	7	12	0.156	1.076	3.824	12	0.097	7.342	2	11	12.685	3.324
Ropivacaine	O=C(Nc1c(cccc1C)C)C2N(CCC)CCCC2	CCC[NH+]1CCCCC1C(=O)NC1=C(C)C=CC=C1C	1.19498	0.488859	EVS	reliable	2.4	83.086	-0.807	83.086	8	12	36.2	1.174	2.322	4.3	1	1	3	7	0.651	1.475	3.761	7	-0.073	5.861	5	0	12.9314	3.786
Dexmedetomidine	n1c[nH]cc1C(c2cccc(c2C)C)C	CC(C1=CNC=N1)C1=CC=CC(C)=C1C	1.19498	0.560005	EVS	reliable	3.134	84.884	2.753	84.884	10	10	41.9	1.935	2.7	6.5	0	0	3	9	7.576	1.266	3.661	11	0.026	6.462	4	0	10.5217	3.42
Oxacillin	O=C(O)C4N3C(=O)C(NC(=O)c1c(noc1C)c2ccccc2)C3SC4(C)(C)	CC1=C(C(=O)NC2C3SC(C)(C)C(N3C2=O)C([O-])=O)C(=NO1)C1=CC=CC=C1	1.12338	1.11552	EVS	reliable	1.146	104.558	2.217	136.777	14.5	11	41.3	2.155	3.248	6.5	-1	0	5	12	4.916	1.178	3.87	14	-0.158	8.706	6	64	12.8961	4.952
Perphenazine	OCCN1CCN(CC1)CCCN4c2ccccc2Sc3ccc(cc34)Cl	OCC[NH+]1CCN(CCCN2C3=CC=CC=C3SC3=CC=C(Cl)C=C23)CC1	1.12338	0.896431	EVS	reliable	2.597	95.724	-1.05	167.092	13	10	38.9	2.414	2.807	5.6	1	1	7	12	1.103	1.388	3.719	12	0.006	7.501	9	0	15.7995	4.606
Imipramine	c1ccc3c(c1)N(c2ccccc2CC3)CCCN(C)C	C[NH+](C)CCCN1C2=CC=CC=C2CCC2=CC=CC=C12	1.09108	1.00054	EVS	reliable	2.827	116.302	0.192	116.302	12.5	13	41.3	2.442	2.807	4.3	1	1	8	12	0.037	1.389	3.748	12	-0.027	6.119	6	0	18.8009	3.428
Sufentanil	O=C(N(c1ccccc1)C3(COC)(CCN(CCc2cccs2)CC3))CC	CCC(=O)N(C1=CC=CC=C1)C1(COC)CC[NH+](CCC2=CC=CS2)CC1	1.09108	0.888642	EVS	reliable	1.67	123.558	-0.644	154.836	12	13	37.9	1.456	2.907	3.4	1	1	7	11	0.415	1.391	3.867	12	0.004	6.683	6	5	11.3359	3.941
Zolpidem	O=C(N(C)C)Cc2c(nc1ccc(cn12)C)c3ccc(cc3)C	CN(C)C(=O)CC1=C(N=C2C=CC(C)=CN12)C1=CC=C(C)C=C1	1.0607	1.22865	EVS	reliable	3.792	124.373	3.025	124.373	15.5	12	43.2	3.224	3.322	6.8	0	0	6	14	9.152	1.434	3.811	17	0.218	6.987	8	0	14.427	3.734
Etoricoxib	O=S(=O)(c1ccc(cc1)c3cc(cnc3(c2cnc(cc2)C))Cl)C	CC1=NC=C(C=C1)C1=NC=C(Cl)C=C1C1=CC=C(C=C1)S(C)(=O)=O	1.05483	1.7739	EVS	reliable	3.467	120.566	2.933	165.76	21	12	46.2	3.638	3.585	5.1	0	0	7	16	8.604	1.139	3.9	20	-0.039	9.202	4	2	12.745	5.18
Domperidone	O=C2Nc1ccccc1N2CCCN5CCC(N4C(=O)Nc3cc(ccc34)Cl)CC5	ClC1=CC=C2N(C3CCN(CCCN4C(=O)NC5=CC=CC=C45)CC3)C(=O)NC2=C1	1.04903	1.33459	EVS	reliable	2.454	105.439	2.533	144.588	17	11	40.7	2.331	3.17	9.3	0	0	7	14	6.414	1.506	3.871	14	-0.09	7.888	13	12	13.0796	3.821
Tolamolol	O=C(N)c2ccc(OCCNCC(O)COc1ccccc1C)cc2	CC1=CC=CC=C1OCC(O)C[NH2+]CCOC1=CC=C(C=C1)C(N)=O	1.01013	0.743873	EVS	reliable	0.796	119.594	-2.025	119.594	14.5	11	38	2.008	3	4	1	2	8	13	4.1	1.232	3.836	13	-0.065	6.909	3	47	12.2179	3.5
Promethazine	c1ccc3c(c1)N(c2ccccc2S3)CC(N(C)C)C	CC(CN1C2=CC=CC=C2SC2=CC=CC=C12)[NH+](C)C	1.0048	0.942937	EVS	reliable	2.83	112.149	-0.422	144.368	13	10	41.5	2.452	2.807	4.9	1	1	8	12	0.178	1.281	3.707	12	-0.065	6.963	6	0	17.6263	4.606
Maprotiline	c1ccc3c(c1)C4c2ccccc2C3(CCCNC)CC4	C[NH2+]CCCC12CCC(C3=CC=CC=C13)C1=CC=CC=C21	0.907997	0.965315	EVS	reliable	2.886	109.192	1.157	109.192	12	18	44.4	2.377	2.807	2.2	1	1	8	12	1.338	1.035	3.707	12	-0.011	6.188	2	0	18.4637	4.054
Pirmenol	OC(c1ncccc1)(c2ccccc2)CCCN3C(C)CCCC3C	CC1CCCC(C)[NH+]1CCCC(O)(C1=CC=CC=C1)C1=NC=CC=C1	0.825576	0.83528	EVS	reliable	2.864	123.228	-0.51	123.228	12	16	39.3	1.541	2.807	3.6	1	1	8	11	0.26	1.325	3.791	12	0.031	6.063	5	0	11.8477	4.035
Cefmetazole	N#CCSCC(=O)NC3(OC)(C(=O)N2C(C(=O)O)=C(CSc1nnnn1C)CSC23)	COC1(NC(=O)CSCC#N)C2SCC(CSC3=NN=NN3C)=C(N2C1=O)C([O-])=O	0.753328	0.301281	EVS	reliable	-0.632	62.239	0.996	158.898	13.5	4	32.6	1.295	3.248	15.2	-1	0	0	6	0.992	1.159	3.6	10	-0.238	10.23	9	52	14.1886	4.759
Ibandronic Acid (Ibandronate)	O=P(O)(O)C(O)(CCN(C)CCCCC)P(=O)(O)O	CCCCC[NH+](C)CCC(O)(P(O)([O-])=O)P([O-])([O-])=O	0.753328	-0.784991	EVS	reliable	-3.355	31.571	-4.501	31.571	3	5	22.5	0.177	1.585	2.5	-2	1	0	0	20.258	1.884	3.638	2	0.065	7.931	3	66	18	4.065
Indoramin	O=C(NC3CCN(CCc2c[nH]c1ccccc12)CC3)c4ccccc4	O=C(NC1CC[NH+](CCC2=CNC3=CC=CC=C23)CC1)C1=CC=CC=C1	0.753328	1.00748	EVS	reliable	1.786	124.047	-0.801	124.047	15.5	15	42.3	2.821	3.322	5.8	1	1	9	15	0.642	1.251	3.858	17	-0.054	6.702	7	0	11.4987	3.571
Acetylcysteine, N-	O=C(O)C(NC(=O)C)CS	CC(=O)NC(CS)C([O-])=O	0.688629	-1.01618	EVS	reliable	-1.174	21.144	-0.349	59.708	3	1	27.8	0.292	1.585	5.6	-1	0	0	2	0.122	1.488	3.22	2	0.249	9.012	2	12	9	3.824
Flunitrazepam	O=C1N(c3ccc(cc3(C(=NC1)c2ccccc2(F)))[N+](=O)[O-])C	CN1C2=CC=C(C=C2C(=NCC1=O)C1=CC=CC=C1F)[N+]([O-])=O	0.688629	0.979575	EVS	reliable	2.82	105.303	2.965	105.303	18.5	9	45.7	2.762	3.459	8.6	0	0	7	14	8.791	1.035	3.776	16	-0.046	8.952	6	18	17.0916	3.797
Hydrocortisone	O=C3C=C2CCC1C4CCC(O)(C(=O)CO)C4(C)(CC(O)C1C2(C)CC3)	CC12CC(O)C3C(CCC4=CC(=O)CCC34C)C1CCC2(O)C(=O)CO	0.60206	0.379869	EVS	reliable	1.217	58.321	1.618	58.321	4.5	16	37.5	0.492	2	0	0	0	0	4	2.619	1.137	3.807	3	-0.03	6.473	0	68	21.9068	4.303
Zopiclone	O=C(Oc2c3nccnc3(c(O)n2(c1ncc(cc1)Cl)))N4CCN(C)CC4	CN1CCN(CC1)C(=O)OC1=C2NC=CN=C2C(=O)N1C1=NC=C(Cl)C=C1	0.60206	0.283323	EVS	reliable	0.105	90.538	1.009	129.686	14	3	38.6	2.23	3.17	13.6	0	0	2	12	1.018	1.762	3.671	11	-0.086	8.837	15	12	14.3268	3.945
Tilidine	O=C(OCC)C2(c1ccccc1)(CCC=CC2(N(C)C))	CCOC(=O)C1(CCC=CC1[NH+](C)C)C1=CC=CC=C1	0.575408	0.758589	EVS	reliable	1.651	111.99	-0.755	111.99	8.5	12	38.6	1.295	2.585	2.3	1	1	5	9	0.57	1.405	3.681	8	-0.198	6.237	3	2	12.7328	4.274
Carmustine (BCNU)	O=NN(C(=O)NCCCl)CCCl	ClCCNC(=O)N(CCCl)N=O	0.524763	-1.25559	EVS	reliable	1.199	14.186	0.812	92.484	3	2	23.8	0.256	1.585	14.3	0	0	0	1	0.659	1.925	3.33	2	-0.05	10.194	4	4	11	3.67
Clarithromycin	O=C3OC(CC)C(O)(C)C(O)C(C(=O)C(C)CC(OC)(C)C(OC1OC(C)CC(N(C)C)C1(O))C(C)C(OC2OC(C)C(O)C(OC)(C)C2)C3C)C	CCC1OC(=O)C(C)C(OC2CC(C)(OC)C(O)C(C)O2)C(C)C(OC2OC(C)CC(C2O)[NH+](C)C)C(C)(CC(C)C(=O)C(C)C(O)C1(C)O)OC	0.524763	0.334426	EVS	reliable	0.5	149.993	-3.648	149.993	3	18	31.1	0.062	1.585	0.8	1	1	0	2	13.308	1.674	3.723	2	-0.019	6.14	3	564	28.0062	3.951
Etomidate	O=C(OCC)c1cncn1C(c2ccccc2)C	CCOC(=O)C1=CN=CN1C(C)C1=CC=CC=C1	0.524763	0.854959	EVS	reliable	2.38	100.424	2.37	100.424	11.5	8	41.2	2.095	2.907	5.9	0	0	5	10	5.617	1.477	3.683	12	-0.206	7.186	5	2	11.3708	3.699
Mitoxantrone	Oc1ccc(O)c2c(O)c3c(ccc(NCC=NCCO)c3(c(O)c12))NCCNCCO	OCC[NH2+]CCNC1=C2C(O)=C3C(O)=CC=C(O)C3=C(O)C2=C(NCC=NCCO)C=C1	0.477121	0.261475	EVS	reliable	-0.535	73.286	-4.548	73.286	18.5	8	36.1	3.759	3.322	6.6	1	1	4	15	20.687	1.244	3.727	17	0.126	7.304	8	137	21.01	3.563
Vecuronium Bromide	O=C(OC5CC6CCC1C(CCC2(C)(C(OC(=O)C)C(CC12)[N+]3(C)(CCCCC3)))C6(C)(CC5(N4CCCCC4)))C	CC(=O)OC1C(CC2C3CCC4CC(OC(C)=O)C(CC4(C)C3CCC12C)[NH+]1CCCCC1)[N+]1(C)CCCCC1	0.477121	0.753754	EVS	reliable	2.587	99.452	-2.21	99.452	3	23	34.7	0.083	1.585	2	2	2	0	2	4.883	1.57	3.844	2	0.015	5.703	7	52	19.6009	3.94
Quinidine	OC(c2ccnc1ccc(OC)cc12)C3N4CCC(C3)C(C=C)C4	COC1=CC=C2N=CC=C(C(O)C3CC4CC[NH+]3CC4C=C)C2=C1	0.454258	0.467539	EVS	reliable	1.173	105.505	-1.492	105.505	11.5	12	40.8	2.412	2.907	4.1	1	1	4	11	2.226	1.298	3.873	12	0.078	6.642	5	6	14.4311	3.488
Rifabutin	O=C(OC3C(C)C(OC)C=COC1(Oc4c(C1(=O))c5C2=NC6(N=C2C(NC(=O)C(=CC=CC(C)C(O)C(C)C(O)C3(C))C)=C(O)c5(c(O)c4C))(CCN(CC6)CC(C)C))C)C	COC1C=COC2(C)OC3=C(C2=O)C2=C(C(O)=C3C)C([O-])=C(NC(=O)C(C)=CC=CC(C)C(O)C(C)C(O)C(C)C(OC(C)=O)C1C)C1=NC3(CC[NH+](CC(C)C)CC3)N=C21	0.38886	0.655973	EVS	reliable	3.167	207.523	-2.001	207.523	24	26	37.4	4.543	3.858	3.3	0	1	0	19	4.002	1.401	3.822	19	0.067	6.887	9	458	33.7163	4.283
Penicillin G	O=C(O)C3N2C(=O)C(NC(=O)Cc1ccccc1)C2SC3(C)(C)	CC1(C)SC2C(NC(=O)CC3=CC=CC=C3)C(=O)N2C1C([O-])=O	0.176091	0.147539	EVS	reliable	0.634	86.876	1.821	119.095	10.5	10	40	1.095	2.807	5	-1	0	5	9	3.316	1.236	3.843	9	-0.007	8.335	5	33	12.1224	4.952
Thalidomide	O=C3NC(=O)C(N2C(=O)c1ccccc1C2(=O))CC3	O=C1N(C2CCC(=O)NC2=O)C(=O)C2=CC=CC=C12	0.176091	0.000747347	EVS	reliable	0.204	68.164	0.735	68.164	12	8	44.8	1.558	3	6.9	0	0	4	10	0.54	1.266	3.649	10	-0.028	8.905	5	32	14.2202	4.044
Aztreonam	O=C(O)C(ONC(C(=O)N=C1C(=O)N(C1C)S(=O)(=O)O)C2=CSC(=N)N2)(C)C	CC1N(C(=O)C1=NC(=O)C(NOC(C)(C)C([O-])=O)C1=CSC(N)=N1)S([O-])(=O)=O	0.176091	-0.162802	EVS	reliable	-2.289	56.263	0.094	94.565	13.5	4	30.2	1.364	3.248	11.6	-2	1	0	7	0.009	1.536	3.833	11	-0.139	10.081	8	196	12.5179	4.314
Letrozole	N#Cc1ccc(cc1)C(c2ccc(C#N)cc2)n3ncnc3	N#CC1=CC=C(C=C1)C(N1C=NC=N1)C1=CC=C(C=C1)C#N	0.158068	1.15872	EVS	reliable	2.749	138.993	3.104	138.993	22	12	51.5	2.557	3.755	15.2	0	0	8	14	9.636	1.029	3.794	19	-0.216	8.646	7	0	10.7917	4.057
Cibenzoline	N1=C(NCC1)C4CC4(c2ccccc2)(c3ccccc3)	C1C(C2=[NH+]CCN2)C1(C1=CC=CC=C1)C1=CC=CC=C1	0	1.07022	EVS	reliable	1.245	110.207	3.434	110.207	13.5	15	46.2	1.758	3	5.1	1	1	10	13	11.793	1.06	3.753	13	0.113	6.754	4	0	9.9713	4.175
Acetaminophen	O=C(Nc1ccc(O)cc1)C	CC(=O)NC1=CC=C(O)C=C1	-0.78837	-0.125986	EVS	reliable	0.683	54.192	1.06	54.192	8.5	5	40	1.323	2.322	5	0	0	4	7	1.123	1.179	3.289	7	0.104	7.559	2	7	9.2029	3.533
Fenoterol	Oc1ccc(cc1)CC(NCC(O)c2cc(O)cc(O)c2)C	CC(CC1=CC=C(O)C=C1)[NH2+]CC(O)C1=CC(O)=CC(O)=C1	-0.052178	0.324438	EVS	reliable	1.106	86.17	-2.049	86.17	13.5	11	38.6	1.954	2.807	2.3	1	1	7	12	4.198	1.063	3.837	12	0.11	6.918	2	50	11.7474	3.214
Naloxone	O=C1CCC5(O)(C4N(CC=C)CCC25(c3c(OC12)c(O)ccc3C4))	OC1=CC=C2CC3[NH+](CC=C)CCC45C(OC1=C24)C(=O)CCC35O	-0.0696359	-0.337792	EVS	reliable	-0.166	75.293	-2.157	75.293	9.5	11	41.3	1.43	2.585	2.2	1	1	2	9	4.651	1.162	3.644	8	-0.007	7.14	3	27	24.0749	4.339
Rocuronium	O=C(OC3C(CC4C5CCC2CC(O)C(N1CCOCC1)CC2(C)C5(CCC34(C)))[N+]6(CC=C)(CCCC6))C	CC(=O)OC1C(CC2C3CCC4CC(O)C(CC4(C)C3CCC12C)[NH+]1CCOCC1)[N+]1(CC=C)CCCC1	-0.0696359	0.237426	EVS	reliable	1.139	101.434	-3.39	101.434	2.5	20	34.8	0.082	1.585	2.2	2	2	0	3	11.495	1.552	3.847	2	0.005	5.77	7	56	19.1806	3.972
Cephapirin	O=C(O)C3C(=COC(=O)C)CSC2N3(C(=O)C2(NC(=O)CSc1ccncc1))	CC(=O)OC=C1CSC2C(NC(=O)CSC3=CC=NC=C3)C(=O)N2C1C([O-])=O	-0.0871502	0.401413	EVS	reliable	-0.857	87.258	0.74	151.697	13.5	6	38.6	1.334	3.17	6.8	-1	0	2	11	0.548	1.265	3.787	11	0.182	9.602	7	93	13.5109	4.623
Sparfloxacin	O=C(O)C1=CN(c2c(F)c(c(F)c(N)c2(C1(=O)))N3CC(NC(C)C3)C)C4CC4	CC1CN(CC(C)[NH2+]1)C1=C(F)C(N)=C2C(=O)C(=CN(C3CC3)C2=C1F)C([O-])=O	-0.0871502	-0.542011	EVS	reliable	-0.284	80.71	-1.684	80.71	12	6	38	1.741	2.807	8	0	2	0	10	2.835	1.171	3.731	9	-0.013	7.849	9	10	15.3138	3.85
Cefotaxime	O=C(O)C3=C(COC(=O)C)CSC2N3(C(=O)C2(NC(=O)C(=NOC)C1=CSC(=N)N1))	CON=C(C(=O)NC1C2SCC(COC(C)=O)=C(N2C1=O)C([O-])=O)C1=CSC(N)=N1	-0.176091	0.126838	EVS	reliable	-1.319	68.121	0.218	131.619	13.5	4	34.8	1.237	3.248	10.9	-1	1	0	10	0.047	1.287	3.818	11	0.016	9.881	9	148	13.8658	4.612
Cilastatin	O=C(O)C(=NC(=O)C1CC1(C)(C))CCCCCSCC(N)C(=O)O	CC1(C)CC1C(=O)N=C(CCCCCSCC([NH3+])C([O-])=O)C([O-])=O	-0.176091	-0.165633	EVS	reliable	-0.762	53.013	-2.415	85.233	6	10	32.7	0.603	2.322	4.1	-1	1	0	4	5.831	1.306	3.69	4	-0.093	7.296	3	88	13.2092	4.235
Rivastigmine	O=C(Oc1cccc(c1)C(N(C)C)C)N(C)CC	CCN(C)C(=O)OC1=CC=CC(=C1)C(C)[NH+](C)C	-0.176091	-0.313602	EVS	reliable	1.039	98.042	-1.566	98.042	8	7	34.1	1.26	2.322	4.9	1	1	4	7	2.451	1.789	3.463	7	-0.052	6.131	6	2	12.7687	3.773
Theophylline	O=C2c1[nH]cnc1N(C(=O)N2C)C	CN1C2=C(N=CN2)C(=O)N(C)C1=O	-0.194265	-0.727753	EVS	reliable	-0.583	39.476	-0.003	39.476	7.5	0	33.3	1.218	2.459	19	0	0	0	5	0	2.091	3.211	7	-0.142	8.58	10	4	13.9168	3.965
Doxifluridine	O=C1NC(=O)N(C=C1(F))C2OC(C)C(O)C2(O)	CC1OC(C(O)C1O)N1C=C(F)C(=O)NC1=O	-0.194265	-1.29112	EVS	reliable	-1.652	35.974	-0.412	35.974	4.5	1	32.1	0.551	2	7.1	0	0	0	4	0.17	1.378	3.509	3	0.123	8.794	5	49	11.8291	3.874
Sulbactam	O=C(O)C2N1C(=O)CC1S(=O)(=O)C2(C)(C)	CC1(C)C(N2C(CC2=O)S1(=O)=O)C([O-])=O	-0.212608	-0.850903	EVS	reliable	-1.267	31.604	0.161	37.65	6	3	32	0.449	2.322	4	-1	0	0	2	0.026	1.55	3.374	4	0.293	9.29	3	44	12.2175	5.571
Topotecan	O=C2OCC=1C(=O)N4C(=CC=1C2(O)CC)c3nc5ccc(O)c(c5(cc3C4))CN(C)C	CCC1(O)C(=O)OCC2=C1C=C1N(CC3=C1N=C1C=CC(O)=C(C[NH+](C)C)C1=C3)C2=O	-0.268845	0.532858	EVS	reliable	-0.008	109.73	-2.113	109.73	16.5	11	41.8	3.305	3.392	5.5	1	1	3	15	4.466	1.321	3.851	15	0.004	7.682	8	66	23.3399	4.302
Chlorpheniramine	n1ccccc1C(c2ccc(cc2)Cl)CCN(C)C	C[NH+](C)CCC(C1=CC=C(Cl)C=C1)C1=CC=CC=N1	-0.367977	0.763598	EVS	reliable	2.136	106.257	-0.546	145.406	12	11	41	1.949	2.807	5.1	1	1	7	11	0.298	1.366	3.714	12	0.096	7.073	5	0	11.0566	3.354
Mezlocillin	O=C(O)C4N3C(=O)C(NC(=O)C(NC(=O)N1C(=O)N(CC1)S(=O)(=O)C)c2ccccc2)C3SC4(C)(C)	CC1(C)SC2C(NC(=O)C(NC(=O)N3CCN(C3=O)S(C)(=O)=O)C3=CC=CC=C3)C(=O)N2C1C([O-])=O	-0.367977	0.450174	EVS	reliable	-0.598	104.295	-0.015	142.322	16.5	9	35	0.899	3.459	8.3	-1	0	5	11	0	1.565	3.906	13	-0.077	8.977	12	239	13.046	4.952
Naratriptan	O=S(=O)(NC)CCc1ccc2[nH]cc(c2(c1))C3CCN(C)CC3	CNS(=O)(=O)CCC1=CC=C2NC=C(C3CC[NH+](C)CC3)C2=C1	-0.367977	-0.278903	EVS	reliable	0.688	78.072	-2.433	83.879	11	10	34.7	2.219	3	6.1	1	1	3	8	5.919	1.493	3.932	12	0.081	6.868	6	2	13.2553	4.456
Vancomycin	O=C(N)CC2NC(=O)C(NC(=O)C(NC)CC(C)C)C(O)c%10ccc(Oc9cc3cc(Oc1ccc(cc1Cl)C(O)C=5NC(O)=C(NC(=O)C3(NC2(=O)))c4ccc(O)c(c4)c6c(O)cc(O)cc6(C(NC=5(O))=C(O)O))c9(OC8OC(CO)C(O)C(O)C8(OC7OC(C)C(O)C(N)(C)C7)))c(c%10)Cl	C[NH2+]C(CC(C)C)C(=O)NC1C(O)C2=CC=C(OC3=CC4=CC(OC5=CC=C(C=C5Cl)C(O)\C5=C(O)\[NH2+]C(=C([O-])[O-])C6=CC(O)=CC(O)=C6C6=CC(=CC=C6O)C(NC(=O)C4NC(=O)C(CC(N)=O)NC1=O)=C(O)N5)=C3OC1OC(CO)C(O)C(O)C1OC1CC(C)([NH3+])C(O)C(C)O1)C(Cl)=C2	-0.367977	1.22592	EVS	unreliable	-3.97	268.87	-16.743	347.167	44.5	30	37.3	6.701	4.585	5.1	1	4	13	41	280.343	1.212	3.93	38	0.058	8.194	16	3233	40.7431	3.906
Prilocaine	O=C(Nc1ccccc1C)C(NCCC)C	CCC[NH2+]C(C)C(=O)NC1=CC=CC=C1C	-0.410174	-0.138849	EVS	reliable	1.14	79.668	-1.427	79.668	8	9	35.1	1.223	2.322	5.4	1	1	4	7	2.037	1.43	3.596	7	0.004	5.983	4	0	11.4508	3.725
Cefoxitin	O=C(OCC3=C(C(=O)O)N2C(=O)C(OC)(NC(=O)Cc1cccs1)C2SC3)N	COC1(NC(=O)CC2=CC=CS2)C2SCC(COC(N)=O)=C(N2C1=O)C([O-])=O	-0.431959	-0.0726168	EVS	reliable	-0.38	75.698	-0.018	139.196	11.5	6	36.4	1.141	3.087	6.8	-1	1	2	10	0	1.225	3.857	10	-0.067	9.693	6	128	13.5909	4.756
Acebutolol	O=C(Nc1ccc(OCC(O)CNC(C)C)c(c1)C(=O)C)CCC	CCCC(=O)NC1=CC=C(OCC(O)C[NH2+]C(C)C)C(=C1)C(C)=O	-0.454258	0.0369311	EVS	reliable	0.385	96.521	-2.095	96.521	10	10	34	1.363	2.585	3.8	1	1	3	8	4.388	1.477	3.597	8	-0.042	6.368	4	38	15.779	3.611
Levofloxacin	O=C(O)C2=CN1c3c(OCC1C)c(c(F)cc3(C2(=O)))N4CCN(C)CC4	CC1COC2=C3N1C=C(C([O-])=O)C(=O)C3=CC(F)=C2N1CCN(C)CC1	-0.477121	-0.30819	EVS	reliable	0.958	86.858	1.146	86.858	12	4	40	1.821	2.807	6.7	-1	0	1	10	1.314	1.388	3.614	9	0.025	8.009	9	29	18.1398	3.819
Zolmitriptan	O=C1OCC(N1)Cc2ccc3[nH]cc(c3(c2))CCN(C)C	C[NH+](C)CCC1=CNC2=CC=C(CC3COC(=O)N3)C=C12	-0.477121	-0.375442	EVS	reliable	0.897	83.887	-2.594	83.887	9.5	8	37.2	2.18	2.807	7	1	1	3	9	6.727	1.484	3.608	11	0.031	6.707	7	2	12.5713	3.681
Levodopa	O=C(O)C(N)Cc1ccc(O)c(O)c1	[NH3+]C(CC1=CC=C(O)C(O)=C1)C([O-])=O	-0.500602	-0.654648	EVS	reliable	-1.262	40.864	-3.497	40.864	8.5	5	36	1.281	2.322	4	0	1	3	7	12.226	0.965	3.442	7	-0.058	7.888	1	35	10.703	3.735
Cefetamet	O=C(O)C3=C(C)CSC2N3(C(=O)C2(NC(=O)C(=NOC)C1=CSC(=N)N1))	CON=C(C(=O)NC1C2SCC(C)=C(N2C1=O)C([O-])=O)C1=CSC(N)=N1	-0.549672	0.145321	EVS	reliable	-0.607	56.338	0.418	119.835	12	4	35	1.226	3.087	12.5	-1	1	0	9	0.175	1.228	3.818	10	-0.135	9.912	9	64	12.917	4.61
Cefepime	O=C([O-])C4=C(C[N+]1(C)(CCCC1))CSC3N4(C(=O)C3(NC(=O)C(=NOC)C2=CSC(=N)N2))	CON=C(C(=O)NC1C2SCC(C[N+]3(C)CCCC3)=C(N2C1=O)C([O-])=O)C1=CSC(N)=N1	-0.549672	-0.42378	EVS	reliable	-1.914	67.295	-2.771	130.792	12	5	33.9	1.139	3.087	10.7	0	2	0	9	7.676	1.437	3.824	10	0.125	8.583	13	64	12.8124	4.612
Tramadol	OC2(c1cccc(OC)c1)(CCCCC2(CN(C)C))	COC1=CC(=CC=C1)C1(O)CCCCC1C[NH+](C)C	-0.60206	-0.131226	EVS	reliable	1.14	86.254	-1.366	86.254	6.5	10	35.6	1.104	2	2.2	1	1	4	6	1.866	1.47	3.677	6	0.083	5.876	3	5	12.8779	3.891
Famotidine	O=S(=O)(N)NC(=N)CCSCC1=CSC(=NC(=N)N)N1	NC(=[NH2+])NC1=NC(CSCCC(N)=NS(N)(=O)=O)=CS1	-0.720159	-0.754257	EVS	reliable	-2.264	19.467	0.083	88.534	10.5	3	22.2	1.465	2.907	19.4	1	4	0	5	0.007	1.365	3.833	9	-0.425	9.403	8	2	12.4575	4.252
Penciclovir	O=C2NC(=N)Nc1c2(ncn1CCC(CO)CO)	NC1=NC2=C(N=CN2CCC(CO)CO)C(=O)N1	-0.720159	-1.02282	EVS	reliable	-1.564	24.947	0.255	24.947	7.5	2	30.3	1.494	2.459	15.2	0	1	0	5	0.065	1.757	3.559	7	-0.123	7.676	10	22	13.5321	3.661
Cephalexin	O=C(O)C3=C(C)CSC2N3(C(=O)C2(NC(=O)C(N)c1ccccc1))	CC1=C(N2C(SC1)C(NC(=O)C([NH3+])C1=CC=CC=C1)C2=O)C([O-])=O	-0.753328	-0.122534	EVS	reliable	-1.27	82.358	-2.702	114.578	12	9	39	1.393	3	7.3	0	1	5	11	7.301	1.15	3.837	10	0.015	8.474	6	33	12.8624	4.61
Mercaptopurine, 6-	N1=CNC(c2nc[nH]c12)=S	S=C1NC=NC2=C1NC=N2	-0.753328	-0.651395	EVS	reliable	0.399	23.035	0.557	68.227	7.5	0	35.7	1.512	2.459	28.6	0	0	0	5	0.311	1.328	3.133	7	-0.257	10.871	8	0	13.018	3.817
Nicotine	n1cccc(c1)C2N(C)CCC2	C[NH+]1CCCC1C1=CN=CC=C1	-1.27875	-0.786669	EVS	reliable	-0.318	55.804	-2.412	55.804	6	5	37	1.146	2	7.4	1	1	2	5	5.815	1.548	3.568	6	-0.012	6.047	5	0	9.9332	3.326
Xamoterol	O=C(NCCNCC(O)COc1ccc(O)cc1)N2CCOCC2	OC(C[NH2+]CCNC(=O)N1CCOCC1)COC1=CC=C(O)C=C1	-1.50965	-0.859502	EVS	reliable	-1.51	71.73	-4.251	71.73	8.5	4	32	0.988	2.322	6	1	1	4	7	18.072	1.677	3.601	7	0.125	6.809	7	92	11.5456	3.677
Gabapentin	O=C(O)CC1(CN)(CCCCC1)	[NH3+]CC1(CC([O-])=O)CCCCC1	-1.50965	-0.514862	EVS	reliable	-0.715	24.028	-2.535	24.028	1.5	7	31	0.121	1	3.4	0	1	0	1	6.424	1.347	3.327	1	-0.018	5.906	1	2	9.6604	3.681
Iothalamic acid (Iothalamate)	O=C([O-])c1c(c(NC(=O)C)c(c(C(=O)NC)c1I)I)I	CNC(=O)C1=C(I)C(C([O-])=O)=C(I)C(NC(C)=O)=C1I	-1.6902	-1.09898	EVS	reliable	0.82	47.452	2.755	47.452	11	6	39.3	1.519	2.807	7.1	-1	0	0	9	7.591	0.939	3.667	9	0.107	21.89	4	35	15.456	3.799
Ganciclovir	O=C2NC(=N)Nc1c2(ncn1COC(CO)CO)	NC1=NC2=C(N=CN2COC(CO)CO)C(=O)N1	-1.99564	-1.05752	EVS	reliable	-1.965	24.471	-0.381	24.471	7.5	0	29	1.494	2.459	16.1	0	1	0	5	0.145	1.888	3.435	7	-0.144	8.235	10	34	13.5321	3.663
Busulphan	O=S(=O)(OCCCCOS(=O)(=O)C)C	CS(=O)(=O)OCCCCOS(C)(=O)=O	-2	-0.734436	EVS	reliable	-0.288	28.635	-0.5	44.134	6	2	21.4	0.436	2.322	0	0	0	0	0	0.25	1.965	3.874	4	-0.097	8.798	0	81	13	5.044
Gemcitabine	O=C1NC(=N)C=CN1C2OC(CO)C(O)C2(F)(F)	NC1=NC(=O)N(C=C1)C1OC(CO)C(O)C1(F)F	-2	-1.13634	EVS	reliable	-1.425	26.951	-0.124	26.951	4.5	1	31	0.787	2	10.3	0	1	0	4	0.015	1.257	3.523	3	0	9.077	6	27	12.2073	4.272
Isoniazide	O=C(NN)c1ccncc1	NNC(=O)C1=CC=NC=C1	-2	-0.814291	EVS	reliable	-0.81	44.938	-0.283	44.938	7.5	3	35.3	1.322	2.322	17.6	0	1	2	6	0.08	1.044	3.02	7	-0.01	8.068	3	0	8.7761	3.543
Isosorbide-5-Mononitrate	O=[N+]([O-])OC1COC2C(O)COC12	OC1COC2C(COC12)O[N+]([O-])=O	-2	-1.00417	EVS	reliable	-0.912	9.185	-0.738	9.185	3	0	27.3	0.228	1.585	4.5	0	0	0	0	0.545	1.396	3.179	2	0.025	8.689	0	60	11.7764	4.694
Metrizoate	O=C(O)c1c(c(NC(=O)C)c(c(c1I)N(C(=O)C)C)I)I	CN(C(C)=O)C1=C(I)C(C([O-])=O)=C(I)C(NC(C)=O)=C1I	-2	-0.495155	EVS	reliable	0.938	55.849	2.993	55.849	11.5	6	38.7	1.504	2.807	6.5	-1	0	0	9	8.956	1.099	3.664	9	0.185	20.224	5	38	15.974	3.811
Flucytosine	O=C1NC=C(F)C(=N)N1	NC1=NC(=O)NC=C1F	-2	-1.33419	EVS	reliable	-1.079	24.772	0.172	24.772	4.5	0	30.8	0.878	2	23.1	0	1	0	4	0.029	1.259	2.729	3	0.148	9.932	5	0	8.998	3.616
Hydroxyurea	ON=C(O)N	NC([O-])=[NH+]O	-2	-1.7141	EVS	reliable	-3.134	3.909	-1.453	3.909	1.5	0	11.1	0.318	1	22.2	0	2	0	1	2.112	2.116	2.12	1	0.817	8.452	2	3	4	3.733
Lisinopril	O=C(O)C(NC(C(=O)N1CCCC1(C(=O)O))CCCCN)CCc2ccccc2	[NH3+]CCCCC([NH2+]C(CCC1=CC=CC=C1)C([O-])=O)C(=O)N1CCCC1C([O-])=O	-2	-0.0839195	EVS	reliable	-1.811	90.654	-6.258	90.654	10.5	13	35	0.96	2.807	5	0	2	5	9	39.162	1.41	3.762	9	-0.089	6.759	6	62	13.5784	3.947
Metformin	N=C(N=C(N)N(C)C)N	CN(C)C(N)=[NH+]C(N)=[NH2+]	-2	-1.42549	EVS	reliable	-3.644	20.591	-0.329	20.591	3	0	18.2	0.541	1.585	22.7	2	4	0	2	0.108	2.469	3.161	2	-0.158	5.965	8	0	8	3.228
Netilmicin	OC3C(OC1OC(=CCC1(N))CN)C(N)CC(NCC)C3(OC2OCC(O)(C)C(NC)C2(O))	CC[NH2+]C1CC([NH3+])C(OC2OC(C[NH3+])=CCC2[NH3+])C(O)C1OC1OCC(C)(O)C([NH2+]C)C1O	-2	-0.332918	EVS	unreliable	-9.567	55.358	-20.975	55.358	1	5	26.6	0.249	1	6.3	5	5	0	2	439.965	1.59	3.704	1	-0.03	6.085	7	112	15.4745	3.727

## Sheet: S4 - dataset Acids
Name	Standardized SMILES	Exp (square root of fraction unbound)	Prediction	Set	AD evaluation	ALOGP	ALOGP2	PCR	MATS1e	SpMAD_EA.dm.	nCar	P_VSA_ppp_ar	JGI3
Sulbactam	O=C(O)C2N1C(=O)CC1S(=O)(=O)C2(C)(C)	0.787401	0.579538	TS		-0.940144	-0.603413	-1.15216	0.729162	1.36214	-1.0341	-1.10251	2.36616
Methohexital	O=C1NC(=O)C(C(=O)N1C)(CC=C)C(C#CCC)C	0.519615	0.513638	TS		0.378131	-0.148578	-0.801182	0.571534	0.169274	-1.0341	-1.10251	0.530021
Ticarcillin	O=C(O)C(C(=O)NC2C(=O)N1C(C(=O)O)C(C)(C)SC12)c3ccsc3	0.74162	0.70067	TS		-0.420644	-0.606954	-0.878398	-0.355691	1.27891	-0.429836	0.0368157	1.75412
Tolbutamide	O=C(NCCCC)NS(=O)(=O)c1ccc(cc1)C	0.223607	0.251584	TS		0.388122	-0.139499	-0.0711374	1.62857	-1.1253	-0.127705	-0.282394	-0.439055
Digoxin	Oc1occ(c1)C6CCC7(O)(C8CCC5CC(OC4OC(C)C(OC3OC(C)C(OC2OC(C)C(O)C(O)C2)C(O)C3)C(O)C4)CCC5(C)C8(CC(O)C67(C)))	0.83666	0.451204	TS		0.436257	-0.0936524	-1.29256	0.0151988	-1.15921	-0.429836	-0.426776	-0.235039
Phenobarbital	O=C2NC(=O)C(c1ccccc1)(C(=O)N2)CC	0.7	0.708473	TS		-0.0727977	-0.476586	-0.148354	0.163555	0.357296	-0.127705	-0.129954	0.428013
Ceforanide	O=C(O)C4=C(CSc1nnnn1CC(=O)O)CSC3N4(C(=O)C3(NC(=O)Cc2ccccc2CN))	0.43589	0.525097	TS		-0.734887	-0.633191	0.258787	0.0430156	0.989174	0.0233607	0.753283	-0.235039
Azlocillin	O=C(O)C4N3C(=O)C(NC(=O)C(NC(=O)N1C(=O)NCC1)c2ccccc2)C3SC4(C)(C)	0.806226	0.778192	TS		-0.536896	-0.626836	-0.85032	-0.207335	0.872045	-0.127705	-0.129954	0.683033
Carbenicillin	O=C(O)C(C(=O)NC2C(=O)N1C(C(=O)O)C(C)(C)SC12)c3ccccc3	0.72111	0.769735	TS		-0.267156	-0.56256	-0.653769	-0.198063	1.17103	-0.127705	-0.129954	1.6011
Sch34343	O=C(O)C2=C(SCCOC(=O)N)SC1N2(C(=O)C1(C(O)C))	0.591608	0.564705	TS		-0.679486	-0.634916	-1.03283	-0.949115	1.95703	-1.0341	-1.10251	1.29508
Cefixime	O=C(O)C2=C(C=C)CSC3C(=NC(=O)C(NOCC(=O)O)C1=CSC(=N)N1)C(=O)N23	0.556776	0.546176	TS		-0.931516	-0.605411	-0.323845	-0.606042	2.00942	-1.0341	-1.10251	0.326005
Ethinylestradiol-3-Sulfate	O=S(=O)(O)Oc1ccc2c(c1)CCC4C2CCC3(C)(C4(CCC3(O)(C#C)))	0.104881	0.136845	TS		1.20007	0.909347	-0.358943	1.63784	-0.789331	-0.127705	-0.332361	-0.235039
Milrinone	N#CC2=CC(c1ccncc1)=C(NC2(=O))C	0.187083	0.431938	TS		-0.510558	-0.623386	0.694005	0.247005	-0.43178	-0.278771	-0.00588153	-1.0001
Betamipron	O=C(O)CCNC(=O)c1ccccc1	0.412311	0.615808	TS		-0.335726	-0.584893	0.0832951	-0.160974	-0.234511	-0.127705	-0.129954	-1.15311
Cefamandole	O=C(O)C4C(=CSc1nnnn1C)CSC3N4(C(=O)C3(NC(=O)C(O)c2ccccc2))	0.5	0.51575	TS		-0.488306	-0.619936	0.18157	0.311911	1.11555	0.0233607	0.874258	0.0199809
Irbesartan	O=C1N(C(=NC12(CCCC2))CCCC)Cc3ccc(cc3)c5ccccc5(c4nn[nH]n4)	0.316228	0.0828529	TS		1.56744	1.57399	1.40299	2.71342	-0.995847	0.929755	1.92259	-0.847087
Acetylsalicylic Acid	O=C(O)c1ccccc1(OC(=O)C)	0.824621	0.587269	TS		-0.126837	-0.503731	0.406199	-0.133157	0.24325	-0.127705	-0.211367	-0.337047
Daptomycin	O=C(O)CC3NC(=O)C(NC(=O)C(NC(=O)C(NC(=O)CNC(=O)C(NC(=O)C(NC(=O)C(NC(=O)C(NC(=O)CCCCCCCCC)Cc2c[nH]c1ccccc12)CC(=O)N)CC(=O)O)C(OC(=O)C(NC(=O)C(NC(=O)C(NC(=O)CNC3(=O))CO)C(C)CC(=O)O)CC(=O)c4ccccc4(N))C)CCCN)CC(=O)O)C	0.288097	0.470329	TS		-2.45141	0.757916	-0.42212	-0.364963	0.548401	1.08082	1.11867	-0.949095
Moxalactam	O=C(O)C3=C(COC2N3(C(=O)C2(OC)(NC(=O)C(C(=O)O)c1ccc(O)cc1)))CSc4nnnn4C	0.6245	0.57762	TS		-0.820259	-0.625293	-0.0641177	-0.30933	0.690188	0.0233607	0.692007	0.632029
Methotrexate	O=C(O)CCC(NC(=O)c1ccc(cc1)N(C)Cc2nc3C(=N)NC(=N)Nc3(nc2))C(=O)O	0.608276	0.306699	TS		-0.167252	-0.522433	0.651888	-0.995477	-0.160535	0.476558	0.711297	-1.20411
Digitoxin	Oc1occ(c1)C6CCC7(O)(C8CCC5CC(OC4OC(C)C(OC3OC(C)C(OC2OC(C)C(O)C(O)C2)C(O)C3)C(O)C4)CCC5(C)C8(CCC67(C)))	0.256905	0.338871	TS		0.936684	0.505169	-1.28554	0.14501	-1.14996	-0.429836	-0.426776	-0.235039
Glyburide	O=C(NC1CCCCC1)NS(=O)(=O)c2ccc(cc2)CCNC(=O)c3cc(ccc3(OC))Cl	0.144914	0.108472	TS		1.20733	0.92124	0.448317	1.03515	-1.08215	0.778689	0.49383	-0.898091
Aminosalicylic acid. 5-	O=C(O)c1cc(N)ccc1(O)	0.6245	0.682101	TS		-0.481949	-0.618847	0.350042	-1.7558	-0.928036	-0.127705	-0.441451	-0.082027
Oxacillin	O=C(O)C4N3C(=O)C(NC(=O)c1c(noc1C)c2ccccc2)C3SC4(C)(C)	0.264575	0.435147	TS		0.155619	-0.332963	0.279846	0.738434	0.104545	0.325492	0.653252	1.04006
Piperacillin	O=C(O)C4N3C(=O)C(NC(=O)C(NC(=O)N1C(=O)C(=O)N(CC)CC1)c2ccccc2)C3SC4(C)(C)	0.707107	0.732867	TS		-0.576403	-0.630831	-0.920516	0.0522878	0.705599	-0.127705	-0.129954	0.479017
Quercetin	O=C1C(O)=C(Oc2cc(O)cc(O)c12)c3ccc(O)c(O)c3	0.0948683	0.420207	TS		0.010304	-0.42965	0.988831	-1.57963	-1.5106	0.778689	0.0321613	-0.490059
Methicillin	O=C(O)C3N2C(=O)C(NC(=O)c1c(OC)cccc1(OC))C2SC3(C)(C)	0.655744	0.783431	TS		-0.107764	-0.494289	-0.42212	0.00592659	0.680941	-0.127705	-0.29278	1.34608
Penicillin G	O=C(O)C3N2C(=O)C(NC(=O)Cc1ccccc1)C2SC3(C)(C)	0.632456	0.725412	TS		-0.0768847	-0.478583	-0.583572	0.135738	0.850469	-0.127705	-0.129954	1.44809
Ketoprofen	O=C(O)C(c1cccc(c1)C(=O)c2ccccc2)C	0.0894427	0.0702508	TS		0.84223	0.375346	0.939694	0.358272	-0.918789	0.778689	0.721606	-0.898091
Fluorouracil. 5-	O=C1NC=C(F)C(=O)N1	0.8	0.829705	TS		-1.1731	-0.524702	-0.569533	-1.39418	0.181603	-1.0341	-1.10251	-0.643071
Ibandronic Acid (Ibandronate)	O=P(O)(O)C(O)(CCN(C)CCCCC)P(=O)(O)O	0.387298	0.871808	TS		-1.03278	-0.577903	-1.45401	-2.41413	-1.4582	-1.0341	-1.10251	0.223997
Nafcillin	O=C(O)C4N3C(=O)C(NC(=O)c2c(OCC)ccc1ccccc12)C3SC4(C)(C)	0.360555	0.297004	TS		0.470769	-0.0592446	0.539573	0.228461	0.212427	0.476558	0.25211	0.734037
Ceftazidime	O=C([O-])C4=C(C[n+]1ccccc1)CSC3N4(C(=O)C3(NC(=O)C(=NOC(C(=O)O)(C)C)C2=CSC(=N)N2))	0.888819	0.59515	TS		-0.986009	-0.591702	-0.162393	0.117194	1.14329	-0.278771	-0.171189	-0.337047
Chlorambucil	O=C(O)CCCc1ccc(cc1)N(CCCl)CCCl	0.1	0.168709	TS		1.08563	0.726323	-0.183452	0.386089	-0.712272	-0.127705	-0.259199	-1.81616
Diflunisal	O=C(O)c1cc(ccc1(O))c2ccc(F)cc2(F)	0.04	0.139025	TS		0.733244	0.235536	1.08711	-0.0589792	-1.26709	0.778689	0.52568	-0.541063
Cefotetan	O=C(O)C(C(=O)N)=C4SC(=C(O)NC3(OC)(C(=O)N2C(C(=O)O)=C(CSc1nnnn1C)CSC23))S4	0.387298	0.539335	TS		-0.46106	-0.615216	0.139452	-0.930571	1.67962	-0.883034	-0.0982768	0.989057
Repaglinide	O=C(O)c1ccc(cc1(OCC))CC(=O)NC(c2ccccc2N3CCCCC3)CC(C)C	0.122474	0.137255	TS		1.72592	1.89773	0.476396	0.571534	-0.699943	0.778689	0.510966	-0.796083
Tenofovir	O=P(O)(O)COC(C)Cn2cnc1C(=N)NC=Nc12	0.964365	0.720345	TS		-1.39788	-0.403504	0.0552165	-2.39559	-0.992764	-0.580902	-0.47959	-0.694075
Ampicillin	O=C(O)C3N2C(=O)C(NC(=O)C(N)c1ccccc1)C2SC3(C)(C)	0.921954	0.716469	TS		-0.456065	-0.614217	-0.618671	-0.244424	0.87821	-0.127705	-0.129954	1.29508
Cefoperazone	O=C(O)C5=C(CSc1nnnn1C)CSC4N5(C(=O)C4(NC(=O)C(NC(=O)N2C(=O)C(=O)N(CC)CC2)c3ccc(O)cc3))	0.264575	0.678285	TS		-0.799824	-0.627744	-0.323845	0.117194	0.665529	0.0233607	0.692007	-0.286043
Metrizoate	O=C(O)c1c(c(NC(=O)C)c(c(c1I)N(C(=O)C)C)I)I	1	0.636537	TS		0.0611641	-0.397966	0.0622362	-0.262969	0.0244044	-0.127705	-0.839439	0.275001
Sulbenicillin	O=C(O)C3N2C(=O)C(NC(=O)C(c1ccccc1)S(=O)(=O)O)C2SC3(C)(C)	0.707107	0.72378	TS		-0.517823	-0.624294	-0.653769	0.534445	1.22651	-0.127705	-0.129954	1.90713
Cefmetazole	N#CCSCC(=O)NC3(OC)(C(=O)N2C(C(=O)O)=C(CSc1nnnn1C)CSC23)	0.387298	0.547976	TS		-0.651785	-0.634734	-0.471258	0.284094	2.21902	-0.883034	-0.0982768	0.632029
Diatrizoic Acid (Amidotrizoate)	O=C(O)c1c(c(NC(=O)C)c(c(NC(=O)C)c1I)I)I	1	0.627034	TS		-0.0323821	-0.454434	0.111374	-0.633859	-0.0218305	-0.127705	-0.839439	0.377009
Fosfomycin	O=P(O)(O)C1OC1(C)	1	0.646182	TS		-1.15267	-0.533509	-1.39083	-2.71084	-1.06982	-1.0341	-1.10251	4.1003
Glipizide	O=C(NC1CCCCC1)NS(=O)(=O)c2ccc(cc2)CCNC(=O)c3ncc(nc3)C	0.141421	0.238253	TS		0.191039	-0.306454	0.38514	1.12787	-1.20545	0.476558	0.817348	-1.10211
Cilomilast	N#CC3(c2ccc(OC)c(OC1CCCC1)c2)(CCC(C(=O)O)CC3)	0.0774597	0.176456	TS		1.21142	0.927686	-0.330865	0.552989	-0.231429	-0.127705	-0.29278	-1.45913
Iothalamic acid (Iothalamate)	O=C([O-])c1c(c(NC(=O)C)c(c(C(=O)NC)c1I)I)I	0.989949	0.606355	TS		-0.300306	-0.573908	0.111374	-0.0682514	-0.330064	-0.127705	-0.831188	0.530021
Demethylchlortetracycline	O=C(N)C3C(=O)C(N(C)C)C4Cc2c(O)c1c(c(O)ccc1Cl)c(O)c2C(O)C4(O)(C3(=O))	0.768115	0.486464	TS		-0.667679	-0.634916	0.476396	-0.884209	-0.231429	0.476558	-0.449163	0.172993
Atovaquone	Oc1c(O)c(c(O)c2ccccc12)C4=CCC(c3ccc(cc3)Cl)CC4	0.0316228	0.145643	TS		1.97296	2.44635	1.71186	-0.281513	-1.73252	1.38295	0.644386	-0.898091
Losartan	OCc1c(nc(n1Cc2ccc(cc2)c4ccccc4(c3nn[nH]n3))CCCC)Cl	0.1	0.141286	TS		1.55018	1.5404	2.05582	1.76765	-1.4921	1.38295	2.43882	-0.949095
Tezosentan	O=S(=O)(N=C2N=C(NC(OCCO)=C2(Oc1ccccc1(OC)))c3ccnc(c3)c4nn[nH]n4)c5ncc(cc5)C(C)C	0.0921954	0.156871	TS		0.708268	0.204578	1.59252	1.00733	-1.1777	1.53402	3.07003	-1.66315
Chlorpropamide	O=C(NCCC)NS(=O)(=O)c1ccc(cc1)Cl	0.173205	0.347783	TS		0.26188	-0.250439	-0.00796044	1.22059	-1.0914	-0.127705	-0.276336	-0.337047
Cephradine	O=C(O)C2=C(C)CSC3C(=NC(=O)C(N)C1C=CCCC1)C(=O)N23	0.974679	0.746826	TS		-0.15817	-0.518438	-0.394042	-0.0497069	0.74567	-1.0341	-1.10251	0.530021
Pravastatin (acid)	O=C(O)CC(O)CC(O)CCC2C(C=CC1=CC(O)CC(OC(=O)C(C)CC)C12)C	0.707107	0.694047	TS		0.295484	-0.222386	-0.857339	0.0151988	-0.573568	-1.0341	-1.10251	-0.439055
Furosemide	O=C(O)c2cc(c(cc2(NCc1occc1))Cl)S(=O)(=O)N	0.109545	0.298876	TS		0.105667	-0.368097	0.694005	-0.0218902	-1.14688	0.476558	0.35139	-0.337047
Piretanide	O=C(O)c2cc(c(Oc1ccccc1)c(c2)S(=O)(=O)N)N3CCCC3	0.240832	0.178615	TS		0.438074	-0.0917459	0.736123	0.738434	-1.02667	0.778689	0.519102	-1.35713
Tesaglitazar	O=C(O)C(OCC)Cc2ccc(OCCc1ccc(OS(=O)(=O)C)cc1)cc2	0.0331662	0.204904	TS		0.893544	0.444979	0.715064	1.17423	-0.132794	0.778689	0.679774	-1.56114
Suramin	O=C(Nc1cccc(c1)C(=O)Nc2cc(ccc2C)C(=O)Nc3ccc(c4cc(cc(c34)S(=O)(=O)O)S(=O)(=O)O)S(=O)(=O)O)Nc5cccc(c5)C(=O)Nc6cc(ccc6C)C(=O)Nc7ccc(c8cc(cc(c78)S(=O)(=O)O)S(=O)(=O)O)S(=O)(=O)O	0.0547723	0.208815	TS		0.34044	-0.182895	4.30913	0.951696	-0.163618	5.61279	3.96977	-0.745079
Acetylcysteine. N-	O=C(O)C(NC(=O)C)CS	0.412311	0.752197	TS		-0.897912	-0.612583	-1.18024	-0.791487	1.38063	-1.0341	-1.10251	0.326005
Tolcapone	O=C(c1ccc(cc1)C)c2cc(O)c(O)c(c2)[N+](=O)[O-]	0.034641	0.121535	TS		0.725978	0.226276	0.981812	1.37822	-0.965023	0.778689	0.227857	-0.694075
Suprofen	O=C(O)C(c1ccc(cc1)C(=O)c2cccs2)C	0.0774597	0.106394	TS		0.820887	0.347293	0.665927	0.284094	-0.875636	0.476558	0.888375	-0.898091
Cephalothin	O=C(O)C3C(=COC(=O)C)CSC2N3(C(=O)C2(NC(=O)Cc1cccs1))	0.469042	0.633389	TS		-0.512374	-0.623568	-0.583572	-0.10534	1.49159	-0.429836	0.0368157	0.428013
Quinaprilat	O=C(O)C(NC(C(=O)N2Cc1ccccc1CC2(C(=O)O))C)CCc3ccccc3	0.565685	0.151273	TS		0.715079	0.213112	0.216669	0.0986491	-0.163618	0.778689	0.721606	-1.51014
Artesunate	O=C(O)CCC(=O)OC3OC1OC2(OOC14(C(CC2)C(C)CCC4(C3(C))))(C)	0.5	0.410092	TS		0.671939	0.161274	-1.5944	1.37822	-0.1143	-1.0341	-1.10251	-0.592067
Mercaptopurine. 6-	N1=CNC(c2nc[nH]c12)=S	0.921954	0.553746	TS		-0.617273	-0.633554	0.39918	-3.29499	-0.632132	-0.580902	-0.193288	-1.10211
Risedronic acid (Risedronate)	O=P(O)(O)C(O)(Cc1cnccc1)P(=O)(O)O	0.87178	0.612517	TS		-1.46282	-0.360108	-0.141334	-3.38772	-1.73252	-0.278771	-0.00588153	0.275001
Folinic acid	O=CN1C=3C(=O)NC(=N)NC=3(NCC1CNc2ccc(cc2)C(=O)NC(C(=O)O)CCC(=O)O)	0.294958	0.714718	TS		-1.27664	-0.474226	-0.113255	-0.96766	0.086051	-0.127705	-0.259199	-1.15311
Clavulanic Acd	O=C([O-])C2=C(OC1N2(C(=O)C1))CCO	0.953939	0.810369	TS		-1.74074	-0.132872	-0.941575	-0.429869	0.446684	-1.0341	-1.10251	1.34608
Carumonam	O=C(OCC2N(C(=O)C2(NC(=O)C(=NOCC(=O)O)C1=CSC(=N)N1))S(=O)(=O)O)N	0.848528	0.701312	TS		-1.95371	0.0874649	-0.85032	-0.949115	1.22035	-1.0341	-1.10251	0.887049
Epristeride	O=C(O)C4C=C3C=CC1C(CCC2(C)(C(C(=O)NC(C)(C)C)CCC12))C3(C)CC4	0.173205	0.243966	TS		1.1374	0.807213	-0.920516	0.525173	-0.829401	-1.0341	-1.10251	-0.082027
Indomethacin	O=C(O)Cc3c1cc(OC)ccc1n(C(=O)c2ccc(cc2)Cl)c3C	0.1	0.0965827	TS		1.23912	0.974531	1.34683	0.284094	-0.70919	1.08082	0.64427	-0.235039
Acetazolamide	O=C(N=C1NN=C(S1)S(=O)(=O)N)C	0.2	0.577117	TS		-0.608191	-0.6331	-0.141334	-0.0589792	2.61664	-1.0341	-1.10251	0.121989
Cephaloridine	O=C(O)C4=C(C[n+]1ccccc1)CSC3N4(C(=O)C3(NC(=O)Cc2cccs2))	0.894427	0.508792	TS		-0.105039	-0.493109	0.0832951	0.0151988	0.403531	0.325492	0.968115	0.121989
Aztreonam	O=C(O)C(ONC(C(=O)N=C1C(=O)N(C1C)S(=O)(=O)O)C2=CSC(=N)N2)(C)C	0.632456	0.775497	TS		-1.35883	-0.427562	-0.576553	0.163555	1.17103	-1.0341	-1.10251	0.887049
Ketorolac	O=C(c1ccccc1)c2ccc3n2CCC3(C(=O)O)	0.0824621	0.176754	TS		0.602007	0.0802928	0.574671	0.26555	-0.958859	0.476558	0.377124	-0.949095
Cefodizime	O=C(O)C4=C(CSc1nc(c(CC(=O)O)s1)C)CSC3N4(C(=O)C3(NC(=O)C(=NOC)C2=CSC(=N)N2))	0.424264	0.618804	TS		-0.428818	-0.60877	-0.281727	-0.346419	1.60872	-0.580902	-0.0989692	0.326005
Mezlocillin	O=C(O)C4N3C(=O)C(NC(=O)C(NC(=O)N1C(=O)N(CC1)S(=O)(=O)C)c2ccccc2)C3SC4(C)(C)	0.83666	0.638863	TS		-0.636346	-0.634371	-0.885418	0.43245	0.603882	-0.127705	-0.129954	0.836045
Fluvastatin	O=C(O)CC(O)CC(O)C=Cc3c(c1ccc(F)cc1)c2ccccc2n3C(C)C	0.0888819	0.222798	TS		1.24321	0.981067	1.6908	0.0708323	-1.13455	1.08082	0.833773	0.172993
Phenoxymethylpenicillin	O=C(O)C3N2C(=O)C(NC(=O)COc1ccccc1)C2SC3(C)(C)	0.67082	0.681801	TS		-0.0705272	-0.475315	-0.618671	0.0337433	0.927527	-0.127705	-0.090372	0.989057
Oxytetracycline	O=C(N)C3C(=O)C(N(C)C)C4C(O)C2C(C(=O)c1c(O)cccc1C2(O)(C))C(=O)C4(O)(C3(=O))	0.948683	0.742968	TS		-1.73756	-0.135505	-0.471258	-0.457686	0.400449	-0.127705	-0.4332	0.581025
Captopril	O=C(O)C1N(C(=O)C(C)CS)CCC1	0.8544	0.650499	TS		-0.332547	-0.583985	-1.36977	0.126466	0.42819	-1.0341	-1.10251	-0.643071
Cefoxitin	O=C(OCC3=C(C(=O)O)N2C(=O)C(OC)(NC(=O)Cc1cccs1)C2SC3)N	0.8544	0.645611	TS		-0.53735	-0.626836	-0.590592	-0.587497	1.22035	-0.429836	0.0368157	0.887049
Dicloxacillin	O=C(O)C4N3C(=O)C(NC(=O)c1c(noc1C)c2c(cccc2Cl)Cl)C3SC4(C)(C)	0.181659	0.201915	TS		0.759128	0.267402	0.357062	0.543717	-0.00641887	0.325492	0.423379	1.24408
Pentobarbital	O=C1NC(=O)C(C(=O)N1)(CC)C(C)CCC	0.6245	0.532998	TS		0.194218	-0.304093	-1.24342	0.367544	0.391202	-1.0341	-1.10251	0.989057
Hexobarbital	O=C1NC(=O)C(C(=O)N1C)(C2=CCCCC2)C	0.728011	0.66601	TS		0.00530885	-0.432464	-1.03985	0.5159	0.603882	-1.0341	-1.10251	0.172993
Lovastatin (acid)	O=C(O)CC(O)CC(O)CCC2C(C=CC1=CC(C)CC(OC(=O)C(C)CC)C12)C	0.207364	0.288575	TS		0.966201	0.547657	-0.857339	0.247005	-0.724602	-1.0341	-1.10251	-0.439055
Cilastatin	O=C(O)C(=NC(=O)C1CC1(C)(C))CCCCCSCC(N)C(=O)O	0.774597	0.748245	TS		0.0534443	-0.402868	-0.983693	-0.0867959	0.757999	-1.0341	-1.10251	-0.388051
Decitabine	O=C1NC(=N)N=CN1C2OC(CO)C(O)C2	1	0.75441	TS		-1.15403	-0.532873	-1.01879	-1.5889	0.0244044	-1.0341	-1.10251	0.0709849
Montelukast	O=C(O)CC1(CC1)CSC(c4cccc(C=Cc2nc3cc(ccc3(cc2))Cl)c4)CCc5ccccc5C(O)(C)C	0.0447214	0.123119	TS		3.0778	5.55702	2.49806	0.367544	-0.860224	2.13828	2.04582	-1.35713
Thiopental	O=C1NC(NC(=O)C1(CC)C(C)CCC)=S	0.374166	0.545598	TS		0.602461	0.0809283	-1.24342	0.349	0.431272	-1.0341	-1.10251	0.989057
Glimepiride	O=C(NC1CCC(C)CC1)NS(=O)(=O)c2ccc(cc2)CCNC(=O)n3cc(c(c3(O))CC)C	0.0707107	0.155967	TS		1.55291	1.54594	0.174551	0.933152	-1.1253	0.476558	0.0506827	-0.184035
Flucloxacillin	O=C(O)C4N3C(=O)C(NC(=O)c1c(noc1C)c2c(F)cccc2Cl)C3SC4(C)(C)	0.207364	0.323525	TS		0.550692	0.0238242	0.357062	0.534445	-0.00641887	0.325492	0.531488	1.24408
Levosimendan	N#CC(C#N)=NNc1ccc(cc1)C2=NNC(=O)CC2C	0.141421	0.474699	TS		-0.135919	-0.508089	0.792281	1.35968	0.32339	-0.127705	-0.259199	-1.45913
Telmisartan	O=C(O)c6ccccc6(c1ccc(cc1)Cn2c3cc(cc(c3(nc2CCC))C)c5nc4ccccc4n5C)	0.0632456	0.111538	TS		2.85756	4.85217	3.13685	0.654984	-1.4582	2.89361	2.78992	-0.796083
Azapropazone	O=C2C(=C(O)N3C(=Nc1ccc(cc1N23)C)N(C)C)CCC	0.0632456	0.158476	TS		1.09063	0.733858	0.39216	0.914607	-0.792413	-0.127705	-0.388426	-0.082027
Micafungin	O=C(NC1C(=O)NC(C(=O)N4CC(O)CC4(C(=O)NC(C(=O)NC(C(=O)N2CC(C)C(O)C2(C(=O)NC(O)C(O)C1))C(O)CC(=O)N)C(O)C(O)c3ccc(O)c(OS(=O)(=O)O)c3))C(O)C)c5ccc(cc5)c6noc(c6)c7ccc(OCCCCC)cc7	0.0479583	0.297968	TS		-1.9528	0.0868294	0.715064	-0.151702	-0.286911	2.13828	2.25326	-0.847087
Adefovir	O=P(O)(O)COCCn2cnc1C(=N)NC=Nc12	0.979796	0.826175	EVS	reliable	-1.56908	-0.281125	0.0973345	-2.72939	-0.955776	-0.580902	-0.47959	-0.694075
Aprepitant	O=C1NN=C(N1)CN4CCOC(OC(c2cc(cc(c2)C(F)(F)F)C(F)(F)F)C)C4(c3ccc(F)cc3)	0.223607	0.21573	EVS	reliable	1.52929	1.49973	-0.0219998	0.404633	0.42819	0.778689	0.593784	-0.745079
Biapenem	O=C([O-])C2=C(C(C)C1N2(C(=O)C1(C(O)C)))SC4Cn3cnc[n+]3C4	0.959166	0.686314	EVS	reliable	-1.34294	-0.437003	-0.450199	0.460267	-0.0865594	-0.731968	-0.379809	1.24408
Bromfenac	O=C(O)Cc2cccc(C(=O)c1ccc(cc1)Br)c2(N)	0.0331662	0.117539	EVS	reliable	0.632886	0.115608	0.918635	-0.235152	-0.958859	0.778689	0.468865	-0.643071
Bumetanide	O=C(O)c2cc(NCCCC)c(Oc1ccccc1)c(c2)S(=O)(=O)N	0.176068	0.130471	EVS	reliable	0.671485	0.160638	0.855458	0.673529	-1.09448	0.778689	0.519102	-1.15311
Cefazolin	O=C(O)C4C(=CSc1nnc(C)s1)CSC3N4(C(=O)C3(NC(=O)Cn2nnnc2))	0.424264	0.597078	EVS	unreliable	-1.04777	-0.573091	0.0130985	0.478811	1.11247	-0.580902	1.31454	0.428013
Cephalexin	O=C(O)C3=C(C)CSC2N3(C(=O)C2(NC(=O)C(N)c1ccccc1))	0.921954	0.754163	EVS	reliable	-0.485582	-0.619483	-0.295766	-0.337147	0.884374	-0.127705	-0.129954	0.530021
Cephapirin	O=C(O)C3C(=COC(=O)C)CSC2N3(C(=O)C2(NC(=O)CSc1ccncc1))	0.74162	0.475168	EVS	reliable	-0.75396	-0.632011	-0.415101	-0.142429	1.87688	-0.278771	-0.0373082	-0.337047
Dexloxiglumide	O=C(O)CCC(NC(=O)c1ccc(c(c1)Cl)Cl)C(=O)N(CCCOC)CCCCC	0.154919	0.156286	EVS	reliable	0.969834	0.552559	-0.520396	0.367544	-0.314652	-0.127705	-0.359807	-1.25512
Doxifluridine	O=C1NC(=O)N(C=C1(F))C2OC(C)C(O)C2(O)	0.781025	0.834249	EVS	reliable	-1.42286	-0.387071	-1.04687	-0.949115	-0.289993	-1.0341	-1.10251	0.172993
Entacapone	N#CC(=Cc1cc(O)c(O)c(c1)[N+](=O)[O-])C(=O)N(CC)CC	0.141421	0.448989	EVS	reliable	0.0575313	-0.400145	0.658907	1.21132	-0.0125835	-0.127705	-0.623703	-0.031023
Eprosartan	O=C(O)c1ccc(cc1)CN3C(N=CC3(=CC(C(=O)O)Cc2cccs2))=CCCC	0.130384	0.139255	EVS	reliable	1.41622	1.28574	0.869497	0.154283	-0.607473	0.476558	0.888375	-1.30612
Ertapenem	O=C(O)c1cccc(c1)NC(=O)C2NCC(C2)SC4=C(C(=O)O)N3C(=O)C(C(O)C)C3C4C	0.316228	0.710353	EVS	reliable	-0.839332	-0.62266	-0.344904	-0.355691	0.184686	-0.127705	-0.259199	0.428013
Ibuprofen	O=C(O)C(c1ccc(cc1)CC(C)C)C	0.0774597	0.139351	EVS	reliable	0.95394	0.529954	-0.000940779	0.349	-0.647543	-0.127705	-0.250948	-0.796083
Indocyanine Green	O=S(=O)([O-])CCCCN6c2ccc1ccccc1c2C(C6(=CC=CC=CC=CC5=[N+](c4ccc3ccccc3c4C5(C)C)CCCCS(=O)(=O)[O-]))(C)C	0.223607	0.189238	EVS	reliable	1.79449	2.04453	3.96517	2.43526	-1.35648	1.98721	1.51108	0.275001
Perindoprilat	O=C(O)C(NC(C(=O)N1C(C(=O)O)CC2CCCCC12)C)CCC	0.4	0.644593	EVS	reliable	0.295484	-0.222296	-1.47507	0.126466	0.197015	-1.0341	-1.10251	-0.439055
Phenethicillin	O=C(O)C3N2C(=O)C(NC(=O)C(Oc1ccccc1)C)C2SC3(C)(C)	0.5	0.630152	EVS	reliable	0.100672	-0.371456	-0.653769	0.126466	0.828893	-0.127705	-0.090372	0.938053
Probenecid	O=C(O)c1ccc(cc1)S(=O)(=O)N(CCC)CCC	0.360555	0.220477	EVS	reliable	0.608364	0.0874649	-0.0149801	1.46167	-1.13763	-0.127705	-0.282394	-0.184035
Rosiglitazone	O=C3NC(O)=C(Cc2ccc(OCCN(c1ncccc1)C)cc2)S3	0.0447214	0.170332	EVS	reliable	0.899901	0.453785	0.715064	0.0430156	0.169274	0.627623	0.877028	-1.0001
Sulfinpyrazone	O=C2C(=C(O)N(c1ccccc1)N2c3ccccc3)CCS(=O)c4ccccc4	0.130384	0.107441	EVS	reliable	1.36491	1.19323	0.694005	1.39676	-0.823236	1.68508	1.76721	-0.337047
Valproic Acd	O=C(O)C(CCC)CCC	0.289828	0.439605	EVS	reliable	0.564316	0.0388946	-1.43295	0.302639	-0.129712	-1.0341	-1.10251	-0.337047
Valsartan	O=C(O)C(N(C(=O)CCCC)Cc1ccc(cc1)c3ccccc3(c2nn[nH]n2))C(C)C	0.2	0.13471	EVS	reliable	1.4253	1.30308	1.41001	1.62857	-0.786248	0.929755	1.92259	-0.847087
Verlukast	O=C(O)CCSC(c3cccc(C=Cc1nc2cc(ccc2(cc1))Cl)c3)SCCC(=O)N(C)C	0.02	0.154074	EVS	reliable	1.90484	2.28974	2.09794	0.5159	0.320308	1.23189	1.19424	-1.91817
Warfarin	O=C1Oc3ccccc3(C(O)=C1C(c2ccccc2)CC(=O)C)	0.122474	0.14299	EVS	reliable	0.536161	0.00848143	0.911615	0.404633	-0.613638	0.778689	0.761188	-0.796083
Zoledronic Acid	O=P(O)(O)C(O)(Cn1cncc1)P(=O)(O)O	0.883176	0.678406	EVS	reliable	-1.89286	0.0202836	-0.450199	-3.99041	-1.73252	-0.580902	-0.229369	0.785041

## Sheet: S5 - dataset Bases
Name	Standardized SMILES	Exp (square root of fraction unbound)	Prediction	Set	AD evaluation	ALOGP	MLOGP	P_VSA_p_3	P_VSA_e_2	P_VSA_ppp_L	H.046	SpMax2_Bh.v.	JGT	Eig02_AEA.bo.	SpMAD_B.v.	ATSC1m	CATS2D_07_DL	GATS5s	P_VSA_s_3	MATS5m	SpMax5_Bh.v.	SpMax2_Bh.p.	T.O..O.
Verapamil	N#CC(c1ccc(OC)c(OC)c1)(CCCN(C)CCc2ccc(OC)c(OC)c2)C(C)C	0.304959	0.27975	TS		5.535	3.23	182.198	182.198	88.483	9	3.861	0.52	4.264	1.451	16.926	0	1.511	39.16	-0.134	3.217	3.859	66
Atenolol	O=C(N)Cc1ccc(OCC(O)CNC(C)C)cc1	0.969536	0.872805	TS		0.669	0.925	77.922	77.922	61.276	0	3.554	0.498	3.647	1.365	9.836	3	0.959	22.366	0.093	2.766	3.553	20
Doxepin	O3c1ccccc1C(=CCCN(C)C)c2ccccc2C3	0.447214	0.314523	TS		3.908	3.528	129.297	129.297	100.563	0	3.735	0.345	4.045	1.518	9.497	0	1.124	27.218	-0.07	3.043	3.743	0
Hydromorphone	O=C1CCC5C4N(C)CCC25(c3c(OC12)c(O)ccc3C4)	0.927362	0.818667	TS		1.657	1.931	56.341	56.341	35.462	2	3.624	0.499	4.148	1.478	8.965	0	0.887	28.992	-0.057	2.97	3.624	12
Tizanidine	N3=C(Nc1c2nsnc2(ccc1Cl))NCC3	0.83666	0.698701	TS		2.485	1.231	105.584	66.435	58.101	0	3.556	0.327	3.893	1.532	2.674	0	0.653	47.482	0.261	2.479	3.534	0
Reboxetine	O(c3ccccc3(OC(c1ccccc1)C2OCCNC2))CC	0.13784	0.329109	TS		3.077	2.233	121.18	121.18	97.297	0	3.788	0.276	4.081	1.497	10.576	3	1.267	27.069	-0.028	3.115	3.79	12
Lidocaine	O=C(Nc1c(cccc1C)C)CN(CC)CC	0.574456	0.708814	TS		2.84	2.52	83.879	83.879	70.101	6	3.546	0.518	3.712	1.401	9.47	0	1.568	20.15	0.036	3.089	3.537	0
Ropivacaine	O=C(Nc1c(cccc1C)C)C2N(CCC)CCCC2	0.244949	0.431274	TS		3.961	2.877	83.086	83.086	71.414	11	3.726	0.439	4.042	1.404	11.372	0	1.9	28.182	-0.065	3.101	3.727	0
Imatinib	O=C(Nc3ccc(c(N=C1N=C(C=CN1)c2cnccc2)c3)C)c4ccc(cc4)CN5CCN(C)CC5	0.223607	0.270652	TS		3.628	2.907	177.271	177.271	116.33	3	3.85	0.385	4.245	1.545	14.153	0	1.254	38.145	0.177	3.497	3.849	0
Lamivudine	O=C1NC(=N)C=CN1C2OC(CO)SC2	0.969536	0.849889	TS		-0.59	0.015	58.247	58.247	41.696	0	3.477	0.501	3.694	1.44	4.969	2	1.327	39.723	0.039	2.654	3.506	14
Nomifensine	Nc1cccc3c1CN(C)CC3(c2ccccc2)	0.632456	0.481534	TS		2.583	2.895	100.731	100.731	85.367	0	3.766	0.373	3.981	1.53	8.254	2	0.875	16.525	-0.007	2.803	3.773	0
Cocaine	O=C(OC2CC1N(C)C(CC1)C2(C(=O)OC))c3ccccc3	0.34641	0.669759	TS		2.119	2.414	91.833	91.833	58.17	0	3.816	0.445	4.129	1.481	9.473	0	1.597	25.172	0.146	2.949	3.82	24
Streptomycin	O=CC3(O)(C(OC(OC1C(O)C(O)C(N=C(N)N)C(O)C1(N=C(N)N))C3(OC2OC(CO)C(O)C(O)C2(NC)))C)	0.806226	0.799343	TS		-6.417	-5.199	33.163	33.163	8.825	0	3.726	0.598	4.33	1.337	18.994	2	0.905	3.798	0.004	3.223	3.705	425
Lorcainide	O=C(N(c1ccc(cc1)Cl)C2CCN(CC2)C(C)C)Cc3ccccc3	0.387298	0.317696	TS		4.357	4.251	168.048	128.899	152.874	0	3.817	0.424	3.929	1.465	11.861	0	1.682	25.963	0.057	3.231	3.825	0
Flecainide	O=C(NCC1NCCCC1)c2cc(OCC(F)(F)F)ccc2(OCC(F)(F)F)	0.72111	0.570541	TS		3.569	2.515	83.325	83.325	39.218	2	3.692	0.545	4.106	1.36	7.71	1	0.562	39.377	0.254	3.225	3.698	14
Epirubicin	O=C(CO)C2(O)(C=C3C(O)=C4C(O)=C5C=CC=C(OC)C5(=C(O)C4(=C(O)C3(=C(OC1OC(C)C(O)C(N)C1)C2))))	0.5	0.643999	TS		0.033	-1.401	92.875	92.875	66.012	0	3.915	0.541	4.698	1.472	13.605	9	0.902	34.902	0.011	3.279	3.909	384
Amikacin	O=C(CCN)C(O)NC3CC(N)C(OC1OC(CN)C(O)C(O)C1(O))C(O)C3(OC2OC(CO)C(O)C(N)C2(O))	0.938083	0.882074	TS		-8.109	-6.123	15.133	15.133	5.069	0	3.678	0.544	4.155	1.318	20.907	5	1.022	14.414	-0.054	3.198	3.657	580
Naloxone	O=C1CCC5(O)(C4N(CC=C)CCC25(c3c(OC12)c(O)ccc3C4))	0.734847	0.796864	TS		1.395	1.527	75.293	75.293	60.705	0	3.633	0.562	4.311	1.479	9.868	0	0.836	31.098	-0.082	3.2	3.63	27
Citalopram	N#Cc1ccc3c(c1)COC3(c2ccc(F)cc2)CCCN(C)C	0.447214	0.368919	TS		3.721	3.3	133.359	133.359	84.145	0	3.778	0.513	4.113	1.51	9.251	0	0.453	33.63	-0.042	3.063	3.78	0
Traxoprodil	Oc1ccc(cc1)C(O)C(N3CCC(O)(c2ccccc2)CC3)C	0.793725	0.49884	TS		2.375	2.192	109.763	109.763	105.552	0	3.846	0.504	4.185	1.476	11.487	3	0.787	15.652	0.046	2.91	3.849	24
Dalfopristin	O=C2C=CC(C)C(OC(=O)C3N(C(=O)c1nc(oc1)CC(=O)CC(O)C=C(C=CCN2)C)CCC3S(=O)(=O)CCN(CC)CC)C(C)C	0.905539	0.485021	TS		2.302	1.186	169.846	169.846	111.122	12	3.785	0.527	4.35	1.419	25.227	3	1.085	51.728	0.02	3.544	3.786	282
Clozapine	N=2c4cc(ccc4(Nc1ccccc1C=2N3CCN(C)CC3))Cl	0.234521	0.452778	TS		3.947	2.965	139.586	100.437	108.668	0	3.743	0.409	4.148	1.513	8.36	0	0.755	25.707	0.115	2.93	3.751	0
Haloperidol	O=C(c1ccc(F)cc1)CCCN3CCC(O)(c2ccc(cc2)Cl)CC3	0.282843	0.328723	TS		3.888	4.006	155.54	116.391	131.468	0	3.858	0.499	4.179	1.467	9.782	1	0.624	40.581	0.104	3.058	3.858	9
Nicardipine	O=C(OC)C3=C(N=C(C)C(C(=O)OCCN(C)Cc1ccccc1)C3(c2cccc(c2)[N+](=O)[O-]))C	0.1	0.23312	TS		3.404	3.081	163.229	163.229	112.493	1	3.846	0.451	4.254	1.492	12.731	0	1.141	41.013	-0.071	3.304	3.853	94
Chlorpromazine	c1ccc3c(c1)N(c2cc(ccc2S3)Cl)CCCN(C)C	0.236643	0.364657	TS		4.74	3.768	173.356	134.208	140.236	0	3.709	0.413	4.028	1.468	8.417	0	0.731	51.081	0.063	2.946	3.719	0
Alosetron	O=C3c2c1ccccc1n(c2CCN3Cc4nc[nH]c4C)C	0.424264	0.641065	TS		1.868	1.845	91.369	91.369	55.023	0	3.779	0.417	4.214	1.558	8.294	1	1.255	27.624	0.057	2.962	3.754	0
Cimetidine	N#CNC(=NC)NCCSCc1[nH]cnc1C	0.883176	0.88287	TS		0.61	0.821	85.55	85.55	41.045	0	3.487	0.355	3.846	1.455	7.609	1	0.778	43.537	0.052	2.852	3.486	0
Trimetrexate	N=C3NC(=N)c1c(ccc(c1C)CNc2cc(OC)c(OC)c(OC)c2)N3	0.223607	0.325517	TS		3.17	1.966	116.513	116.513	56.287	3	3.828	0.49	4.419	1.479	10.714	0	1.313	37.133	-0.27	3.045	3.814	10
Metoclopramide	O=C(NCCN(CC)CC)c1cc(c(N)cc1(OC))Cl	0.774597	0.698481	TS		1.776	1.985	114.448	75.3	78.937	0	3.554	0.52	3.855	1.403	9.699	0	0.919	27.814	0.178	3.024	3.55	4
Biperiden	OC(c1ccccc1)(CCN2CCCCC2)C4CC3C=CC4(C3)	0.311448	0.415349	TS		3.649	3.959	91.044	91.044	84.726	8	3.801	0.38	3.948	1.475	13.113	1	1.428	24.71	0.027	2.972	3.81	0
Metoprolol	OC(COc1ccc(cc1)CCOC)CNC(C)C	0.938083	0.838595	TS		1.757	1.653	88.692	88.692	61.276	0	3.554	0.421	3.533	1.366	11.042	3	0.858	22.254	0.155	2.882	3.553	20
Recainam	O=C(Nc1c(cccc1C)C)NCCCNC(C)C	0.927362	0.676629	TS		2.31	2.375	83.879	83.879	72.635	6	3.569	0.475	3.609	1.356	10.849	0	1.251	20.15	0.033	3.101	3.572	0
Sisomicin	OC1C(OCC(O)(C)C1(NC))OC3C(O)C(OC2OC(=CCC2(N))CN)C(N)CC3(N)	0.387298	0.927998	TS		-4.871	-3.006	44.428	44.428	23.371	0	3.7	0.583	4.193	1.302	17.758	3	1.379	17.011	-0.127	3.139	3.685	112
Telithromycin	O=C2OC5(C)(C(OC(=O)C(C(=O)C(C)C(OC1OC(C)CC(N(C)C)C1(O))C(OC)(C)CC(C(=O)C(C)C5(N2CCCCn3cnc(c3)c4cnccc4))C)C)CC)	0.640312	0.533457	TS		3.892	1.082	200.398	200.398	105.412	15	3.847	0.555	4.517	1.411	29.569	2	1.064	47.047	-0.05	3.624	3.833	297
Diprafenone	O=C(c1ccccc1(OCC(O)CNC(C)(C)CC))CCc2ccccc2	0.130384	0.279821	TS		4.256	3.429	142.812	142.812	125.737	5	3.815	0.443	4.178	1.456	13.671	4	0.956	31.05	0.175	3.341	3.82	14
Selegiline	C#CCN(C)C(C)Cc1ccccc1	0.360555	0.57138	TS		3.794	3.299	112.78	112.78	102.278	0	3.547	0.413	3.682	1.478	7.244	0	1.094	7.826	0.115	2.76	3.546	0
Clindamycin	O=C(NC(C1OC(C(O)C(O)C1(O))SC)C(C)Cl)C2N(C)CC(CCC)C2	0.244949	0.630843	TS		1.383	0.247	119.019	79.871	96.622	7	3.716	0.55	4.11	1.311	15.473	4	1.275	46.633	0.019	3.121	3.72	46
Granisetron	O=C(NC2CC1N(C)C(CCC1)C2)c3nn(c4ccccc34)C	0.591608	0.683454	TS		2.402	2.245	79.549	79.549	53.151	2	3.834	0.432	4.067	1.484	11.21	0	1.536	24.851	0.088	3.073	3.837	0
Atomoxetine	O(c1ccccc1C)C(c2ccccc2)CCNC	0.141421	0.3826	TS		3.577	3.53	118.763	118.763	103.017	3	3.804	0.318	4.015	1.496	9.331	4	0.953	16.255	0.019	2.997	3.812	0
Clarithromycin	O=C3OC(CC)C(O)(C)C(O)C(C(=O)C(C)CC(OC)(C)C(OC1OC(C)CC(N(C)C)C1(O))C(C)C(OC2OC(C)C(O)C(OC)(C)C2)C3C)C	0.479583	0.496356	TS		2.061	0.036	149.993	149.993	98.39	15	3.73	0.661	4.502	1.312	31.172	7	0.946	22.463	-0.017	3.613	3.72	564
Pirmenol	OC(c1ncccc1)(c2ccccc2)CCCN3C(C)CCCC3C	0.360555	0.310646	TS		4.425	3.174	123.228	123.228	109.319	2	3.753	0.419	3.961	1.47	13.392	4	1.189	20.721	-0.027	3.19	3.758	0
Pindolol	OC(COc1cccc2[nH]ccc12)CNC(C)C	0.761577	0.88603	TS		1.926	1.306	81.261	81.261	58.128	0	3.558	0.414	3.537	1.445	9.206	3	1.064	16.659	-0.007	2.855	3.555	3
Acecainide (N-acetylprocainamide)	O=C(NCCN(CC)CC)c1ccc(cc1)NC(=O)C	0.948683	0.822422	TS		0.995	1.769	88.155	88.155	67.566	0	3.554	0.472	3.807	1.417	10.105	0	1.03	23.774	0.029	3.089	3.55	8
Sitagliptin	O=C(N2Cc1nnc(n1CC2)C(F)(F)F)CC(N)Cc3cc(F)c(F)cc3(F)	0.787401	0.735623	TS		2.144	4.051	78.007	78.007	27.207	0	3.813	0.597	4.349	1.398	5.028	0	0.966	51.295	-0.068	2.961	3.774	0
Alfentanil	O=C1N(N=NN1CCN3CCC(N(C(=O)CC)c2ccccc2)(COC)CC3)CC	0.293258	0.363014	TS		2.245	2.531	110.376	110.376	72.635	3	3.708	0.459	4.199	1.443	14.754	0	1.415	34.462	-0.165	3.269	3.71	26
Dofetilide	O=S(=O)(Nc2ccc(OCCN(C)CCc1ccc(cc1)NS(=O)(=O)C)cc2)C	0.6	0.510717	TS		2.624	1.143	135.483	135.483	81.53	0	3.875	0.551	4.643	1.416	17.484	0	0.853	25.281	0.002	3.457	3.956	118
Hydroxydihydroquinidine. 3(S)-	OC(c2ccnc1ccc(OC)cc12)C3N4CCC(C3)C(O)(C4)CC	0.685565	0.599566	TS		2.178	1.487	91.622	91.622	60.092	3	3.849	0.503	4.48	1.485	12.156	3	1.105	24.961	0.085	3.084	3.847	22
Paroxetine	Fc1ccc(cc1)C4CCNCC4(COc2ccc3OCOc3(c2))	0.244949	0.389849	TS		3.23	3.289	112.359	112.359	72.054	1	3.835	0.347	4.192	1.489	9.078	1	0.38	46.025	0.091	3.002	3.824	11
Methylphenidate	O=C(OC)C(c1ccccc1)C2NCCCC2	0.921954	0.717698	TS		2.18	2.266	78.35	78.35	58.17	2	3.649	0.311	3.611	1.476	8.486	0	1.665	20.086	-0.019	2.815	3.657	2
Amlodipine	O=C(OCC)C2=C(N=C(C)C(C(=O)OC)C2(c1ccccc1Cl))COCCN	0.0707107	0.415398	TS		1.492	1.641	151.238	112.089	101.075	1	3.7	0.424	4.124	1.43	10.712	1	1.443	45.651	-0.021	3.203	3.696	52
Promethazine	c1ccc3c(c1)N(c2ccccc2S3)CC(N(C)C)C	0.3	0.33404	TS		4.391	3.262	144.368	144.368	116.855	0	3.698	0.4	3.962	1.495	9.574	0	0.767	42.94	0.029	2.921	3.707	0
Maprotiline	c1ccc3c(c1)C4c2ccccc2C3(CCCNC)CC4	0.331662	0.41728	TS		4.116	4.841	109.192	109.192	98.69	7	3.698	0.377	3.962	1.536	10.463	5	0.969	24.986	-0.132	3.096	3.707	0
Tolamolol	O=C(N)c2ccc(OCCNCC(O)COc1ccccc1C)cc2	0.298329	0.398767	TS		2.026	1.659	119.594	119.594	91.006	3	3.836	0.39	4.162	1.451	10.91	5	0.942	34.959	-0.041	3.086	3.836	47
Tilidine	O=C(OCC)C2(c1ccccc1)(CCC=CC2(N(C)C))	0.458258	0.435394	TS		3.212	2.929	111.99	111.99	83.414	4	3.663	0.475	3.691	1.46	10.174	0	1.794	20.038	-0.21	3.066	3.671	2
Isepamicin	O=C(NC3CC(N)C(OC1OC(CN)C(O)C(O)C1(O))C(O)C3(OC2OCC(O)(C)C(NC)C2(O)))C(O)CN	0.974679	0.82815	TS		-7.233	-5.435	33.984	33.984	11.36	0	3.696	0.588	4.232	1.308	20.786	2	1.148	16.043	-0.106	3.19	3.68	474
Darifenacin	O=C(N)C(c1ccccc1)(c2ccccc2)C5CN(CCc3ccc4OCCc4(c3))CC5	0.141421	0.157921	TS		4.558	3.97	164.395	164.395	143.537	0	3.914	0.391	4.289	1.528	13.702	1	1.699	41.203	-0.108	3.36	3.914	12
Conivaptan	O=C(Nc1ccc(cc1)C(=O)N4c2ccccc2c3[nH]c(nc3CC4)C)c6ccccc6(c5ccccc5)	0.1	0.193937	TS		5.298	4.781	213.254	213.254	188.384	0	3.948	0.365	4.452	1.609	11.411	3	1.656	43.332	-0.148	3.622	3.945	8
Propoxyphene	O=C(OC(c1ccccc1)(Cc2ccccc2)C(C)CN(C)C)CC	0.489898	0.352437	TS		4.711	4.298	149.943	149.943	123.853	6	3.79	0.477	3.861	1.455	12.688	0	1.141	20.737	-0.014	3.22	3.799	2
Methamphetamine	c1ccc(cc1)CC(NC)C	0.921954	0.785865	TS		2.066	2.545	70.323	70.323	61.927	0	3.44	0.382	3.254	1.443	6.321	0	0.823	5.72	0.09	2.715	3.447	0
Palonosetron	O=C2c1cccc5c1C(CN2C4CN3CCC4(CC3))CCC5	0.616441	0.576752	TS		2.745	3.347	63.786	63.786	50.658	6	3.806	0.339	4.095	1.512	11.233	0	1.664	35.357	-0.01	2.91	3.809	0
Diltiazem	O=C(OC3C(=O)N(c1ccccc1SC3(c2ccc(OC)cc2))CCN(C)C)C	0.424264	0.251843	TS		3.2	2.671	173.374	173.374	120.04	0	3.799	0.446	4.133	1.464	11.919	0	1.005	61.063	0.043	3.219	3.803	34
Prilocaine	O=C(Nc1ccccc1C)C(NCCC)C	0.848528	0.720904	TS		2.37	2.257	79.668	79.668	70.101	6	3.557	0.461	3.832	1.429	8.652	1	1.375	15.287	0.094	2.859	3.553	0
Cocaethylene	O=C(OC2CC1N(C)C(CC1)C2(C(=O)OCC))c3ccccc3	0.8	0.43925	TS		2.467	2.651	94.367	94.367	66.996	0	3.816	0.428	4.129	1.46	10.385	0	1.876	29.764	0.091	3.055	3.82	24
Galanthamine	OC1C=CC24(c3c(OC2(C1))c(OC)ccc3CN(C)CC4)	0.911043	0.789878	TS		1.442	1.931	83.323	83.323	49.345	0	3.629	0.509	4.091	1.445	9.922	2	0.771	26.138	-0.108	2.98	3.632	14
Rizatriptan	n1cnn(c1)Cc2ccc3[nH]cc(c3(c2))CCN(C)C	0.927362	0.745116	TS		2.068	2.382	89.34	89.34	39.907	0	3.637	0.391	3.979	1.513	8.893	0	0.692	17.834	0.162	2.956	3.597	0
Chloroquine	N(=C1C=CNc2cc(ccc12)Cl)C(C)CCCN(CC)CC	0.655744	0.532469	TS		3.994	3.515	136.163	97.014	111.784	0	3.631	0.431	3.8	1.423	11.47	1	0.813	23.586	0.04	3.089	3.638	0
Mibefradil	O=C(OC2(CCc1cc(F)ccc1C2(C(C)C))(CCN(C)CCCc3nc4ccccc4([nH]3)))COC	0.0707107	0.252278	TS		5.587	4.463	154.04	154.04	103.028	9	3.969	0.483	4.458	1.431	17.174	1	1.164	50.776	-0.149	3.389	3.963	8
Timolol	OC(COc1nsnc1N2CCOCC2)CNC(C)(C)C	0.948683	0.83301	TS		1.128	1.223	84.539	84.539	26.476	0	3.612	0.459	4.103	1.343	12.266	0	1.032	58.063	-0.029	2.91	3.616	18
Sotalol	O=S(=O)(Nc1ccc(cc1)C(O)CNC(C)C)C	0.787401	0.780657	TS		0.967	0.709	76.601	76.601	58.741	0	3.693	0.637	4.101	1.365	12.152	0	0.996	8.048	0.001	2.715	3.788	18
Trimethoprim	N=C1NC=C(C(=N)N1)Cc2cc(OC)c(OC)c(OC)c2	0.707107	0.780495	TS		1.372	1.261	89.512	89.512	27.858	2	3.628	0.514	4.185	1.476	8.338	2	1.091	28.863	-0.245	2.913	3.603	10
Erythromycin	O=C3OC(CC)C(O)(C)C(O)C(C(=O)C(C)CC(O)(C)C(OC1OC(C)CC(N(C)C)C1(O))C(C)C(OC2OC(C)C(O)C(OC)(C)C2)C3C)C	0.316228	0.492314	TS		1.652	-0.139	139.11	139.11	98.39	15	3.73	0.669	4.484	1.303	30.331	10	1.004	22.463	-0.038	3.611	3.72	564
Naltrexone	O=C1CCC5(O)(C4N(CCC25(c3c(OC12)c(O)ccc3C4))CC6CC6)	0.888819	0.716619	TS		1.598	1.841	55.119	55.119	40.531	4	3.787	0.55	4.312	1.462	10.971	0	0.831	36.167	-0.102	3.201	3.799	27
Trimipramine	c1ccc3c(c1)N(c2ccccc2CC3)CC(C)CN(C)C	0.225832	0.333042	TS		4.837	4.104	122.593	122.593	96.075	7	3.74	0.391	4.045	1.464	11.659	0	1.093	21.165	-0.189	3.19	3.748	0
Esmolol	O=C(OC)CCc1ccc(OCC(O)CNC(C)C)cc1	0.768115	0.778235	TS		1.978	1.836	93.826	93.826	63.81	2	3.555	0.463	3.657	1.394	11.095	3	0.612	27.387	0.184	2.975	3.553	43
Procainamide	O=C(NCCN(CC)CC)c1ccc(N)cc1	0.916515	0.877735	TS		1.128	1.717	74.625	74.625	58.741	0	3.553	0.467	3.66	1.426	9.237	0	1.07	19.07	0.092	2.974	3.549	0
Amitriptyline	c1ccc3c(c1)C(=CCCN(C)C)c2ccccc2CC3	0.264575	0.315241	TS		4.772	4.761	127.716	127.716	108.818	4	3.74	0.345	4.045	1.517	10.243	0	1.076	25.637	-0.064	3.201	3.748	0
Betaxolol	OC(COc1ccc(cc1)CCOCC2CC2)CNC(C)C	0.632456	0.673861	TS		2.577	1.991	87.471	87.471	66.345	4	3.775	0.391	3.66	1.374	12.941	3	0.878	31.915	0.086	3.225	3.788	20
Piritramide	N#CC(c1ccccc1)(c2ccccc2)CCN4CCC(C(=O)N)(N3CCCCC3)CC4	0.246982	0.206691	TS		3.515	2.866	148.176	148.176	116.341	2	3.81	0.433	4.637	1.518	15.344	1	1.431	36.812	-0.017	3.4	3.804	0
Tamsulosin	O=S(=O)(N)c1cc(ccc1(OC))CC(NCCOc2ccccc2(OCC))C	0.1	0.402806	TS		2.843	1.724	134.966	134.966	89.704	0	3.822	0.475	4.196	1.434	15.731	2	0.837	34.292	-0.198	3.245	3.818	82
Vecuronium Bromide	O=C(OC5CC6CCC1C(CCC2(C)(C(OC(=O)C)C(CC12)[N+]3(C)(CCCCC3)))C6(C)(CC5(N4CCCCC4)))C	0.5	0.583067	TS		4.148	1.474	99.452	99.452	68.25	22	3.836	0.56	4.599	1.346	25.591	0	0.695	55.754	0.049	3.408	3.835	52
Nalmefene	Oc6ccc5c1c6(OC2C(=C)CCC3(O)(C(N(CCC123)CC4CC4)C5))	0.806226	0.601484	TS		2.795	2.852	68.938	68.938	59.483	6	3.787	0.55	4.312	1.463	12.012	0	0.853	34.219	-0.127	3.202	3.799	13
Domperidone	O=C2Nc1ccccc1N2CCCN5CCC(N4C(=O)Nc3cc(ccc34)Cl)CC5	0.286356	0.374403	TS		2.454	2.533	144.588	105.439	113.086	0	3.88	0.41	4.428	1.493	10.553	0	1.412	39.106	-0.031	3.204	3.871	12
Etilefrine	Oc1cccc(c1)C(O)CNCC	0.877496	0.905765	TS		0.938	1.097	54.127	54.127	49.916	0	3.409	0.437	3.494	1.412	6.746	0	1.048	7.397	0.023	2.614	3.409	5
Phencyclidine	c1ccc(cc1)C3(N2CCCCC2)(CCCCC3)	0.591608	0.502864	TS		4.535	4.01	75.054	75.054	70.843	8	3.668	0.293	3.594	1.473	10.971	0	1.134	27.673	-0.102	2.91	3.679	0
Bupivacaine	O=C(Nc1c(cccc1C)C)C2N(CCCC)CCCC2	0.236643	0.368038	TS		4.417	3.115	85.621	85.621	73.948	13	3.73	0.418	4.042	1.41	12.176	1	1.878	30.717	-0.024	3.101	3.731	0
NK 611	O=C5OCC6C(OC1OC2COC(OC2(C(O)C1(N(C)C)))C)c3cc7OCOc7(cc3C(c4cc(OC)c(O)c(OC)c4)C56)	0.114018	0.514823	TS		1.588	0.516	139.565	139.565	56.287	1	3.794	0.443	4.386	1.431	17.301	6	1.114	53.557	-0.021	3.385	3.781	513
Cibenzoline	N1=C(NCC1)C4CC4(c2ccccc2)(c3ccccc3)	0.707107	0.421674	TS		2.928	3.84	110.207	110.207	103.668	2	3.743	0.335	3.91	1.583	8.276	2	0.608	15.445	0.019	2.715	3.753	0
Naratriptan	O=S(=O)(NC)CCc1ccc2[nH]cc(c2(c1))C3CCN(C)CC3	0.83666	0.739306	TS		2.248	1.251	83.879	83.879	44.976	1	3.802	0.502	4.584	1.481	14.682	1	0.374	23.803	0.121	3.023	3.932	2
Risperidone	O=C1C(=C(N=C2N1CCCC2)C)CCN5CCC(c4noc3cc(F)ccc34)CC5	0.316228	0.406697	TS		3.318	3.613	93.146	93.146	58.22	2	3.838	0.414	4.494	1.489	12.374	0	1.106	55.892	-0.109	3.208	3.822	11
Dexfenfluramine	FC(F)(F)c1cccc(c1)CC(NCC)C	0.812404	0.61728	TS		3.357	3.79	74.326	74.326	64.461	0	3.493	0.591	3.826	1.345	6.749	0	0.724	11.011	0.001	2.776	3.494	0
Sumatriptan	O=S(=O)(NC)Cc1ccc2[nH]cc(c2(c1))CCN(C)C	0.911043	0.748886	TS		1.631	0.894	85.101	85.101	39.907	0	3.77	0.572	4.537	1.456	12.657	1	0.862	16.628	0.118	2.946	3.888	2
Rivastigmine	O=C(Oc1cccc(c1)C(N(C)C)C)N(C)CC	0.774597	0.626756	TS		2.599	2.118	98.042	98.042	58.741	0	3.458	0.534	3.914	1.409	9.686	0	1.398	17.297	0.05	2.938	3.438	2
Kanamycin	OCC3OC(OC2C(O)C(OC1OC(CN)C(O)C(O)C1(O))C(N)CC2(N))C(O)C(N)C3(O)	0.994987	0.855586	TS		-7.143	-5.21	5.359	5.359	2.535	0	3.678	0.56	4.154	1.308	17.696	2	1.034	4.64	-0.067	3.159	3.656	376
Bevantolol	OC(COc1cccc(c1)C)CNCCc2ccc(OC)c(OC)c2	0.122474	0.293878	TS		3.264	2.332	130.365	130.365	84.065	3	3.838	0.406	4.044	1.439	12.271	6	1.198	33.44	-0.147	3.011	3.84	46
Irinotecan	O=C(Oc3ccc4nc2C1=CC5=C(C(=O)N1Cc2c(c4(c3))CC)COC(=O)C5(O)CC)N7CCC(N6CCCCC6)CC7	0.714143	0.324853	TS		3.686	2.813	135.293	135.293	88.612	10	3.858	0.463	4.679	1.508	17.498	1	1.035	79.737	-0.014	3.545	3.845	119
Propafenone	O=C(c1ccccc1(OCC(O)CNCCC))CCc2ccccc2	0.194936	0.264899	TS		3.673	2.995	127.267	127.267	108.086	5	3.815	0.328	3.897	1.479	11.986	4	1.208	33.155	-0.008	3.328	3.82	14
Buflomedil	O=C(c1c(OC)cc(OC)cc1(OC))CCCN2CCCC2	0.632456	0.582723	TS		2.557	1.679	92.106	92.106	32.276	0	3.688	0.423	3.721	1.427	11.298	0	1.299	40.505	-0.021	3.026	3.689	26
Amantadine	NC23(CC1CC(CC(C1)C2)C3)	0.574456	0.756904	TS		1.495	2.502	15.207	15.207	15.207	9	3.133	0.521	3.506	1.296	7.569	0	1.824	15.207	-0.199	2.228	3.14	0
Flupirtine	O=C(OCC)NC=2C=CC(=NCc1ccc(F)cc1)NC=2(N)	0.387298	0.574938	TS		1.517	2.322	98.862	98.862	68.868	0	3.726	0.456	4.02	1.467	7.526	5	0.876	33.18	0.112	2.949	3.71	2
Meperidine	O=C(OCC)C2(c1ccccc1)(CCN(C)CC2)	0.648074	0.719287	TS		2.446	2.522	88.853	88.853	64.461	0	3.61	0.481	3.631	1.446	9.337	0	1.911	24.25	-0.066	2.91	3.612	2
Atropine	O=C(OC2CC1N(C)C(CC1)C2)C(c3ccccc3)CO	0.781025	0.713163	TS		1.721	2.207	76.293	76.293	60.705	0	3.824	0.421	4.077	1.441	10.51	0	1.602	20.515	0.182	2.926	3.828	10
Promazine	c1ccc3c(c1)N(c2ccccc2S3)CCCN(C)C	0.331662	0.329498	TS		4.075	3.262	140.183	140.183	110.564	0	3.698	0.361	3.962	1.492	9.574	0	0.948	47.58	-0.159	2.919	3.707	0
Oxybutynin	O=C(OCC#CCN(CC)CC)C(O)(c1ccccc1)C2CCCCC2	0.0583095	0.370177	TS		4.646	3.26	133.052	133.052	114.951	10	3.694	0.407	3.863	1.464	13.67	0	1.848	33.959	-0.001	3.242	3.709	8
Nelarabine	N=C3N=C1C(N=CN1C2OC(CO)C(O)C2(O))=C(OC)N3	0.894427	0.888501	TS		-1.12	-0.603	28.85	28.85	0	0	3.632	0.495	4.172	1.474	7.121	0	0.949	9.348	-0.042	2.942	3.608	51
Triamterene	N=C1NC(=N)C=2N=C(C(=N)NC=2(N1))c3ccccc3	0.648074	0.766081	TS		0.799	1.786	64.963	64.963	50.567	0	3.674	0.468	4.166	1.569	5.036	7	1.566	17.582	-0.337	2.76	3.649	0
Morphine	Oc5ccc4c1c5(OC2C(O)C=CC3C(N(C)CCC123)C4)	0.806226	0.878135	TS		1.387	1.931	65.091	65.091	49.345	0	3.63	0.499	4.151	1.478	9.135	0	0.897	18.789	-0.054	2.963	3.631	12
Alprenolol	OC(COc1ccccc1CC=C)CNC(C)C	0.424264	0.627098	TS		2.64	2.37	98.46	98.46	86.519	2	3.552	0.426	3.422	1.394	10.046	5	0.951	17.662	0.012	2.803	3.552	3
Hydroxyimipramine. 2-	Oc1ccc3c(c1)CCc2ccccc2N3CCCN(C)C	0.6	0.348359	TS		4.12	3.308	106.826	106.826	80.308	4	3.742	0.408	4.098	1.462	10.953	3	0.757	23.7	-0.096	3.157	3.747	0
Tolterodine	Oc1ccc(cc1C(c2ccccc2)CCN(C(C)C)C(C)C)C	0.192354	0.403696	TS		5.636	4.67	134.133	134.133	132.027	4	3.765	0.457	3.933	1.416	13.414	1	0.854	14.197	-0.013	3.271	3.772	0
Vinblastine	O=C(OC2C(O)(C(=O)OC)C5N(c1cc(OC)c(cc1C45(CCN3CC=CC2(CC)C34))C9(C(=O)OC)(c7[nH]c6ccccc6c7CCN8CC(CC(O)(C8)CC)C9))C)C	0.374166	0.522739	TS		4.887	2.695	215.672	215.672	129.622	10	4.035	0.57	4.938	1.467	27.078	5	1.001	72.34	-0.039	3.538	4.028	281
Nalbuphine	Oc6ccc5c1c6(OC2C(O)CCC3(O)(C(N(CCC123)CC4CCC4)C5))	0.707107	0.78182	TS		2.094	2.154	52.52	52.52	43.065	6	3.773	0.535	4.312	1.399	13.032	1	0.872	33.568	-0.102	3.202	3.786	27
Indoramin	O=C(NC3CCN(CCc2c[nH]c1ccccc12)CC3)c4ccccc4	0.387298	0.250891	TS		3.347	2.883	124.047	124.047	101.834	0	3.855	0.33	4.155	1.554	11.465	3	1.594	29.714	0.06	3.161	3.857	0
Quinine	OC(c2ccnc1ccc(OC)cc12)C3N4CCC(C3)C(C=C)C4	0.547723	0.537809	TS		2.734	2.192	105.505	105.505	73.976	1	3.848	0.417	4.136	1.539	11.142	1	1.429	22.427	0.09	3.083	3.85	6
Tubocurarine	Oc7ccc4cc7(Oc1cc2c(cc1(OC))CCN(C)C2Cc6ccc(Oc3c(O)c(OC)cc5c3C(C4)[N+](C)(C)CC5)cc6)	0.761577	0.364144	TS		5.361	-0.854	206.641	206.641	124.014	0	3.935	0.478	4.48	1.482	19.234	5	0.885	64.924	0.122	3.512	3.931	115
Vancomycin	O=C(N)CC2NC(=O)C(NC(=O)C(NC)CC(C)C)C(O)c%10ccc(Oc9cc3cc(Oc1ccc(cc1Cl)C(O)C=5NC(O)=C(NC(=O)C3(NC2(=O)))c4ccc(O)c(c4)c6c(O)cc(O)cc6(C(NC=5(O))=C(O)O))c9(OC8OC(CO)C(O)C(O)C8(OC7OC(C)C(O)C(N)(C)C7)))c(c%10)Cl	0.83666	0.480991	TS		0.852	-6.097	340.819	262.522	266.692	7	3.936	0.518	4.506	1.428	33.944	43	0.865	94.914	0.066	3.759	3.929	3233
Mexiletine	O(c1c(cccc1C)C)CC(N)C	0.6	0.771521	TS		2.335	2.224	71.111	71.111	61.276	6	3.445	0.522	3.232	1.345	7.368	1	0.79	16.207	-0.379	2.629	3.449	0
Ondansetron	O=C3c2c1ccccc1n(c2CCC3Cn4ccnc4C)C	0.519615	0.507598	TS		2.635	2.464	98.517	98.517	57.558	2	3.788	0.417	4.214	1.558	8.686	0	1.229	25.296	0.015	2.963	3.765	0
Fenoterol	Oc1ccc(cc1)CC(NCC(O)c2cc(O)cc(O)c2)C	0.728011	0.687338	TS		2.337	1.635	86.17	86.17	84.065	0	3.837	0.517	4.026	1.427	9.713	3	0.769	11.011	0.014	2.824	3.837	50
Bufuralol	OC(c2oc1c(cccc1CC)c2)CNC(C)(C)C	0.43589	0.584824	TS		3.326	2.352	93.89	93.89	81.499	5	3.613	0.57	4.106	1.407	10.31	4	0.951	20.684	0.009	2.993	3.617	3
Disopyramide	O=C(N)C(c1ncccc1)(c2ccccc2)CCN(C(C)C)C(C)C	0.4	0.328782	TS		3.418	2.473	135.445	135.445	116.831	0	3.706	0.493	3.871	1.45	12.755	4	1.246	15.287	-0.038	3.271	3.708	0
Amphetamine	NC(C)Cc1ccccc1	0.894427	0.799625	TS		1.635	2.242	61.927	61.927	61.927	0	3.402	0.394	3.152	1.418	5.516	0	1.261	5.72	-0.232	2.342	3.413	0
Azelastine	O=C2c1ccccc1C(=NN2C3CCN(C)CCC3)Cc4ccc(cc4)Cl	0.412311	0.286062	TS		4.094	4.177	158.223	119.075	134.653	0	3.82	0.402	4.026	1.506	10.514	0	1.495	34.868	0.09	3.155	3.827	0
Chlorpheniramine	n1ccccc1C(c2ccc(cc2)Cl)CCN(C)C	0.83666	0.455328	TS		3.697	3.138	145.406	106.257	111.202	0	3.711	0.398	3.861	1.474	8.189	0	0.641	14.083	0.074	2.738	3.714	0
Nicotine	n1cccc(c1)C2N(C)CCC2	0.974679	0.838689	TS		1.243	1.272	55.804	55.804	27.207	0	3.542	0.308	3.47	1.484	6.329	0	1.167	10.36	-0.041	2.549	3.543	0
Perphenazine	OCCN1CCN(CC1)CCCN4c2ccccc2Sc3ccc(cc34)Cl	0.264575	0.315413	TS		4.158	2.634	167.092	127.943	140.236	0	3.709	0.358	4.028	1.463	12.017	0	0.915	61.61	0.106	3.176	3.719	0
Imipramine	c1ccc3c(c1)N(c2ccccc2CC3)CCCN(C)C	0.273861	0.321387	TS		4.388	3.876	116.302	116.302	89.785	4	3.74	0.345	4.045	1.488	10.824	0	0.957	23.7	-0.101	3.155	3.748	0
Propranolol	OC(COc1cccc2ccccc12)CNC(C)C	0.360555	0.574495	TS		2.54	2.534	101.072	101.072	89.13	0	3.559	0.399	3.545	1.465	9.476	6	1.053	17.087	0.012	2.958	3.557	3
Rocuronium	O=C(OC3C(CC4C5CCC2CC(O)C(N1CCOCC1)CC2(C)C5(CCC34(C)))[N+]6(CC=C)(CCCC6))C	0.734847	0.567767	TS		2.7	0.294	101.434	101.434	74.53	18	3.844	0.55	4.606	1.366	24.114	2	0.801	49.715	0.028	3.348	3.842	56
Amiodarone	O=C(c1cc(c(OCCN(CC)CC)c(c1)I)I)c2c3ccccc3(oc2CCCC)	0.0141421	0.210667	TS		7.239	5.106	134.772	248.336	213.445	7	3.872	0.429	4.399	1.484	5.041	0	1.419	51.438	-0.03	3.308	4.004	18
Tocainide	O=C(Nc1c(cccc1C)C)C(N)C	0.932738	0.811466	TS		1.552	1.704	68.737	68.737	61.276	6	3.474	0.552	3.809	1.404	7.011	1	0.742	13.833	0.059	2.716	3.461	0
Azimilide	O=C3N(N=Cc1oc(cc1)c2ccc(cc2)Cl)C=C(O)N3CCCCN4CCN(C)CC4	0.244949	0.273172	TS		3.67	2.669	162.06	122.912	104.261	0	3.717	0.427	4.304	1.473	12.531	1	1.025	39.563	0.134	3.382	3.7	17
Adinazolam	n1nc(n2c4ccc(cc4(C(=NCc12)c3ccccc3))Cl)CN(C)C	0.556776	0.347094	TS		3.946	4.412	156.004	116.855	121.33	0	3.786	0.392	4.274	1.532	7.555	0	1.014	24.253	-0.077	3.122	3.788	0
Acetylmethadol. L-	O=C(OC(CC)C(c1ccccc1)(c2ccccc2)CC(N(C)C)C)C	0.447214	0.426976	TS		4.738	4.513	156.662	156.662	132.678	3	3.743	0.477	3.736	1.453	13.517	0	0.795	18.632	0.074	3.227	3.753	2
Aripiprazole	O=C4Nc3cc(OCCCCN2CCN(c1cccc(c1Cl)Cl)CC2)ccc3CC4	0.1	0.26338	TS		4.999	3.61	186.062	107.765	148.478	2	3.869	0.388	4.302	1.457	11.489	1	0.785	50.907	-0.006	3.347	3.872	6
Moclobemide	O=C(NCCN1CCOCC1)c2ccc(cc2)Cl	0.877496	0.743984	TS		1.529	1.588	106.052	66.903	80.239	0	3.606	0.364	3.661	1.441	7.331	0	1.215	28.998	0.13	2.91	3.592	8
Terbutaline	Oc1cc(O)cc(c1)C(O)CNC(C)(C)C	0.866025	0.824643	TS		1.253	1.129	60.196	60.196	58.09	0	3.59	0.668	4.094	1.3	8.571	0	0.925	5.291	0.109	2.627	3.596	14
Eletriptan	O=S(=O)(c1ccccc1)CCc2ccc3[nH]cc(c3(c2))CC4N(C)CCC4	0.387298	0.252518	TS		4.439	3.213	125.082	125.082	94.892	0	3.972	0.447	4.554	1.538	14.596	0	0.879	25.783	0.138	3.336	4.03	2
Hydroxystaurosporine. 7-	O=C1NC(O)c8c1c3c2ccccc2n6c3c5c8(c4ccccc4n5C7(OC6CC(NC)C7(OC))(C))	0.0469042	0.252042	TS		3.48	2.389	136.393	136.393	103.833	0	3.957	0.403	4.748	1.569	12.148	14	0.791	32.479	-0.079	3.328	3.953	38
Pyrimethamine	N=C2NC(=N)C(c1ccc(cc1)Cl)=C(N2)CC	0.308221	0.590065	TS		2.667	3.048	105.269	66.12	94.785	3	3.601	0.517	3.896	1.503	5.483	5	1.375	19.39	-0.192	2.715	3.594	0
Clomipramine	c1ccc3c(c1)N(c2cc(ccc2CC3)Cl)CCCN(C)C	0.170294	0.340042	TS		5.052	4.372	149.475	110.327	119.457	4	3.749	0.395	4.093	1.459	10.198	0	0.703	27.2	0.018	3.157	3.759	0
Almotriptan	O=S(=O)(N1CCCC1)Cc2ccc3[nH]cc(c3(c2))CCN(C)C	0.774597	0.673217	TS		2.628	1.251	85.985	85.985	44.976	0	3.841	0.506	4.543	1.451	14.669	0	1.649	25.909	0.013	3.208	3.926	2
Mirtazapine	n1cccc3c1N4CCN(C)CC4(c2ccccc2C3)	0.387298	0.45504	TS		3.095	3.115	95.038	95.038	68.949	2	3.695	0.345	4.09	1.53	8.871	0	0.972	20.736	-0.046	2.963	3.693	0
Dexmedetomidine	n1c[nH]cc1C(c2cccc(c2C)C)C	0.244949	0.593186	TS		3.134	2.753	84.884	84.884	64.461	9	3.681	0.413	3.982	1.51	7.153	2	0.861	12.313	-0.009	2.86	3.661	0
Ergotamine	O=C(NC1(OC3(O)(N(C1(=O))C(C(=O)N2CCCC23)Cc4ccccc4))C)C7=CC8c6cccc5[nH]cc(c56)CC8(N(C)C7)	0.141421	0.253471	TS		3.267	2.481	157.478	157.478	119.565	0	3.909	0.497	4.694	1.517	16.238	7	1.378	45.923	-0.092	3.517	3.9	47
Carvedilol	OC(COc2cccc3[nH]c1ccccc1c23)CNCCOc4ccccc4(OC)	0.141421	0.193337	TS		4.015	2.195	153.682	153.682	109.385	0	3.821	0.32	4.192	1.531	12.044	5	1.231	38.561	-0.182	3.237	3.816	38
R-Apomorphine	Oc1ccc4c(c1(O))c2cccc3c2C(N(C)CC3)C4	0.238747	0.535968	TS		3.065	2.571	78.88	78.88	68.378	0	3.713	0.418	4.246	1.525	7.962	2	0.818	23.103	0.013	2.88	3.713	3
Hydroxychloroquine	OCCN(CC)CCCC(N=C1C=CNc2cc(ccc12)Cl)C	0.754983	0.530735	TS		3.106	2.707	127.337	88.189	102.959	0	3.632	0.415	3.8	1.409	11.575	1	0.999	23.586	0.006	3.108	3.637	0
Acebutolol	O=C(Nc1ccc(OCC(O)CNC(C)C)c(c1)C(=O)C)CCC	0.860233	0.656856	TS		1.615	1.589	96.521	96.521	71.984	5	3.553	0.51	3.796	1.364	12.353	3	1.187	32.791	-0.029	3.252	3.552	38
Oxycodone	O=C1CCC5(O)(C4N(C)CCC25(c3c(OC12)c(OC)ccc3C4))	0.74162	0.836344	TS		1.029	1.381	72.467	72.467	35.462	0	3.631	0.568	4.323	1.465	9.905	0	0.92	34.235	-0.087	3.03	3.627	27
Nefazodone	O=C1N(N=C(N1CCOc2ccccc2)CC)CCCN4CCN(c3cccc(c3)Cl)CC4	0.1	0.204416	TS		4.416	4.236	175.766	136.617	138.329	3	3.811	0.368	4.157	1.478	14.422	0	1.278	42.506	-0.037	3.325	3.813	5
Abacavir	N=C2NC(=NC1CC1)c3ncn(c3(N2))C4C=CC(CO)C4	0.707107	0.666769	TS		0.869	2.026	44.486	44.486	26.556	0	3.758	0.416	4.02	1.49	8.656	4	0.922	16.915	-0.12	2.927	3.763	0
Itraconazole	O=C1N(N=CN1c2ccc(cc2)N7CCN(c6ccc(OCC3OC(OC3)(c4ccc(cc4Cl)Cl)Cn5ncnc5)cc6)CC7)C(C)CC	0.0447214	0.192495	TS		6.467	5.127	276.266	197.969	205.907	3	3.878	0.432	4.371	1.498	16.301	0	1.238	50.224	0.003	3.611	3.876	61
Codeine	OC1C=CC5C4N(C)CCC25(c3c(OC12)c(OC)ccc3C4)	0.83666	0.818271	TS		1.638	2.169	81.217	81.217	49.345	0	3.635	0.499	4.171	1.484	10.039	0	1.05	24.033	-0.08	3.028	3.635	12
Clonidine	N2=C(Nc1c(cccc1Cl)Cl)NCC2	0.748331	0.645594	TS		3.021	2.66	122.594	44.297	106.726	0	3.545	0.389	3.814	1.445	2.612	0	0.675	15.868	0.102	2.461	3.524	0
Methadone	O=C(CC)C(c1ccccc1)(c2ccccc2)CC(N(C)C)C	0.458258	0.436503	TS		4.32	4.103	145.779	145.779	123.853	3	3.743	0.476	3.736	1.498	11.683	0	1.27	16.574	0.083	3.088	3.753	0
Vardenafil	O=C1NC(=Nn2c(nc(c12)C)CCC)c3cc(ccc3(OCC))S(=O)(=O)N4CCN(CC)CC4	0.223607	0.410835	TS		2.873	2.537	114.581	114.581	71.984	5	3.856	0.509	4.646	1.469	17.636	1	1.393	45.044	-0.004	3.384	3.838	36
Netilmicin	OC3C(OC1OC(=CCC1(N))CN)C(N)CC(NCC)C3(OC2OCC(O)(C)C(NC)C2(O))	1	0.616222	TS		-4.091	-2.555	55.358	55.358	32.196	0	3.7	0.556	4.205	1.303	19.448	3	1.335	19.116	-0.102	3.18	3.685	112
Quinacrine	N(=C1c3ccc(cc3(Nc2ccc(OC)cc12))Cl)C(C)CCCN(CC)CC	0.360555	0.28141	TS		5.719	3.908	168.136	128.988	133.922	0	3.716	0.441	4.093	1.456	13.39	1	0.697	34.772	0.093	3.138	3.721	0
Albuterol (salbutamol)	Oc1ccc(cc1CO)C(O)CNC(C)(C)C	0.959166	0.869699	EVS	reliable	0.916	1.133	63.381	63.381	61.276	0	3.594	0.635	4.1	1.332	9.387	0	0.831	8.477	0.144	2.655	3.599	16
Azithromycin	O=C3OC(CC)C(O)(C)C(O)C(N(C)CC(C)CC(O)(C)C(OC1OC(C)CC(N(C)C)C1(O))C(C)C(OC2OC(C)C(O)C(OC)(C)C2)C3C)C	0.938083	0.420576	EVS	reliable	2.078	0.143	144.479	144.479	98.39	12	3.718	0.667	4.485	1.282	32.491	12	1.141	19.435	-0.056	3.608	3.706	475
Bisoprolol	OC(COc1ccc(cc1)COCCOC(C)C)CNC(C)C	0.812404	0.697405	EVS	reliable	2.031	1.595	102.11	102.11	76.391	0	3.554	0.415	3.534	1.325	13.69	3	0.894	28.904	0.116	3.221	3.553	42
Bromopride	O=C(NCCN(CC)CC)c1cc(c(N)cc1(OC))Br	0.774597	0.721823	EVS	reliable	1.86	2.11	120.808	74.854	85.743	0	3.554	0.52	3.855	1.406	8.922	0	1.037	27.368	0.133	3.03	3.551	4
Buprenorphine	Oc7ccc6c2c7(OC3C1(OC)(CCC4(CC1(C(O)(C)C(C)(C)C))(C(N(CCC234)CC5CC5)C6)))	0.2	0.475943	EVS	unreliable	3.898	3.806	98.704	98.704	78.366	17	3.787	0.652	4.803	1.385	19.31	1	0.762	33.568	0.013	3.399	3.799	29
Butorphanol	Oc1ccc3c(c1)C45(CCN(CC2CCC2)C(C3)C5(O)(CCCC4))	0.412311	0.58172	EVS	unreliable	3.821	3.482	61.822	61.822	57.611	12	3.77	0.515	4.13	1.392	13.51	2	0.893	33.393	-0.051	3.174	3.784	6
Desipramine	c1ccc3c(c1)N(c2ccccc2CC3)CCCNC	0.4	0.376908	EVS	reliable	3.852	3.644	107.906	107.906	89.785	4	3.74	0.293	4.045	1.52	9.974	6	0.925	23.7	-0.122	3.062	3.748	0
Dihydroquinidine	OC(c2ccnc1ccc(OC)cc12)C3N4CCC(C3)C(C4)CC	0.469042	0.428635	EVS	reliable	3.125	2.275	91.622	91.622	60.092	6	3.846	0.417	4.13	1.507	12.062	1	1.371	24.961	0.088	3.084	3.85	6
Diphenhydramine	O(CCN(C)C)C(c1ccccc1)c2ccccc2	0.43589	0.433952	EVS	reliable	3.385	3.262	124.624	124.624	101.134	0	3.743	0.31	3.736	1.496	9.335	0	1.65	13.069	-0.022	2.871	3.753	0
Encainide	O=C(Nc1ccccc1CCC2N(C)CCCC2)c3ccc(OC)cc3	0.509902	0.250314	EVS	reliable	4.395	3.496	128.944	128.944	94.854	4	3.818	0.384	4.114	1.489	12.617	1	1.049	33.854	0.152	3.167	3.82	6
Ethambutol	OCC(NCCNC(CO)CC)CC	0.424264	0.876864	EVS	unreliable	0.111	0.37	26.931	26.931	22.719	6	3.52	0.394	3.414	1.269	9.882	0	1.2	9.28	-0.032	2.896	3.527	9
Fentanyl	O=C(N(c1ccccc1)C3CCN(CCc2ccccc2)CC3)CC	0.4	0.316696	EVS	reliable	3.839	3.768	130.69	130.69	116.911	3	3.833	0.329	3.904	1.513	12.492	0	1.533	27.102	-0.034	3.213	3.838	0
Frovatriptan	O=C(N)c1ccc2[nH]c3c(c2(c1))CC(NC)CC3	0.921954	0.846174	EVS	reliable	1.414	1.234	62.978	62.978	44.976	0	3.626	0.462	4.042	1.521	7.909	2	0.611	26.153	0.157	2.921	3.629	0
Gefitinib	Fc4ccc(N=C2N=CNc3cc(OC)c(OCCCN1CCOCC1)cc23)cc4Cl	0.298329	0.277015	EVS	reliable	3.818	2.907	162.796	123.647	92.25	0	3.805	0.376	4.229	1.479	10.201	2	0.47	56.764	0.09	3.247	3.803	20
Gemcitabine	O=C1NC(=N)C=CN1C2OC(CO)C(O)C2(F)(F)	1	0.899621	EVS	unreliable	-1.393	-0.124	26.951	26.951	9.476	0	3.542	0.65	4.05	1.397	4.542	1	1.182	6.604	0.005	2.712	3.516	27
Ibutilide	O=S(=O)(Nc1ccc(cc1)C(O)CCCN(CC)CCCCCCC)C	0.774597	0.426809	EVS	unreliable	4.465	2.691	98.554	98.554	76.483	11	3.701	0.451	4.101	1.351	19.32	3	0.804	30.001	-0.002	3.342	3.796	18
Isoproterenol	Oc1ccc(cc1(O))C(O)CNC(C)C	0.842615	0.901148	EVS	reliable	1.049	0.848	51.37	51.37	49.265	0	3.501	0.57	3.727	1.363	7.745	0	0.74	5.291	0.158	2.649	3.505	14
Ketamine	O=C2CCCCC2(NC)(c1ccccc1Cl)	0.685565	0.522587	EVS	unreliable	2.74	2.558	107.408	68.259	90.377	4	3.637	0.478	3.87	1.461	6.821	0	1.458	21.958	-0.138	2.809	3.646	0
Ketanserin	O=C1Nc4ccccc4(C(=O)N1CCN3CCC(C(=O)c2ccc(F)cc2)CC3)	0.234521	0.275639	EVS	unreliable	2.991	2.971	121.665	121.665	87.25	0	3.87	0.436	4.259	1.524	9.521	2	1.059	45.855	-0.003	3.148	3.866	24
Mepivacaine	O=C(Nc1c(cccc1C)C)C2N(C)CCCC2	0.547723	0.50942	EVS	reliable	3.088	2.384	78.017	78.017	60.054	8	3.708	0.46	4.02	1.411	9.742	0	2.082	23.542	-0.036	2.991	3.709	0
Meptazinol	Oc1cccc(c1)C2(CN(C)CCCC2)(CC)	0.8544	0.682694	EVS	unreliable	3.508	2.904	72.662	72.662	60.054	9	3.627	0.486	3.798	1.4	10.071	1	0.661	17.535	-0.05	2.902	3.633	0
Metformin	N=C(N=C(N)N(C)C)N	1	0.852014	EVS	reliable	-0.279	-0.329	20.591	20.591	0	0	3.115	0.602	3.35	1.275	5.008	0	1.13	3.798	-0.059	1.957	3.087	0
Nadolol	OC(COc1cccc2c1CC(O)C(O)C2)CNC(C)(C)C	0.374166	0.814493	EVS	reliable	1.146	1.358	78.286	78.286	66.345	0	3.623	0.575	4.103	1.331	12.286	5	0.683	23.382	0.127	2.986	3.625	34
Nortriptyline	c1ccc3c(c1)C(=CCCNC)c2ccccc2CC3	0.34641	0.294125	EVS	reliable	4.236	4.533	119.32	119.32	108.818	4	3.74	0.293	4.045	1.551	9.391	6	1.008	25.637	-0.095	3.133	3.748	0
Remoxipride	O=C(NCC1N(CC)CCC1)c2c(OC)ccc(c2(OC))Br	0.4	0.501404	EVS	unreliable	2.731	2.205	128.316	82.362	81.986	0	3.726	0.458	3.867	1.423	9.243	0	1.135	32.818	0.021	3.04	3.728	12
Rifampin	O=C1N=C4C(O)=C5C(O)=C(C=2OC(OC=CC(OC)C(C)C(OC(=O)C)C(C)C(O)C(C)C(O)C(C=CC=C1C)C)(C(=O)C=2C5(=C(O)C4(=CNN3CCN(C)CC3)))C)C	0.447214	0.622969	EVS	unreliable	2.131	0.903	198.483	198.483	125.17	18	3.817	0.535	4.593	1.426	26.701	11	0.843	50.115	0.116	3.589	3.819	552
Ritodrine	Oc1ccc(cc1)CCNC(C)C(O)c2ccc(O)cc2	0.8	0.643921	EVS	reliable	2.604	2.155	95.647	95.647	93.541	0	3.836	0.462	4.011	1.46	9.598	3	0.644	11.011	0.066	2.835	3.839	30
Solifenacin	O=C(OC2CN1CCC2(CC1))N5CCc3ccccc3C5(c4ccccc4)	0.141421	0.348529	EVS	reliable	4.029	3.313	117.632	117.632	102.447	0	3.811	0.327	4.017	1.537	12.037	0	1.919	32.346	0.107	3.056	3.811	2
Sufentanil	O=C(N(c1ccccc1)C3(COC)(CCN(CCc2cccs2)CC3))CC	0.273861	0.200331	EVS	unreliable	3.231	3.04	154.836	154.836	116.575	3	3.824	0.409	3.928	1.467	14.093	0	1.641	61.145	-0.041	3.239	3.865	5
Tacrine	N=C1c3ccccc3(NC2=C1CCCC2)	0.5	0.596885	EVS	unreliable	2.836	2.209	62.685	62.685	54.414	6	3.66	0.329	3.945	1.558	6.456	0	1.944	24.78	-0.223	2.74	3.673	0
Talinolol	O=C(Nc1ccc(OCC(O)CNC(C)(C)C)cc1)NC2CCCCC2	0.6245	0.53992	EVS	unreliable	2.812	1.881	96.027	96.027	77.053	6	3.729	0.47	4.068	1.353	14.785	2	1.523	31.647	0.137	3.204	3.742	20
Tobramycin	OCC3OC(OC2C(O)C(OC1OC(CN)C(O)CC1(N))C(N)CC2(N))C(O)C(N)C3(O)	1	0.902673	EVS	reliable	-6.86	-4.51	7.894	7.894	5.069	0	3.68	0.559	4.119	1.299	18.038	1	1.101	7.175	-0.076	3.161	3.663	234
Tramadol	OC2(c1cccc(OC)c1)(CCCCC2(CN(C)C))	0.894427	0.69121	EVS	reliable	2.701	2.318	86.254	86.254	51.229	6	3.662	0.522	3.876	1.391	11.114	0	0.905	20.673	0.011	2.933	3.67	5
Venlafaxine	OC1(CCCCC1)C(c2ccc(OC)cc2)CN(C)C	0.8544	0.562044	EVS	reliable	3.022	2.561	88.788	88.788	53.763	6	3.7	0.518	3.973	1.382	11.919	0	1.01	23.207	0.032	2.917	3.709	7
Vincristine	O=CN2c1cc(OC)c(cc1C35(CCN4CC=CC(CC)(C(OC(=O)C)C(O)(C(=O)OC)C23)C45))C9(C(=O)OC)(c7[nH]c6ccccc6c7CCN8CC(CC(O)(C8)CC)C9)	0.632456	0.442117	EVS	unreliable	4.004	2.324	218.271	218.271	129.622	10	4.035	0.563	4.938	1.478	25.976	5	0.948	72.34	-0.014	3.539	4.028	348
Vinorelbine	O=C(OC2C(O)(C(=O)OC)C5N(c1cc(OC)c(cc1C45(CCN3CC=CC2(CC)C34))C9(C(=O)OC)(c7[nH]c6ccccc6c7CN8CC(=CC(C8)C9)CC))C)C	0.932738	0.441152	EVS	reliable	5.397	3.173	223.264	223.264	137.215	12	4.035	0.547	4.94	1.488	25.124	3	1.035	70.457	-0.035	3.533	4.028	193
Xamoterol	O=C(NCCNCC(O)COc1ccc(O)cc1)N2CCOCC2	0.984886	0.880025	EVS	unreliable	-0.28	-0.567	71.73	71.73	37.905	0	3.613	0.354	3.944	1.401	11.659	2	1.087	33.825	0.024	2.947	3.588	92
Zanamivir	O=C(NC=1C(=NC(N)N)C=C(OC=1C(O)C(O)CO)C(O)O)C	0.927362	0.873135	EVS	unreliable	-4.433	-2.315	39.006	39.006	18.301	0	3.435	0.556	3.896	1.347	9.609	4	0.754	20.705	0.028	3.022	3.418	114
Zolmitriptan	O=C1OCC(N1)Cc2ccc3[nH]cc(c3(c2))CCN(C)C	0.866025	0.8187	EVS	reliable	2.457	1.09	83.887	83.887	42.442	0	3.617	0.451	3.886	1.464	9.737	1	0.706	29.618	0.081	2.964	3.603	2
Zolpidem	O=C(N(C)C)Cc2c(nc1ccc(cn12)C)c3ccc(cc3)C	0.282843	0.393083	EVS	reliable	3.792	3.025	124.373	124.373	86.599	6	3.808	0.499	4.081	1.515	9.44	0	0.697	24.025	0.243	2.974	3.811	0

## Sheet: S6 - dataset Neutral
Name	Standardized SMILES	Exp (square root of fraction unbound)	Prediction	Set	AD evaluation	MLOGP	SpMin2_Bh.m.	CATS2D_03_LL	MATS6m	SpMin1_Bh.i.	Eig02_AEA.bo.	C.006	MATS1s	GATS2e	SpMax2_Bh.p.
Bosentan	O=S(=O)(N=C2N=C(NC(OCCO)=C2(Oc1ccccc1(OC)))c3ncccn3)c4ccc(cc4)C(C)(C)C	0.192354	0.195031	TS		0.6605	0.681984	0.213606	1.04278	0.795691	0.789686	0.180782	-1.32597	0.54407	0.756101
Colchicine	O=C1C=C3C(=CC=C1(OC))c2c(OC)c(OC)c(OC)cc2CCC3(NC(=O)C)	0.781025	0.325713	TS		0.0307659	0.344483	0.494124	-0.590336	0.313576	0.438853	-0.829745	0.689373	1.60389	0.149776
Sildenafil	O=C1NC(=Nc2c(nn(c12)C)CCC)c3cc(ccc3(OCC))S(=O)(=O)N4CCN(C)CC4	0.2	0.278687	TS		0.0985614	0.556248	-0.627949	0.0100724	0.759712	1.20367	1.69657	-0.164351	0.266498	0.873747
Meprobamate	O=C(OCC(C)(COC(=O)N)CCC)N	1	0.791486	TS		-0.680132	-0.694491	-0.627949	-0.864809	-0.823352	-1.39016	0.180782	-0.528233	-1.06669	-1.78232
Nevirapine	O=C2Nc1c(nccc1C)N(c3ncccc23)C4CC4	0.565685	0.502399	TS		0.41128	0.337865	-0.814962	-1.61275	-0.398803	0.144153	-0.829745	0.955287	-0.536778	0.185974
Cisatracurium	O=C(OCCCCCOC(=O)CC[N+]3(C)(CCc1cc(OC)c(OC)cc1C3(Cc2ccc(OC)c(OC)c2)))CC[N+]6(C)(CCc4cc(OC)c(OC)cc4C6(Cc5ccc(OC)c(OC)c5))	0.787401	0.799925	TS		-2.89828	1.82684	0.494124	-0.374189	0.83167	1.13818	2.20184	1.45912	2.09595	1.38053
Bromazepam	O=C2C=NC(c1ncccc1)c3cc(ccc3(N2))Br	0.69282	0.263626	TS		0.162537	0.119482	-0.347431	0.0478124	0.212836	-0.445247	-0.829745	0.199532	-0.259206	0.276471
Fluconazole	Fc1ccc(c(F)c1)C(O)(Cn2ncnc2)Cn3ncnc3	0.943398	0.66734	TS		1.04245	-0.767285	-0.721455	0.603619	0.0977037	-0.31193	0.180782	0.157545	0.237059	-0.216735
Saquinavir	O=C(N)CC(NC(=O)c1nc2ccccc2(cc1))C(=O)NC(Cc3ccccc3)C(O)CN4CC5CCCCC5(CC4(C(=O)NC(C)(C)C))	0.167332	0.245501	TS		0.156808	1.5886	0.58763	0.0135033	0.896432	0.284486	0.180782	0.353482	-0.74706	1.11356
Terazosin	O=C(N3CCN(C1=NC(=N)c2cc(OC)c(OC)cc2(N1))CC3)C4OCCC4	0.282843	0.343444	TS		0.0455664	0.450366	-0.721455	-0.360466	0.15527	0.0108361	1.69657	0.633392	1.67959	0.195024
Beclomethasone dipropionate	O=C(OCC(=O)C3(OC(=O)CC)(C(C)CC2C4CC=C1CC(=O)C=CC1(C)C4(C(O)CC23(C))Cl))CC	0.360555	0.363648	TS		0.859589	0.536395	2.08373	0.106138	0.989976	1.88429	-0.324481	0.549419	-0.74706	0.778726
Carmustine (BCNU)	O=NN(C(=O)NCCCl)CCCl	0.479583	0.824782	TS		-0.234687	-1.13126	-0.814962	0.3017	-2.48557	-2.83559	1.19131	2.38283	-0.322291	-1.47463
Chloramphenicol	O=C(NC(CO)C(O)c1ccc(cc1)[N+](=O)[O-])C(Cl)Cl	0.583095	0.643897	TS		-0.0360747	-0.628314	-0.627949	-0.013944	0.212836	-0.18563	-0.324481	-0.374283	-0.179299	-0.614919
Hydrocortisone	O=C3C=C2CCC1C4CCC(O)(C(=O)CO)C4(C)(CC(O)C1C2(C)CC3)	0.447214	0.272859	TS		0.150124	0.576101	1.80321	0.171325	0.946802	1.3019	-0.324481	0.0595771	-0.692387	0.683704
Mivacurium (cis/cis)	O=C(OCCC[N+]3(C)(CCc1cc(OC)c(OC)cc1C3(Cc2cc(OC)c(OC)c(OC)c2)))CCC=CCCC(=O)OCCC[N+]6(C)(CCc4cc(OC)c(OC)cc4C6(Cc5cc(OC)c(OC)c(OC)c5))	0.83666	0.775752	TS		-3.24013	1.83346	0.400618	-0.391344	0.83167	1.14052	2.20184	1.47312	2.23474	1.38053
Allopurinol	O=C1NC=Nc2[nH]ncc12	0.984886	0.926973	TS		-0.538334	-3.09009	-0.814962	8.30944	-1.67965	-1.73164	-0.829745	-0.0943732	-0.145654	-2.9814
Rabeprazole	O=S(c1nc2ccccc2([nH]1))Cc3nccc(OCCCOC)c3C	0.192354	0.213128	TS		-0.0995732	0.675366	-0.627949	-0.0345294	-0.0318197	0.492647	0.686046	0.171541	1.69221	0.774201
Flumazenil	O=C(OCC)c1ncn2c3ccc(F)cc3(C(=O)N(C)Cc12)	0.761577	0.650611	TS		0.486237	-0.330519	-0.627949	-0.350173	0.0257463	0.321908	0.180782	0.647387	-0.12042	-0.0900398
Fenoximone	O=C2NC(C(=O)c1ccc(cc1)SC)=C(N2)C	0.547723	0.567885	TS		0.249908	-0.734197	-0.440937	0.411489	0.0761165	-0.251119	-0.829745	0.129554	-1.40734	-0.103614
Midazolam	Fc1ccccc1C2=NCc4cnc(n4(c3ccc(cc23)Cl))C	0.130384	0.198057	TS		1.41628	0.384189	-0.0669126	0.294838	0.399925	0.483291	-0.324481	0.465446	-0.376964	0.624882
Iopamidol	O=C(NC(CO)CO)c1c(c(NC(O)C(=O)C)c(c(C(=O)NC(CO)CO)c1I)I)I	1	0.885595	TS		-0.621407	-0.18493	-0.814962	-0.370758	0.30638	-0.197325	1.19131	-1.256	0.388462	0.0728537
Levonorgestrel	O=C4CC3=CCC2C(CCC1(CC)(C2(CCC1(O)(C#C))))C3CC4	0.158114	0.173075	TS		1.31124	0.695219	2.64476	0.517847	0.874844	0.321908	-0.829745	0.801337	-0.902668	0.606782
Chlormethiazole	n1csc(c1C)CCCl	0.6	0.813964	TS		-0.00360922	-1.67391	-0.627949	-0.741296	-1.80197	-3.20046	-0.324481	0.941292	0.691268	-1.95879
Omeprazole	O=S(c1nc2cc(OC)ccc2([nH]1))Cc3ncc(c(OC)c3C)C	0.223607	0.19836	TS		-0.0847728	0.74816	-0.534443	0.898677	-0.0102325	0.719519	-0.324481	-0.192341	1.37258	0.864697
Oxazepam	O=C2Nc1ccc(cc1C(NC2(=O))c3ccccc3)Cl	0.2	0.382367	TS		0.415577	0.337865	0.1201	-0.350173	0.421512	-0.379758	-0.829745	0.255514	-1.10033	0.511761
Ganciclovir	O=C2NC(=N)Nc1c2(ncn1COC(CO)CO)	0.994987	0.944902	TS		-0.998102	-0.932727	-0.814962	-0.216368	-1.71562	-0.959802	0.180782	-1.64787	1.06136	-1.00405
Desmethyldiazepam	O=C2C=NC(c1ccccc1)c3cc(ccc3(N2))Cl	0.173205	0.388949	TS		0.607505	0.337865	0.1201	0.00664148	0.414317	-0.445247	-0.829745	0.185536	-0.667153	0.507236
Thalidomide	O=C3NC(=O)C(N2C(=O)c1ccccc1C2(=O))CC3	0.632456	0.597765	TS		-0.271449	0.503307	-0.534443	-1.1084	-0.13256	-0.199664	-0.829745	0.983278	-1.46622	-0.0312171
Isosorbide Dinitrate	O=[N+]([O-])OC1COC2C(O[N+](=O)[O-])COC12	0.848528	0.883942	TS		-0.644324	-1.04523	-0.814962	0.181618	-2.47118	-0.587919	0.180782	1.71104	0.31276	-2.03119
Amrinone	O=C1NC=C(C=C1(N))c2ccncc2	0.943398	0.722503	TS		-0.473403	-0.75405	-0.627949	0.30513	0.0113548	-0.456941	-0.829745	-1.04607	-0.503133	-0.497273
Nisoldipine	O=C(OC)C2=C(N=C(C)C(C(=O)OCC(C)C)C2(c1ccccc1[N+](=O)[O-]))C	0.0547723	0.235256	TS		0.698695	0.602572	-0.0669126	0.0306578	0.644581	0.415464	-0.324481	1.01127	-0.662947	0.208598
Nitrofurantoin	O=C2NC(O)=CN2(N=Cc1oc(cc1)[N+](=O)[O-])	0.412311	0.793314	TS		-0.320625	-1.97832	-0.814962	-0.260969	-2.4424	0.0950361	-0.829745	-0.514237	-0.578834	-0.560621
Cladribine	N=C3NC(=Nc1c3(ncn1C2OC(CO)C(O)C2))Cl	0.888819	0.891112	TS		-0.167369	-0.926109	-0.814962	0.0306578	-1.62928	-0.344675	-0.324481	-2.03974	0.674445	-0.33438
Diazoxide	O=S2(=O)(N=C(Nc1ccc(cc12)Cl)C)	0.244949	0.573176	TS		0.285238	-1.20405	-0.627949	-0.233522	0.788495	-0.384436	-0.829745	-1.46593	-1.25174	-0.45655
Dacarbazine	O=C(N)c1nc[nH]c1(N=NN(C)C)	1	0.919472	TS		-0.573664	-1.83273	-0.814962	-0.590336	-2.62229	-1.49073	-0.829745	-0.906111	0.136124	-1.88187
Pyridostigmine	O=C(Oc1ccc[n+](c1)C)N(C)C	1	0.95899	TS		-0.471971	-0.601843	-0.814962	-0.796191	-0.362824	-0.779708	-0.829745	0.213527	0.119301	-1.47011
Nitrazepam	O=C2C=NC(c1ccccc1)c3cc(ccc3(N2))[N+](=O)[O-]	0.360555	0.264111	TS		0.359717	0.529778	-0.0669126	-0.0619767	0.486274	0.00148058	-0.829745	0.927296	-1.26015	0.534385
Pantoprazole	O=S(c1nc2cc(OC(F)F)ccc2([nH]1))Cc3nccc(OC)c3(OC)	0.141421	0.351194	TS		-0.319192	0.231983	-0.721455	-0.175197	-0.0318197	0.553458	-0.324481	-0.262319	0.396873	0.629406
Felodipine	O=C(OCC)C2=C(N=C(C)C(C(=O)OC)C2(c1cccc(c1Cl)Cl))C	0.06	0.423369	TS		0.913539	-0.092283	0.307112	0.535001	0.54384	0.277469	-0.324481	0.549419	-0.175093	0.222173
Dexrazoxane	O=C1NC(=O)CN(C1)CC(N2CC(=O)NC(=O)C2)C	1	0.86785	TS		-1.39246	-0.290813	-0.814962	-0.442807	-0.981658	-0.449925	1.69657	0.997274	-0.570423	-0.528947
Nifedipine	O=C(OC)C2=C(N=C(C)C(C(=O)OC)C2(c1ccccc1[N+](=O)[O-]))C	0.209762	0.188875	TS		0.365924	0.179041	-0.0669126	0.195341	0.644581	0.415464	-0.829745	0.969283	-0.44846	0.199549
Metocurine	O3c1cc(ccc1(OC))CC7c6c(Oc2ccc(cc2)CC5c4cc3c(OC)cc4CC[N+]5(C)(C))c(OC)c(OC)cc6CC[N+]7(C)(C)	0.806226	0.628897	TS		-2.54069	1.72757	0.400618	-0.442807	0.93241	1.08439	0.180782	1.41714	2.53754	1.29908
Theophylline	O=C2c1[nH]cnc1N(C(=O)N2C)C	0.781025	0.888128	TS		-0.429957	-1.76655	-0.814962	1.70837	-1.52134	-0.833502	-0.829745	0.255514	-0.738649	-2.01309
Lansoprazole	O=S(c1nc2ccccc2([nH]1))Cc3nccc(OCC(F)(F)F)c3C	0.144914	0.25492	TS		0.212668	0.629042	-0.627949	-0.0345294	-0.0318197	0.504341	0.180782	-0.192341	-0.961547	0.769676
Ifosfamide	O=P1(OCCCN1(CCCl))(NCCCl)	1	0.737013	TS		0.316271	-0.965815	-0.814962	0.486969	-0.952875	-2.68122	2.20184	-0.808142	0.27491	-1.25744
Stavudine	O=C1NC(=O)N(C=C1C)C2OC(C=C2)CO	1	0.955405	TS		-0.555999	-0.608461	-0.814962	-0.590336	-1.11838	-0.569208	-0.324481	-0.374283	0.0856561	-0.402252
Cyclosporine	O=C1NC(C(=O)N(C)C(C(=O)N(C)C(C(=O)N(C)C(C(=O)N(C)C(C(=O)NC(C(=O)N(C)CC(=O)N(C)C(C(=O)NC(C(=O)N(C)C(C(=O)NC1C)CC(C)C)C(C)C)CC(C)C)CC)C(O)C(C)CC=CC)C(C)C)CC(C)C)CC(C)C)C	0.260768	0.498675	TS		-0.775618	1.03272	-0.534443	-0.398206	-0.535522	0.396753	-0.324481	0.493437	-0.620891	0.308144
Antipyrine	O=C1C=C(N(N1c2ccccc2)C)C	0.964365	0.682357	TS		0.478598	-0.38346	-0.627949	-0.857947	-0.226105	-0.75398	-0.829745	0.325491	-0.0363074	-0.198635
Brotizolam	n1nc3n(c1C)c2c(cc(Br)s2)C(=NC3)c4ccccc4Cl	0.303315	0.414104	TS		1.62014	-0.747432	-0.160419	0.277683	0.0545292	0.478614	-0.324481	0.801337	-0.410609	0.728953
Cyclophosphamide	O=P1(OCCCN1)N(CCCl)CCCl	0.932738	0.727173	TS		0.316271	-0.482725	-0.814962	0.459521	-1.03203	-2.57363	2.20184	-0.808142	0.27491	-1.0674
Docetaxel	O=C(OC(C)(C)C)NC(c1ccccc1)C(O)C(=O)OC3CC4(O)(C(OC(=O)c2ccccc2)C5C6(OC(=O)C)(COC6(CC(O)C5(C(=O)C(=O)C(C3(C))C4(C)(C))(C))))	0.2	0.292109	TS		-0.015545	1.13199	0.868149	0.0169342	0.939606	1.5545	-0.324481	-0.0663822	-0.364347	0.955193
Miglitol	OCCN1CC(O)C(O)C(O)C1CO	1	0.962366	TS		-1.67367	-1.16434	-0.814962	0.30513	-0.722611	-1.7293	1.19131	-2.02575	1.03192	-1.85472
Alprazolam	n4nc1n(c3ccc(cc3(C(=NC1)c2ccccc2))Cl)c4C	0.538516	0.147138	TS		1.64019	0.43713	0.1201	0.397765	0.414317	0.300858	-0.324481	0.88531	-0.229767	0.593208
Tetrahydrocannabinol. D9-	Oc1cc(cc2OC(C)(C)C3CCC(=CC3(c12))C)CCCCC	0.223607	0.166498	TS		1.5237	1.01287	0.961655	0.106138	0.896432	0.174558	-0.829745	-0.29031	-0.040513	0.335293
Pipercuronium	O=C(OC5CC6CCC2C(CCC3(C)(C(OC(=O)C)C(N1CC[N+](C)(C)CC1)CC23))C6(C)(CC5(N4CC[N+](C)(C)CC4)))C	0.989949	0.383293	TS		-2.31056	1.34375	1.80321	-0.144318	0.968389	1.01422	3.21236	0.88531	0.977251	0.724428
Maxipost	O=C2Nc1cc(ccc1C2(F)c3cc(ccc3(OC))Cl)C(F)(F)F	0.0616441	0.202895	TS		1.24106	0.271689	-0.0669126	0.22622	0.349555	0.71718	-0.829745	-0.0383913	-0.738649	0.588683
Propofol	Oc1c(cccc1C(C)C)C(C)C	0.126491	0.492825	TS		0.994225	0.192277	0.1201	-0.206075	0.385534	-1.10481	-0.829745	-1.14403	-1.05407	-0.804961
Letrozole	N#Cc1ccc(cc1)C(c2ccc(C#N)cc2)n3ncnc3	0.640312	0.348824	TS		0.859589	0.509925	0.1201	-0.497702	0.579819	-0.166919	-0.829745	2.49479	0.237059	0.624882
Sulfadiazine	O=S(=O)(N=C1N=CC=CN1)c2ccc(N)cc2	0.663325	0.599331	TS		-0.196015	-0.343754	-0.627949	-1.63676	0.565427	-0.534125	-0.829745	-2.37564	-1.21389	-0.148862
Lorazepam	O=C2Nc1ccc(cc1C(NC2(=O))c3ccccc3Cl)Cl	0.3	0.238938	TS		0.659545	0.251836	0.1201	-0.085993	0.421512	-0.0195694	-0.829745	0.269509	-0.995192	0.557009
Enprofylline	O=C1NC(=O)N(c2nc[nH]c12)CCC	0.74162	0.70457	TS		-0.270972	-1.23714	-0.814962	-1.38974	-1.43499	-0.999563	-0.324481	0.57741	-1.34426	-1.07645
Mebendazole	O=C(N=C1Nc2ccc(cc2(N1))C(=O)c3ccccc3)OC	0.293258	0.26424	TS		0.725431	0.351101	-0.0669126	-0.384482	0.356751	0.141814	-0.829745	0.0175906	-0.810144	0.579633
Toloxatone	O=C1OC(CO)CN1c2cccc(c2)C	0.7	0.775932	TS		-0.187898	-0.608461	-0.534443	-0.381051	0.0113548	-0.700186	0.180782	-0.29031	-0.212944	-0.619444
Caffeine	O=C2c1c(ncn1C)N(C(=O)N2C)C	0.8	0.794169	TS		-0.270972	-1.06508	-0.814962	-0.507995	-1.39901	-0.545819	-0.829745	0.409464	-0.444254	-1.79137
Diazepam	O=C1N(c3ccc(cc3(C(=NC1)c2ccccc2))Cl)C	0.151658	0.278166	TS		0.979425	0.397424	0.1201	0.49383	0.385534	-0.213697	-0.324481	0.353482	-0.212944	0.520811
Doxacurium	O=C(OCCC[N+]3(C)(CCc1cc(OC)c(OC)c(OC)c1C3(Cc2cc(OC)c(OC)c(OC)c2)))CCC(=O)OCCC[N+]6(C)(CCc4cc(OC)c(OC)c(OC)c4C6(Cc5cc(OC)c(OC)c(OC)c5))	0.728011	0.75006	TS		-4.00736	1.78713	-0.440937	-0.734435	0.83167	1.33932	2.20184	1.43113	2.38614	1.376
DHA Paclitaxel	O=C(OC3C5C6(OC(=O)C)(COC6(CC(O)C5(C(=O)C(OC(=O)C)=C4C(C)C(OC(=O)C(OC(=O)CCC=CCC=CCC=CCC=CCC=CCC=CCC)C(NC(=O)c1ccccc1)c2ccccc2)CC3(O)C4(C)C)(C))))c7ccccc7	0.0616441	0.323898	TS		1.87795	1.17831	2.83178	0.0786905	0.975585	1.58725	-0.324481	0.311496	-0.355936	1.06379
Sulfamethoxazole	O=S(=O)(N=C1C=C(ON1)C)c2ccc(N)cc2	0.479583	0.559829	TS		0.0350628	-0.661402	-0.627949	-1.86663	0.558232	-0.24878	-0.829745	-2.12372	-0.494722	-0.0855149
Prazosin	O=C(c1occc1)N4CCN(C2=NC(=N)c3cc(OC)c(OC)cc3(N2))CC4	0.244949	0.362059	TS		-0.029868	0.41066	-0.721455	-0.507995	0.15527	0.277469	1.19131	0.311496	1.50716	0.461988
Bortezomib	O=C(NC(C(=O)NC(B(O)O)CC(C)C)Cc1ccccc1)c2nccnc2	0.412311	0.413516	TS		-0.836252	0.854043	-0.347431	-0.394775	0.0761165	-0.274508	-0.829745	-0.472251	-0.927902	0.213123
Iopromide	O=C(NCC(O)CO)c1c(c(NC(=O)COC)c(c(C(=O)N(C)CC(O)CO)c1I)I)I	0.994987	0.94651	TS		-0.520669	-0.165077	-0.814962	-0.775605	0.30638	-0.0803805	1.69657	-0.850129	0.956223	0.0773786
Gestodene	O=C2CC1=CCC3C4C=CC(O)(C#C)C4(CC)(CCC3(C1CC2))	0.151658	0.162195	TS		1.26779	0.662131	2.64476	0.432074	0.853257	0.321908	-0.829745	0.633392	-0.88164	0.629406
Pancuronium	O=C(OC4CC6CCC1C(CCC2(C)(C(OC(=O)C)C(CC12)[N+]3(C)(CCCCC3)))C6(C)(CC4[N+]5(C)(CCCCC5)))C	0.3	0.556372	TS		-1.59107	1.60184	1.80321	-0.15118	1.01156	1.17794	1.19131	1.06725	0.295938	0.887321
Finasteride	O=C1C=CC4(C)(C(N1)CCC2C4(CCC3(C)(C(C(=O)NC(C)(C)C)CCC23)))	0.308221	0.243451	TS		1.12122	0.761396	1.89672	0.198772	0.83167	1.00252	-0.829745	0.633392	-1.42837	0.534385
Paricalcitol	OC3CC(=CC=C1CCCC2(C)(C1CCC2(C(C=CC(C)C(O)(C)C)C)))CC(O)C3	0.04	0.229877	TS		1.51272	1.17831	2.73827	0.425212	0.313576	0.392075	-0.829745	-1.06006	-0.21715	0.575109
Linezolid	O=C1OC(CNC(=O)C)CN1c2ccc(c(F)c2)N3CCOCC3	0.830662	0.695454	TS		-0.196492	-0.0459594	-0.721455	-0.0585458	-0.0462112	-0.049975	2.20184	0.857319	0.253882	-0.393203
Papaverine	n2ccc1cc(OC)c(OC)cc1c2Cc3ccc(OC)c(OC)c3	0.270185	0.295463	TS		0.544006	0.648895	-0.160419	-0.212937	1.10511	0.312553	-0.829745	1.05326	3.05063	0.774201
Teniposide	O=C6OCC7C(OC1OC2COC(OC2(C(O)C1(O)))c3cccs3)c4cc8OCOc8(cc4C(c5cc(OC)c(O)c(OC)c5)C67)	0.0663325	0.343319	TS		-0.359774	0.423895	0.400618	-0.0825621	0.903627	0.593219	0.180782	-0.682183	1.52819	1.15881
Metolazone	O=C1c3cc(c(cc3(NC(N1c2ccccc2C)C))Cl)S(=O)(=O)N	0.223607	0.299515	TS		0.39457	0.52316	-0.253925	0.22965	0.795691	0.862191	-0.829745	-1.31198	-1.16342	0.959718
Drotaverine	N2=C(c1cc(OCC)c(OCC)cc1CC2)Cc3ccc(OCC)c(OCC)c3	0.34641	0.324237	TS		0.808027	0.681984	-0.160419	-0.56632	0.622993	0.324247	1.69657	0.409464	2.31044	0.747052
Aminocamptothecin. 9-	O=C2OCC=1C(=O)N4C(=CC=1C2(O)CC)c3nc5cccc(N)c5(cc3C4)	0.0547723	0.251506	TS		0.171131	0.768013	-0.160419	0.161032	0.93241	1.11245	0.180782	-0.542228	-0.360141	0.846598
Nitrendipine	O=C(OCC)C2=C(N=C(C)C(C(=O)OC)C2(c1cccc(c1)[N+](=O)[O-]))C	0.141421	0.237062	TS		0.479075	0.185659	0.0265935	-0.216368	0.615798	0.286825	-0.324481	0.969283	-0.566218	0.235747
Paclitaxel	O=C(OC3C5C6(OC(=O)C)(COC6(CC(O)C5(C(=O)C(OC(=O)C)=C4C(C)C(OC(=O)C(O)C(NC(=O)c1ccccc1)c2ccccc2)CC3(O)C4(C)C)(C))))c7ccccc7	0.34641	0.266974	TS		0.486237	1.17831	1.14867	-0.0962857	0.975585	1.58725	-0.324481	-0.0663822	-0.292851	1.04117
Isosorbide-5-Mononitrate	O=[N+]([O-])OC1COC2C(O)COC12	1	0.882947	TS		-0.974708	-1.05184	-0.814962	1.21432	-2.54314	-0.730591	0.180782	0.549419	0.787997	-2.15788
Acetaminophen	O=C(Nc1ccc(O)cc1)C	0.72111	0.697072	TS		-0.116283	-1.13787	-0.627949	-0.326157	-0.233301	-1.26152	-0.829745	-0.976088	-1.02884	-1.66015
Remifentanil	O=C(OC)CCN2CCC(C(=O)OC)(N(c1ccccc1)C(=O)CC)CC2	0.547723	0.374038	TS		0.286193	0.701837	-0.627949	-0.381051	0.0977037	-0.403147	0.686046	1.12323	0.136124	0.240272
Estradiol	Oc1ccc2c(c1)CCC3C2CCC4(C)(C(O)CCC34)	0.126491	0.255591	TS		1.11311	0.450366	1.89672	0.390903	0.982781	0.492647	-0.829745	-0.122364	-0.776499	0.642981
Metronidazole	O=[N+]([O-])c1cnc(n1CCO)C	0.979796	0.804168	TS		-0.410859	-1.41582	-0.814962	-1.13585	-1.72282	-0.910686	0.180782	0.381473	-0.385375	-2.19408
Dexamethasone	O=C4C=CC2(C(=CCC1C3CC(C)C(O)(C(=O)CO)C3(C)(CC(O)C12(F)))C4)(C)	0.565685	0.317871	TS		0.263276	0.509925	1.52269	0.33944	0.953998	1.84219	-0.324481	-0.108369	-0.562012	0.751577
Eltanolone	O=C(C)C2CCC3C4CCC1CC(O)CCC1(C)C4(CCC23(C))	0.1	0.159914	TS		1.40864	0.860661	2.73827	0.421781	0.946802	0.939375	-0.829745	0.45145	-0.805939	0.652031
Doxazosin	O=C(N3CCN(C1=NC(=N)c2cc(OC)c(OC)cc2(N1))CC3)C4Oc5ccccc5(OC4)	0.130384	0.269047	TS		0.00737174	0.761396	-0.627949	-0.0722694	0.15527	0.324247	1.69657	0.255514	1.76791	0.796825
Thiotepa	N1(CC1)P(N2CC2)(N3CC3)=S	0.948683	0.807782	TS		-0.358819	-2.38861	-0.814962	2.24016	-2.79499	-1.67784	2.20184	-2.44561	2.48287	-0.809486
Guanfacine	O=C(NC(=N)N)Cc1c(cccc1Cl)Cl	0.52915	0.577272	TS		0.473824	-1.52832	-0.160419	0.178187	0.0257463	-0.882619	-0.829745	-1.68986	-1.35267	-1.37509
Ribavirin	O=C(N)c1ncn(n1)C2OC(CO)C(O)C2(O)	1	0.845915	TS		-1.23443	-1.3364	-0.814962	0.260529	-2.23372	-0.171597	-0.324481	-2.40363	1.12024	-0.728039
Iohexol	O=C(NCC(O)CO)c1c(c(C(=O)NCC(O)CO)c(c(c1I)N(C(=O)C)CC(O)CO)I)I	1	0.880177	TS		-0.763682	-0.211401	-0.814962	-0.617784	0.349555	-0.108447	2.20184	-1.242	0.447341	0.0683289
Tinidazole	O=[N+]([O-])c1cnc(n1CCS(=O)(=O)CC)C	0.894427	0.459063	TS		-0.147317	-0.615079	-0.814962	0.0718287	0.0545292	0.836464	0.686046	0.493437	-0.965753	0.40769
Chlorthalidone	O=C2NC(O)(c1ccc(c(c1)S(=O)(=O)N)Cl)c3ccccc23	0.489898	0.222829	TS		0.159673	0.298159	0.1201	0.356594	0.723734	1.482	-0.829745	-1.92778	-1.18024	1.12714
Nimodipine	O=C(OCCOC)C2=C(N=C(C)C(C(=O)OC(C)C)C2(c1cccc(c1)[N+](=O)[O-]))C	0.126491	0.185753	TS		0.452339	0.2386	0.0265935	0.023796	0.622993	0.289164	0.180782	0.913301	0.0393941	0.240272
Tacrolimus	O=C2OC(C(=CC1CCC(O)C(OC)C1)C)C(C)C(O)CC(=O)C(=CC(C)CC(C)CC(OC)C4OC(O)(C(=O)C(=O)N3CCCCC23)C(C)CC4(OC))CC=C	0.1	0.327147	TS		0.0083266	1.34375	1.05516	-0.182058	-0.0102325	0.256419	-0.324481	0.171541	0.623978	0.642981
Anidulafungin	O=C(NC1C(=O)NC(C(=O)N4CC(O)CC4(C(=O)NC(C(=O)NC(C(=O)N2CC(C)C(O)C2(C(=O)NC(O)C(O)C1))C(O)C)C(O)C(O)c3ccc(O)cc3))C(O)C)c5ccc(cc5)c6ccc(cc6)c7ccc(OCCCCC)cc7	0.4	0.327288	TS		-1.7935	0.973161	1.7097	-0.0585458	0.874844	0.478614	0.686046	-0.556224	-0.200327	1.00044
Etomidate	O=C(OCC)c1cncn1C(c2ccccc2)C	0.479583	0.750993	TS		0.509154	-0.396696	-0.347431	-0.487409	0.119291	-0.372741	-0.324481	0.591405	0.388462	0.122627
Budesonide	O=C5C=CC3(C(=CCC2C4CC1OC(OC1(C(=O)CO)C4(C)(CC(O)C23))CCC)C5)(C)	0.360555	0.329283	TS		0.339188	0.52316	1.52269	-0.00708215	0.982781	1.36973	-0.324481	0.129554	0.052011	0.760626
Triamcinolone Acetonide	O=C5C=CC3(C(=CCC2C4CC1OC(OC1(C(=O)CO)C4(C)(CC(O)C23(F)))(C)C)C5)(C)	0.447214	0.345777	TS		0.290012	0.476836	1.05516	-0.0894239	0.953998	1.92639	-0.324481	-0.0663822	-0.103598	0.769676
Lormetazepam	O=C1N(c3ccc(cc3(C(=NC1(O))c2ccccc2Cl))Cl)C	0.34641	0.193813	TS		1.09496	0.311395	0.1201	0.346301	0.385534	0.123103	-0.829745	-0.780151	-0.301262	0.570584
Acyclovir	O=C2NC(=N)Nc1c2(ncn1COCCO)	0.921954	0.981023	TS		-0.796625	-1.09817	-0.814962	-0.645231	-1.76599	-0.978513	0.180782	-1.28399	1.07398	-1.61038
Penciclovir	O=C2NC(=N)Nc1c2(ncn1CCC(CO)CO)	0.916515	0.971653	TS		-0.694455	-0.932727	-0.814962	-0.353604	-1.14716	-0.959802	0.686046	-0.990084	-0.0110736	-0.4475
Ethinylestradiol	C#CC3(O)(CCC2C4CCc1cc(O)ccc1C4(CCC23(C)))	0.118322	0.186272	TS		1.28928	0.450366	2.45775	0.490399	0.989976	0.59088	-0.829745	-0.0663822	-0.877435	0.742527
Isoniazide	O=C(NN)c1ccncc1	1	0.957219	TS		-0.757476	-3.03714	-0.814962	0.733994	-0.557109	-2.00529	-0.829745	-0.87812	0.0688335	-2.87733
Isradipine	O=C(OC)C3=C(N=C(C)C(C(=O)OC(C)C)C3(c2cccc1nonc12))C	0.2	0.247541	TS		0.198822	0.179041	-0.253925	0.432074	0.622993	0.639997	-0.829745	1.08125	-0.347524	0.357917
Bunazosin	O=C(N3CCN(C1=NC(=N)c2cc(OC)c(OC)cc2(N1))CCC3)CCC	0.244949	0.574676	EVS	unreliable	0.398389	0.543013	-0.721455	-0.322726	0.148074	-0.10143	1.19131	0.703369	1.15389	0.0457048
Busulphan	O=S(=O)(OCCCCOS(=O)(=O)C)C	1	0.711943	EVS	reliable	-0.861079	-1.72685	-0.814962	-0.175197	-0.794569	1.1452	0.180782	-1.242	-0.465282	0.986867
Clevidipine	O=C(OCOC(=O)CCC)C2=C(N=C(C)C(C(=O)OC)C2(c1cccc(c1Cl)Cl))C	0.0616441	0.186037	EVS	reliable	1.04054	0.364336	0.307112	0.631067	0.54384	0.277469	-0.829745	0.661382	-0.372758	0.222173
Clonazepam	O=C1C=NC(c2cc(ccc2(N1))[N+](=O)[O-])c3ccccc3Cl	0.387298	0.290744	EVS	reliable	0.607027	0.41066	-0.0669126	-0.144318	0.49347	0.188592	-0.829745	0.913301	-1.12557	0.584158
Dapsone	O=S(=O)(c1ccc(N)cc1)c2ccc(N)cc2	0.5	0.420025	EVS	unreliable	0.361627	0.496689	-0.440937	-0.947151	1.13389	-0.473314	-0.829745	-2.50159	-0.839584	0.480087
Delorazepam (Chlordesmethyldiazepam)	O=C1C=NC(c2cc(ccc2(N1))Cl)c3ccccc3Cl	0.225832	0.229674	EVS	reliable	0.851473	0.258453	0.1201	-0.134026	0.414317	-0.0382805	-0.829745	0.171541	-0.654536	0.557009
Didanosine	O=C3NC=Nc1c3(ncn1C2OC(CO)CC2)	0.974679	0.860536	EVS	reliable	-0.270972	-0.806991	-0.814962	0.00664148	-1.62928	-0.62768	-0.324481	-0.0243958	0.695473	-0.352479
Etoposide	O=C5OCC6C(OC1OC2COC(OC2(C(O)C1(O)))C)c3cc7OCOc7(cc3C(c4cc(OC)c(O)c(OC)c4)C56)	0.34641	0.254402	EVS	unreliable	-0.558864	0.490072	0.400618	-0.127164	0.903627	0.593219	0.180782	-0.710174	1.48193	0.566059
Etoricoxib	O=S(=O)(c1ccc(cc1)c3cc(cnc3(c2cnc(cc2)C))Cl)C	0.284605	0.220383	EVS	unreliable	0.777948	0.516542	0.213606	0.198772	0.989976	0.836464	-0.829745	-1.04607	-0.444254	1.10451
Flunitrazepam	O=C1N(c3ccc(cc3(C(=NC1)c2ccccc2(F)))[N+](=O)[O-])C	0.412311	0.266904	EVS	reliable	0.793226	0.483454	-0.253925	0.353163	0.450295	0.244725	-0.324481	0.983278	-0.873229	0.543435
Fluorescein	O=C4OC2(c3ccc(O)cc3(Oc1cc(O)ccc12))c5ccccc45	0.331662	0.317604	EVS	unreliable	0.673391	0.470219	0.400618	-0.4531	0.896432	0.300858	-0.829745	-1.15803	-0.322291	0.588683
Fluticasone propionate	O=C(OC3(C(=O)SCF)(C(C)CC2C4CC(F)=C1CC(=O)C=CC1(C)C4(F)(C(O)CC23(C))))CC	0.316228	0.356665	EVS	reliable	1.00664	0.43713	1.42919	-0.0585458	0.939606	1.92171	-0.829745	0.689373	-0.700798	0.774201
Hydralazine	N(N)=C1NN=Cc2ccccc12	0.34641	0.660478	EVS	unreliable	0.298128	-2.50773	-0.534443	-0.902549	0.220031	-1.40419	-0.829745	0.087568	0.367434	-2.07191
Indinavir	O=C(NC2c1ccccc1CC2(O))C(Cc3ccccc3)CC(O)CN5CCN(Cc4cnccc4)CC5(C(=O)NC(C)(C)C)	0.6	0.201717	EVS	unreliable	0.201209	1.05919	0.400618	-0.164904	0.15527	0.247064	1.69657	0.087568	0.258087	0.995917
Isoxicam	O=C(N=C1C=C(ON1)C)C3C(=O)c2ccccc2S(=O)(=O)N3(C)	0.187083	0.511967	EVS	unreliable	-0.0351198	-0.595226	-0.627949	0.137016	1.01156	0.200286	-0.829745	-0.248323	-0.444254	-0.126238
Meloxicam	O=C(N=C1NC=C(C)S1)C3C(=O)c2ccccc2S(=O)(=O)N3(C)	0.0547723	0.454743	EVS	reliable	-0.0656755	-0.813609	-0.627949	0.672238	1.01156	0.176897	-0.829745	-0.29031	-0.957342	0.262896
Methylprednisolone	O=C4C=CC2(C(=C(C)CC1C3CCC(O)(C(=O)CO)C3(C)(CC(O)C12))C4)(C)	0.479583	0.384851	EVS	reliable	0.211713	0.516542	2.08373	0.198772	1.04754	1.46562	-0.324481	-0.108369	-0.662947	0.728953
Moxonidine	N=2C(=NC(C(N=C1NC=CN1)C=2OC)Cl)C	0.964365	0.840503	EVS	reliable	-0.102438	-1.74008	-0.814962	-0.90598	-1.29827	-0.634697	-0.829745	-1.14403	0.914166	-0.750663
Phenacetin	O=C(Nc1ccc(OCC)cc1)C	0.685565	0.789054	EVS	unreliable	0.179725	-0.562137	-0.627949	0.147309	-0.190126	-1.16095	-0.324481	0.0735725	0.518837	-1.57418
Pimobendan	O=C4NN=C(c1ccc2[nH]c(nc2(c1))c3ccc(OC)cc3)C(C)C4	0.154919	0.213661	EVS	unreliable	0.684849	0.820955	-0.160419	0.867799	0.327968	0.298519	-0.829745	0.549419	0.337994	0.67918
Prednisolone	O=C1C=CC3(C(=C1)CCC2C4CCC(O)(C(=O)CO)C4(C)(CC(O)C23))(C)	0.5	0.386305	EVS	reliable	0.107155	0.456983	1.80321	0.178187	0.968389	1.35102	-0.324481	-0.0803777	-0.646125	0.715378
Prednisone	O=C1C=CC4(C(=C1)CCC3C4(C(=O)CC2(C)(C3(CCC2(O)(C(=O)CO)))))(C)	0.519615	0.359418	EVS	reliable	0.066096	0.423895	1.80321	0.099276	0.961193	1.36973	-0.324481	0.395468	-0.877435	0.710853
Sulfisoxazole	O=S(=O)(N=C1ONC(=C1C)C)c2ccc(N)cc2	0.281069	0.497797	EVS	unreliable	0.173996	-0.092283	-0.534443	-2.02446	0.565427	0.417803	-0.829745	-1.96977	-0.776499	0.122627
Triazolam	n4nc1n(c3ccc(cc3(C(=NC1)c2ccccc2Cl))Cl)c4C	0.316228	0.23869	EVS	reliable	1.75143	0.351101	0.1201	0.181618	0.421512	0.483291	-0.324481	0.605401	-0.364347	0.652031
Voriconazole	Fc1ccc(c(F)c1)C(O)(Cn2ncnc2)C(c3ncncc3(F))C	0.648074	0.441338	EVS	unreliable	1.13507	-0.0459594	-0.534443	0.0821214	0.25601	0.151169	-0.324481	0.255514	-0.175093	0.1724
Vorinostat	O=C(Nc1ccccc1)CCCCCCC(O)=NO	0.538516	0.500102	EVS	unreliable	0.553555	0.83419	-0.347431	-0.271262	-0.190126	-0.969158	-0.829745	1.01127	-1.5251	-0.0176426
Zaleplon	N#Cc3cnn2c3(nccc2(c1cccc(c1)N(C(=O)C)CC))	0.632456	0.373659	EVS	unreliable	0.460456	-0.0393417	-0.440937	0.83349	0.428708	0.277469	-0.324481	1.30517	-0.204533	0.502712
Zidovudine	[N-]=[N+]=NC1CC(OC1(CO))N2C=C(C(=O)NC2(=O))C	0.894427	0.954756	EVS	reliable	-0.894499	-0.35699	-0.814962	-0.305571	-1.10399	-0.335319	-0.324481	0.913301	-0.0110736	-0.366054

## Sheet: S7 - dataset Zwitterions
Name	Standardized SMILES	Exp (square root of fraction unbound)	Prediction	Set	AD evaluation	ALOGP	P_VSA_ppp_L	PCR	Mi	MATS7i	nCsp2
Cefotaxime	O=C(O)C3=C(COC(=O)C)CSC2N3(C(=O)C2(NC(=O)C(=NOC)C1=CSC(=N)N1))	0.774597	0.863558	TS		-1.024	76.45	1.128	1.134	0.044	10
Ceftobiprole	O=C(O)C5=C(Cc1ccn(c1(O))C2CNCC2)CSC4N5(C(=O)C4(NC(=O)C(=NO)C3=NSC(=N)N3))	0.787401	0.73149	TS		0.174	53.136	1.195	1.138	0.074	12
Imipenem	O=C(O)C2=C(CC1N2(C(=O)C1(C(O)C)))SCCN=CN	0.927362	0.807534	TS		-1.643	43.579	1.108	1.139	-0.296	5
Labetalol	O=C(N)c1cc(ccc1(O))C(O)CNC(C)CCc2ccccc2	0.707107	0.555475	TS		2.33	99.261	1.313	1.129	0.091	13
Ranitidine	O=[N+]([O-])CC(=NC)NCCSCc1oc(cc1)CN(C)C	0.974679	0.755977	TS		1.977	51.172	1.188	1.146	-0.186	5
Cefetamet	O=C(O)C3=C(C)CSC2N3(C(=O)C2(NC(=O)C(=NOC)C1=CSC(=N)N1))	0.883176	0.793152	TS		-0.313	76.45	1.131	1.133	0.071	9
Cidofovir	O=C1NC(=N)C=CN1CC(OCP(=O)(O)O)CO	1	0.939362	TS		-2.914	9.476	1.112	1.155	-0.025	4
Idarubicin	O=C(C)C3(O)(C=C(OC1OC(C)C(O)C(N)C1)c2c(O)c4c(O)c5ccccc5(c(O)c4(c(O)c2C3)))	0.275681	0.280442	TS		0.766	86.764	1.451	1.123	-0.107	17
Rifabutin	O=C(OC3C(C)C(OC)C=COC1(Oc4c(C1(=O))c5C2=NC6(N=C2C(NC(=O)C(=CC=CC(C)C(O)C(C)C(O)C3(C))C)=C(O)c5(c(O)c4C))(CCN(CC6)CC(C)C))C)C	0.538516	0.178955	TS		5.406	145.929	1.427	1.133	-0.039	19
Topotecan	O=C2OCC=1C(=O)N4C(=CC=1C2(O)CC)c3nc5ccc(O)c(c5(cc3C4))CN(C)C	0.806226	0.498558	TS		1.552	64.58	1.372	1.124	0.239	15
Aminohexanoic acid. 6-	O=C(O)CCCCCN	0.959166	0.921094	TS		0.29	10.138	1.042	1.155	0.132	1
Amsacrine	O=S(=O)(Nc4ccc(N=C1c3ccccc3(Nc2ccccc12))c(OC)c4)C	0.170294	0.134153	TS		4.159	110.61	1.548	1.114	-0.119	19
Clinafloxacin	O=C(O)C3=CN(c1c(cc(F)c(c1Cl)N2CCC(N)C2)C3(=O))C4CC4	0.979796	0.808383	TS		1.734	62.6	1.239	1.136	0.091	10
Gatifloxacin	O=C(O)C1=CN(c2c(OC)c(c(F)cc2(C1(=O)))N3CCNC(C)C3)C4CC4	0.894427	0.832898	TS		1.771	29.742	1.234	1.139	0.033	10
Lisinopril	O=C(O)C(NC(C(=O)N1CCCC1(C(=O)O))CCCCN)CCc2ccccc2	1	0.865705	TS		1.78	68.309	1.144	1.139	0.041	9
Cefprozil	O=C(O)C3=C(C=CC)CSC2N3(C(=O)C2(NC(=O)C(N)c1ccc(O)cc1))	0.768115	0.641306	TS		0.613	104.273	1.21	1.126	0.001	13
Ciprofloxacin	O=C(O)C1=CN(c2cc(c(F)cc2(C1(=O)))N3CCNCC3)C4CC4	0.83666	0.869219	TS		1.41	30.393	1.24	1.138	0.093	10
Famotidine	O=S(=O)(N)NC(=N)CCSCC1=CSC(=NC(=N)N)N1	0.916515	0.915204	TS		-0.939	66.974	1.172	1.152	-0.094	5
Levodopa	O=C(O)C(N)Cc1ccc(O)c(O)c1	0.87178	0.834058	TS		0.42	34.149	1.248	1.136	0.023	7
Doxycycline	O=C(N)C3C(=O)C(N(C)C)C4C(O)C2C(C(=O)c1c(O)cccc1C2(C))C(=O)C4(O)(C3(=O))	0.34641	0.73678	TS		-1.202	43.625	1.176	1.129	0.09	11
Eptifibatide	O=C(O)CC1NC(=O)CNC(=O)C(NC(=O)CCSSCC(NC(=O)C4N(C(=O)C(NC1(=O))Cc3c[nH]c2ccccc23)CCC4)C(=O)N)CCCCNC(=N)N	0.866025	0.819122	TS		-1.043	63.94	1.206	1.142	-0.016	17
Moxifloxacin	O=C(O)C1=CN(c2c(OC)c(c(F)cc2(C1(=O)))N3CC4NCCCC4(C3))C5CC5	0.774597	0.861143	TS		1.978	25.986	1.216	1.137	-0.026	10
Sematilide	O=C(NCCN(CC)CC)c1ccc(cc1)NS(=O)(=O)C	0.979796	0.888613	TS		1.258	58.741	1.231	1.141	-0.047	7
Tetracycline	O=C(N)C3C(=O)C(N(C)C)C4CC2C(C(=O)c1c(O)cccc1C2(O)(C))C(=O)C4(O)(C3(=O))	0.883176	0.734526	TS		-1.346	46.16	1.176	1.129	0.09	11
Chlortetracycline	O=C(N)C3C(=O)C(N(C)C)C4CC2C(C(=O)c1c(O)ccc(c1C2(O)(C))Cl)C(=O)C4(O)(C3(=O))	0.72111	0.656165	TS		-0.681	75.832	1.175	1.128	0.098	11
Rolitetracycline	O=C(NCN1CCCC1)C4C(=O)C(N(C)C)C5CC3C(C(=O)c2c(O)cccc2C3(O)(C))C(=O)C5(O)(C4(=O))	0.707107	0.729858	TS		-0.558	51.229	1.158	1.132	0.096	11
Tiagabine	O=C(O)C3CN(CCC=C(c1c(ccs1)C)c2c(ccs2)C)CCC3	0.2	0.335183	TS		5.262	125.795	1.249	1.115	-0.228	11
Ziprasidone	Oc1cc2cc(c(cc2([nH]1))Cl)CCN5CCN(c3nsc4ccccc34)CC5	0.034641	0.226331	TS		5.42	116.348	1.482	1.118	-0.071	15
Zopiclone	O=C(Oc2c3nccnc3(c(O)n2(c1ncc(cc1)Cl)))N4CCN(C)CC4	0.447214	0.54343	TS		2.132	58.101	1.425	1.138	0.029	12
Cefpirome	O=C([O-])C5=C(C[n+]1cccc2c1CCC2)CSC4N5(C(=O)C4(NC(=O)C(=NOC)C3=CSC(=N)N3))	0.948683	0.688477	TS		0.123	97.366	1.227	1.126	-0.001	14
Flavopiridol	O=C1C=C(Oc2c1c(O)cc(O)c2C3CCN(C)CC3(O))c4ccccc4Cl	0.244949	0.275361	TS		3.058	108.097	1.347	1.118	-0.153	15
Hydroxyurea	ON=C(O)N	1	0.97311	TS		-0.339	0	1.115	1.203	0	1
Tirofiban	O=C(O)C(NS(=O)(=O)CCCC)Cc2ccc(OCCCCC1CCNCC1)cc2	0.6	0.71605	TS		3.728	70.192	1.182	1.137	0.006	7
Amoxicillin	O=C(O)C3N2C(=O)C(NC(=O)C(N)c1ccc(O)cc1)C2SC3(C)(C)	0.921954	0.78844	TS		0.21	90.961	1.155	1.131	0.023	9
Cefepime	O=C([O-])C4=C(C[N+]1(C)(CCCC1))CSC3N4(C(=O)C3(NC(=O)C(=NOC)C2=CSC(=N)N2))	0.883176	0.853116	TS		-2.297	72.694	1.111	1.136	0.017	9
Melphalan	O=C(O)C(N)Cc1ccc(cc1)N(CCCl)CCCl	0.374166	0.647906	TS		2.446	121.922	1.215	1.136	0.01	7
Tomopenem	O=C(O)C2=C(C(C)C1N2(C(=O)C1(C(O)C)))SC4CN(C)C(C(=O)N3CCC(NC(=O)CN=C(N)N)C3)C4	0.953939	0.900463	TS		-2.649	54.939	1.083	1.146	-0.11	7
Torsemide	O=C(NC(C)C)NS(=O)(=O)C2=CNC=CC2(=Nc1cccc(c1)C)	0.1	0.557906	TS		0.654	77.042	1.395	1.133	-0.056	12
Amsalog	O=C(NC)c2cccc3C(=Nc1ccc(cc1(OC))NS(=O)(=O)C)c4cccc(c4(Nc23))C	0.0331662	0.229463	TS		3.853	106.854	1.536	1.121	-0.191	20
Ceftriaxone	O=C(O)C4=C(CSC1=NC(=O)C(=O)NN1C)CSC3N4(C(=O)C3(NC(=O)C(=NOC)C2=CSC(=N)N2))	0.228035	0.719613	TS		-0.546	99.844	1.15	1.135	-0.054	12
Ofloxacin	O=C(O)C2=CN1c3c(OCC1C)c(c(F)cc3(C2(=O)))N4CCN(C)CC4	0.866025	0.895553	TS		1.636	24.673	1.232	1.139	0.003	10
Melagatran	O=C(O)CNC(C(=O)N2CCC2(C(=O)NCc1ccc(cc1)C(=N)N))C3CCCCC3	0.964365	0.919701	TS		0.942	59.483	1.162	1.141	-0.033	10
Trovafloxacin	O=C(O)C1=CN(c2nc(c(F)cc2(C1(=O)))N3CC4C(N)C4(C3))c5ccc(F)cc5(F)	0.489898	0.721108	TS		2.188	44.276	1.319	1.145	0.025	15
Cefadroxil	O=C(O)C3=C(C)CSC2N3(C(=O)C2(NC(=O)C(N)c1ccc(O)cc1))	0.6245	0.746054	TS		0.145	85.321	1.201	1.128	0.112	11
Cefatrizine	O=C(O)C4=C(CSc1nn[nH]c1)CSC3N4(C(=O)C3(NC(=O)C(N)c2ccc(O)cc2))	0.632456	0.674294	TS		0.3	108.715	1.242	1.13	-0.014	13
Enoxacin	O=C(O)C1=CN(c2nc(c(F)cc2(C1(=O)))N3CCNCC3)CC	0.894427	0.811596	TS		1.197	24.673	1.251	1.147	0.106	9
Flucytosine	O=C1NC=C(F)C(=N)N1	1	0.94899	TS		-1.047	0	1.16	1.189	0	4
Fleroxacin	O=C(O)C1=CN(c2c(F)c(c(F)cc2(C1(=O)))N3CCN(C)CC3)CCF	0.8544	0.793073	EVS	reliable	2.062	15.847	1.241	1.156	0.046	10
Gabapentin	O=C(O)CC1(CN)(CCCCC1)	0.984886	0.949142	EVS	reliable	0.968	15.207	1.025	1.146	0.3	1
Lamifiban	O=C(O)COC3CCN(C(=O)C(NC(=O)c1ccc(cc1)C(=N)N)Cc2ccc(O)cc2)CC3	0.969536	0.681625	EVS	unreliable	0.719	92.97	1.228	1.133	0.158	16
Mitoxantrone	Oc1ccc(O)c2c(O)c3c(ccc(NCC=NCCO)c3(c(O)c12))NCCNCCO	0.5	0.516612	EVS	unreliable	0.696	48.197	1.479	1.137	-0.036	15
Nizatidine	O=[N+]([O-])CC(=NC)NCCSCc1nc(CN(C)C)sc1	0.806226	0.919702	EVS	unreliable	1.581	63.497	1.188	1.145	-0.212	4
Pefloxacin	O=C(O)C1=CN(c2cc(c(F)cc2(C1(=O)))N3CCN(C)CC3)CC	0.866025	0.879547	EVS	reliable	1.805	34.149	1.246	1.141	0.035	10
Sparfloxacin	O=C(O)C1=CN(c2c(F)c(c(F)c(N)c2(C1(=O)))N3CC(NC(C)C3)C)C4CC4	0.74162	0.900094	EVS	reliable	1.624	29.091	1.229	1.149	0.132	10
Tenoxicam	O=C(N=C1C=CC=CN1)C3C(=O)c2c(ccs2)S(=O)(=O)N3(C)	0.0921954	0.58004	EVS	reliable	0.908	69.183	1.32	1.116	0.188	11
